# Supplementary material for: Artificial trans-kingdom RNAi of FolRDR1 is a potential strategy to control tomato wilt disease
Source: PLoS Pathog. 2023 Jun 20;19(6):e1011463. doi: 10.1371/journal.ppat.1011463 (PMC10313012; doi:10.1371/journal.ppat.1011463)
Supplement: S2 Table — (XLSX) [file ppat.1011463.s013.xlsx]

## Sheet: Fol-WT vs FolRDR1-1
id	Fol-WT_count	FolRDR-1_count	Fol-WT_TPM	FolRDR-1_TPM	Fol-WT_mean	FolRDR-1_mean	log2(fc)	PValue	FDR	length	seq	class
novel-m0001-3p	4392	958	612723	170645	612723	170645	-1.84424	0	0	23	TGGATGAATCAAGCGTGGTATGA	novel
novel-m0002-5p	1540	325	214844	57891	214844	57891	-1.89188	0	0	23	TCTGGTTGCGCCCCCCTCTGGGC	novel
miR-6595-x	153	119	21344.9	21197	21344.9	21197	-0.0100285	4.91234e-17	1.40002e-15	18	TGAGATGATGAATTCTTT	known
miR-989-x	83	10	11579.2	1781.26	11579.2	1781.26	-2.70057	4.49422e-31	2.13475e-29	20	TCGGGCACTACCTTGCACTC	known
miR-9993-y	36	1	5022.32	178.126	5022.32	178.126	-4.81738	5.97214e-14	1.41838e-12	18	ATCCGGGTGGGACCTCCA	known
miR-21-x	32	880	4464.29	156751	4464.29	156751	5.1339	9.48227e-93	9.00815e-91	23	TAGCTTATCAGACTGATGTTGAC	known
miR-9223-z	23	24	3208.71	4275.03	3208.71	4275.03	0.413942	0.0187608	0.10484	18	ACCCCCGCATCGGGCTCC	known
novel-m0005-5p	23	32	3208.71	5700.04	3208.71	5700.04	0.82898	0.0988154	0.371205	18	GTTCGCCTTCTCTGACAA	novel
novel-m0006-5p	23	32	3208.71	5700.04	3208.71	5700.04	0.82898	0.0988154	0.371205	18	GTTCGCCTTCTCTGACAA	novel
miR-30-x	18	438	2511.16	78019.2	2511.16	78019.2	4.9574	2.2955e-45	1.63555e-43	24	TGTAAACATCCTCGACTGGAAGCT	known
miR-3620-x	18	20	2511.16	3562.52	2511.16	3562.52	0.504545	0.0472333	0.200918	21	TGGGCTGGGCTGGGCTGGGCT	known
let-7-x	16	344	2232.14	61275.4	2232.14	61275.4	4.77881	7.73265e-35	4.40761e-33	22	TGAGGTAGTAGGTTGTATAGTT	known
novel-m0004-3p	16	21	2232.14	3740.65	2232.14	3740.65	0.744859	0.132846	0.389734	22	GTGCGAGAATTCAAGGAACACA	novel
novel-m0012-5p	13	0	1813.62	0.01	1813.62	0.01	-17.4685	3.07011e-05	0.000364575	20	TGAGCAAAACAGGACGATCT	novel
miR-1582-z	11	76	1534.6	13537.6	1534.6	13537.6	3.14104	0.000145535	0.00143321	20	AAAGAGAGCCAGAACACAGG	known
miR166-y	11	115	1534.6	20484.5	1534.6	20484.5	3.7386	1.01562e-08	1.8737e-07	21	TCGGACCAGGCTTCATTCCCC	known
miR-27-y	11	219	1534.6	39009.6	1534.6	39009.6	4.6679	7.78366e-22	2.77293e-20	21	TTCACAGTGGCTAAGTTCTGC	known
miR-11987-z	10	1	1395.09	178.126	1395.09	178.126	-2.96939	0.000245094	0.00232839	21	AGAGGAAACTCTGGTGGAGGT	known
novel-m0018-5p	10	6	1395.09	1068.76	1395.09	1068.76	-0.384424	0.0127622	0.07907	25	AACAAGTTCAGGATTGCATCGGACT	novel
novel-m0019-5p	10	6	1395.09	1068.76	1395.09	1068.76	-0.384424	0.0127622	0.07907	25	AACAAGTTCAGGATTGCATCGGACT	novel
miR-192-x	9	179	1255.58	31884.6	1255.58	31884.6	4.66643	5.15827e-18	1.63345e-16	21	CTGACCTATGAATTGACAGCC	known
miR-7388-x	7	3	976.562	534.378	976.562	534.378	-0.869851	0.0215151	0.112514	19	TTATACATATATCACATTT	known
miR158-x	6	0	837.054	0.01	837.054	0.01	-16.353	0.00782344	0.051853	19	GAGTATCGTTTGGAAAAGA	known
miR-2498-x	6	0	837.054	0.01	837.054	0.01	-16.353	0.00782344	0.051853	18	TAAAAGGTCTGTGATGCC	known
miR-26-x	6	79	837.054	14072	837.054	14072	4.07136	4.49425e-07	7.1159e-06	22	TTCAAGTAATCCAGGATAGGCT	known
miR9730-z	6	0	837.054	0.01	837.054	0.01	-16.353	0.00782344	0.051853	18	TGCTGTTATAACTACTGC	known
miR-125-x	5	35	697.545	6234.41	697.545	6234.41	3.1599	0.0136065	0.0825075	22	TCCCTGAGACCCTTTAACCTGT	known
miR6214-z	5	1	697.545	178.126	697.545	178.126	-1.96939	0.0156414	0.089156	18	ACGAAGACGAGAACGACA	known
novel-m0007-3p	5	7	697.545	1246.88	697.545	1246.88	0.837968	0.548941	0.996485	20	TGTCATGGGACTGCATCCTA	novel
novel-m0008-3p	5	7	697.545	1246.88	697.545	1246.88	0.837968	0.548941	0.996485	20	TGTCATGGGACTGCATCCTA	novel
novel-m0009-3p	5	7	697.545	1246.88	697.545	1246.88	0.837968	0.548941	0.996485	20	TGTCATGGGACTGCATCCTA	novel
novel-m0010-3p	5	7	697.545	1246.88	697.545	1246.88	0.837968	0.548941	0.996485	20	TGTCATGGGACTGCATCCTA	novel
novel-m0015-5p	5	0	697.545	0.01	697.545	0.01	-16.09	0.0312734	0.135044	22	TTGTCGAAGAGCCATTAGGATA	novel
novel-m0016-5p	5	0	697.545	0.01	697.545	0.01	-16.09	0.0312734	0.135044	22	TTGTCGAAGAGCCATTAGGATA	novel
novel-m0017-5p	5	0	697.545	0.01	697.545	0.01	-16.09	0.0312734	0.135044	22	TTGTCGAAGAGCCATTAGGATA	novel
miR-133-x	4	5	558.036	890.631	558.036	890.631	0.67447	0.507911	0.946109	18	GTTGACATCGGATCAGGT	known
miR-1496-z	4	0	558.036	0.01	558.036	0.01	-15.7681	0.0625313	0.244129	18	TAGCACTGAGAGATTAGC	known
miR-181-x	4	105	558.036	18703.2	558.036	18703.2	5.06679	2.9923e-12	6.56005e-11	23	AACATTCAACGCTGTCGGTGAGT	known
miR-22-y	4	22	558.036	3918.77	558.036	3918.77	2.81197	0.134014	0.389734	22	AAGCTGCCAGTTGAAGAACTGT	known
miR-8377-y	4	0	558.036	0.01	558.036	0.01	-15.7681	0.0625313	0.244129	19	TCATTGTCCAGCTTTGTAC	known
miR-92-x	4	0	558.036	0.01	558.036	0.01	-15.7681	0.0625313	0.244129	18	ACTGGTACAAGAGCAAGA	known
miR-9682-y	4	3	558.036	534.378	558.036	534.378	-0.062496	0.289161	0.601539	18	CACTGCATAGCTTTGCTA	known
miR-1175-x	3	0	418.527	0.01	418.527	0.01	-15.353	0.125037	0.371205	19	GAGCAGTGGACTCTGCACT	known
miR-12460-y	3	0	418.527	0.01	418.527	0.01	-15.353	0.125037	0.371205	18	CAGTTTGTGGCACTGAAA	known
miR-151-x	3	66	418.527	11756.3	418.527	11756.3	4.81197	8.37426e-08	1.40392e-06	21	TCGAGGAGCTCACAGTCTAGT	known
miR-1587-z	3	2	418.527	356.252	418.527	356.252	-0.232421	0.375062	0.769013	21	TGGGCTGGGCTGGGCTGGGCA	known
miR-1631-z	3	0	418.527	0.01	418.527	0.01	-15.353	0.125037	0.371205	18	AACTGGCGATGTGGGATG	known
miR-1700-z	3	2	418.527	356.252	418.527	356.252	-0.232421	0.375062	0.769013	18	TCGCAGGGATAGGATGGA	known
miR-21-y	3	37	418.527	6590.67	418.527	6590.67	3.97703	0.0013304	0.0118489	21	CAACACCAGTCGATGGGCTGT	known
miR-259-y	3	1	418.527	178.126	418.527	178.126	-1.23242	0.125037	0.371205	18	TAGTCGTCTGGGATTGGC	known
miR-28-z	3	44	418.527	7837.55	418.527	7837.55	4.22701	0.000117812	0.0012914	21	TCGAGGAGCTCACAGTCTAGT	known
miR-3252-z	3	0	418.527	0.01	418.527	0.01	-15.353	0.125037	0.371205	19	TATGAAGAATTCCACATAT	known
miR-7386-y	3	0	418.527	0.01	418.527	0.01	-15.353	0.125037	0.371205	18	TAATCACCTGGTCTACGG	known
miR-753-z	3	3	418.527	534.378	418.527	534.378	0.352541	0.687547	1	18	AAGAGCTTGGATTGTGCT	known
miR-8364-y	3	0	418.527	0.01	418.527	0.01	-15.353	0.125037	0.371205	19	AATGTAGGAACTGAAGAGA	known
novel-m0013-5p	3	3	418.527	534.378	418.527	534.378	0.352541	0.687547	1	25	TGGGCATAGGCAGGAGATCTTCTGT	novel
novel-m0014-5p	3	3	418.527	534.378	418.527	534.378	0.352541	0.687547	1	25	TGGGCATAGGCAGGAGATCTTCTGT	novel
miR-10619-z	2	0	279.018	0.01	279.018	0.01	-14.7681	0.250037	0.527857	20	CGAGAGACTTCGGACTCACT	known
miR-10-x	2	13	279.018	2315.64	279.018	2315.64	3.05298	0.267003	0.559528	22	TACCCTGTAGAACCGAATTTGT	known
miR-12349-y	2	0	279.018	0.01	279.018	0.01	-14.7681	0.250037	0.527857	18	AAGAGAACTTGAAGGACC	known
miR-1465-z	2	0	279.018	0.01	279.018	0.01	-14.7681	0.250037	0.527857	18	CTGAGGTGCTGAGTGCTT	known
miR-1788-y	2	0	279.018	0.01	279.018	0.01	-14.7681	0.250037	0.527857	18	AGGCAGCTGTAGCAAACC	known
miR-1-x	2	0	279.018	0.01	279.018	0.01	-14.7681	0.250037	0.527857	18	TAATTCAAGATATTCGAC	known
miR-212-x	2	0	279.018	0.01	279.018	0.01	-14.7681	0.250037	0.527857	19	TTGGATCTAGAATGCTTAC	known
miR-24-y	2	12	279.018	2137.51	279.018	2137.51	2.9375	0.38784	0.789532	20	TGGCTCAGTTCAGCAGGAAC	known
miR-270-z	2	0	279.018	0.01	279.018	0.01	-14.7681	0.250037	0.527857	19	GATGATGTAGCAGTGGAGC	known
miR-278-y	2	0	279.018	0.01	279.018	0.01	-14.7681	0.250037	0.527857	19	GGCCGATGGGATTGTCGAC	known
miR-3303-z	2	0	279.018	0.01	279.018	0.01	-14.7681	0.250037	0.527857	18	ACTCCCTCTGAGACCTCC	known
miR396-x	2	4	279.018	712.505	279.018	712.505	1.35254	1	1	21	TTCCACAGCTTTCTTGAACTG	known
miR399-x	2	0	279.018	0.01	279.018	0.01	-14.7681	0.250037	0.527857	18	TGTGGCTCTCTTCTGGGA	known
miR-4267-z	2	0	279.018	0.01	279.018	0.01	-14.7681	0.250037	0.527857	18	TCTCCGGCTCGGTGGCAC	known
miR-4507-z	2	0	279.018	0.01	279.018	0.01	-14.7681	0.250037	0.527857	20	TGGGCTGGGCTGGGCTGGGT	known
miR482-z	2	0	279.018	0.01	279.018	0.01	-14.7681	0.250037	0.527857	19	TCCCAGAACCTGCAATTCC	known
miR-5119-z	2	209	279.018	37228.4	279.018	37228.4	7.0599	1.78336e-29	7.26083e-28	20	CTCATCTCATCCTGGGGCTG	known
miR5241-z	2	2	279.018	356.252	279.018	356.252	0.352541	0.625037	1	18	TGAATGGAACAGGGCATT	known
miR5298-z	2	0	279.018	0.01	279.018	0.01	-14.7681	0.250037	0.527857	18	TGGCATGAAGATGAAGAA	known
miR5658-z	2	0	279.018	0.01	279.018	0.01	-14.7681	0.250037	0.527857	18	TGATGAGGATGAGGATGA	known
miR-589-x	2	0	279.018	0.01	279.018	0.01	-14.7681	0.250037	0.527857	20	TGAGGACCACATCTGCTCTG	known
miR-6051-y	2	6	279.018	1068.76	279.018	1068.76	1.9375	1	1	19	AGAAAATCGCGCAAGCTCT	known
miR-6306-y	2	0	279.018	0.01	279.018	0.01	-14.7681	0.250037	0.527857	18	TCTAAGGTAAATGAAACT	known
miR-6633-x	2	0	279.018	0.01	279.018	0.01	-14.7681	0.250037	0.527857	18	AGAGGAAACTCTGGTTGA	known
miR-6916-y	2	0	279.018	0.01	279.018	0.01	-14.7681	0.250037	0.527857	18	TGGTCTCACTCTGCCTAC	known
miR-6934-x	2	0	279.018	0.01	279.018	0.01	-14.7681	0.250037	0.527857	18	TGGATACAGCTAGGGTGG	known
miR-7101-z	2	0	279.018	0.01	279.018	0.01	-14.7681	0.250037	0.527857	18	TTGGACATCCATTGTGGA	known
miR7534-z	2	0	279.018	0.01	279.018	0.01	-14.7681	0.250037	0.527857	19	AGCTTGACTATAGTTTGAC	known
miR-8117-z	2	0	279.018	0.01	279.018	0.01	-14.7681	0.250037	0.527857	20	ATCTCGTGTGGAACAGAAGG	known
miR-9056-z	2	0	279.018	0.01	279.018	0.01	-14.7681	0.250037	0.527857	18	GAGGACCGGAGGACGGGC	known
miR-9633-x	2	0	279.018	0.01	279.018	0.01	-14.7681	0.250037	0.527857	18	TGATGGACCTGAATGGGA	known
novel-m0003-3p	2	42	279.018	7481.3	279.018	7481.3	4.74486	2.27037e-05	0.000281328	20	TGGATTGATGACACTTCATC	novel
miR-101-y	1	0	139.509	0.01	139.509	0.01	-13.7681	1	1	22	TACAGTACTGTGATAACTGAAA	known
miR-103-y	1	15	139.509	2671.89	139.509	2671.89	4.25943	0.0225028	0.112514	23	AGCAGCATTGTACAGGGCTATGA	known
miR10539-z	1	2	139.509	356.252	139.509	356.252	1.35254	1	1	21	CTTGGAACCACAGTTACCACC	known
miR-10608-z	1	5	139.509	890.631	139.509	890.631	2.67447	1	1	18	TCTTGGCTGCGCTGGGAA	known
miR-106-x	1	1	139.509	178.126	139.509	178.126	0.352542	1	1	18	AATAGTGCTGATAGTGCA	known
miR-107-z	1	15	139.509	2671.89	139.509	2671.89	4.25943	0.0225028	0.112514	23	AGCAGCATTGTACAGGGCTATGA	known
miR-10815-z	1	0	139.509	0.01	139.509	0.01	-13.7681	1	1	18	CCCAGTGCTCTTAATGTC	known
miR-148-x	1	0	139.509	0.01	139.509	0.01	-13.7681	1	1	20	AGGTCTGTGATGCACTTAGA	known
miR-17-x	1	4	139.509	712.505	139.509	712.505	2.35254	1	1	23	CAAAGTGCTTACAGTGCAGGTAG	known
miR-1839-y	1	1	139.509	178.126	139.509	178.126	0.352542	1	1	20	ACACCGACTTTTCTACCAAC	known
miR-183-z	1	0	139.509	0.01	139.509	0.01	-13.7681	1	1	18	CACTATATAATTCACTGT	known
miR-184-y	1	0	139.509	0.01	139.509	0.01	-13.7681	1	1	22	TGGACGGAGAACTGATAAGGGC	known
miR-194-x	1	24	139.509	4275.03	139.509	4275.03	4.9375	0.00258886	0.0223583	23	TGTAACAGCAACTCCATGTGGAA	known
miR-200-y	1	33	139.509	5878.16	139.509	5878.16	5.39694	8.8826e-05	0.00101262	23	TAACACTGTCTGGTAACGATGTT	known
miR-215-x	1	2	139.509	356.252	139.509	356.252	1.35254	1	1	22	TGACCTATGAATTGACAGCCAA	known
miR-222-y	1	6	139.509	1068.76	139.509	1068.76	2.9375	0.687547	1	24	AGCTACATCTGGCTACTGGGTCTC	known
miR-2478-z	1	16	139.509	2850.02	139.509	2850.02	4.35254	0.0225028	0.112514	18	ATCCCACTCCTGACACCA	known
miR-2500-y	1	109	139.509	19415.7	139.509	19415.7	7.12073	3.16523e-16	8.20081e-15	18	AATTTTGTGTGTGGAACT	known
miR-252-x	1	0	139.509	0.01	139.509	0.01	-13.7681	1	1	19	AGTAGTAGTGTAGTAGAGG	known
miR-25-y	1	16	139.509	2850.02	139.509	2850.02	4.35254	0.0225028	0.112514	22	CATTGCACTTGTCTCGGTCTGA	known
miR-265-z	1	0	139.509	0.01	139.509	0.01	-13.7681	1	1	18	AAGGGAGGAAGGGTTGTA	known
miR-3530-y	1	0	139.509	0.01	139.509	0.01	-13.7681	1	1	18	AGTGGTGTGAGCTGGGCT	known
miR-4024-x	1	0	139.509	0.01	139.509	0.01	-13.7681	1	1	19	TTCGTAGGATGAGAAGGTG	known
miR-40-x	1	0	139.509	0.01	139.509	0.01	-13.7681	1	1	18	GTTATGGCATCTCGTTGA	known
miR-4593-z	1	2	139.509	356.252	139.509	356.252	1.35254	1	1	18	ATGGCCATCAGAATCGGA	known
miR5275-z	1	1	139.509	178.126	139.509	178.126	0.352542	1	1	18	TGGAGAGACATGCTTGAA	known
miR-5324-z	1	1	139.509	178.126	139.509	178.126	0.352542	1	1	20	GCGAGAACATCTGCAGCTGA	known
miR-542-x	1	1	139.509	178.126	139.509	178.126	0.352542	1	1	18	GGGAGCATCGTGTTACGA	known
miR-5928-z	1	0	139.509	0.01	139.509	0.01	-13.7681	1	1	18	GAAGTAGAGTAGCCTTGT	known
miR-7477-x	1	0	139.509	0.01	139.509	0.01	-13.7681	1	1	18	CGGATCGGGGCTGGGGGT	known
miR-92-y	1	42	139.509	7481.3	139.509	7481.3	5.74486	6.26678e-06	8.93017e-05	22	TATTGCACTTGTCCCGGCCTGT	known
miR-941-z	1	3	139.509	534.378	139.509	534.378	1.9375	1	1	23	CACCCGGCTGTGTGCACATGTGC	known
miR-96-x	1	3	139.509	534.378	139.509	534.378	1.9375	1	1	23	TTTGGCACTAGCACATTTTTGCT	known
miR-99-x	1	62	139.509	11043.8	139.509	11043.8	6.30674	7.88497e-09	1.60516e-07	22	CACCCGTAGAACCGACCTTGCG	known
miR-9-z	1	1	139.509	178.126	139.509	178.126	0.352542	1	1	18	TGATATTAGCTGTATTCT	known
miR-M16-x	1	0	139.509	0.01	139.509	0.01	-13.7681	1	1	18	AGTCGGTTATGGCATCTG	known
novel-m0023-5p	1	5	139.509	890.631	139.509	890.631	2.67447	1	1	23	TGGGCACCCTGGTTCTGTGACGC	novel
bantam-y	0	0	0.01	0.01	0.01	0.01	0	1	1	23	TGAGATCATTTTGAAAGCTGATT	known
let-7-y	0	0	0.01	0.01	0.01	0.01	0	1	1	22	CTGCGCAAGCTACTGCCTTGCT	known
let-7-z	0	3	0.01	534.378	0.01	534.378	15.7056	0.500025	0.937547	23	TGAGGTAGTAGGTTGTATAGTTA	known
miR-10040-x	0	2	0.01	356.252	0.01	356.252	15.1206	1	1	22	GAACGACAGCGACGAAGAAGAA	known
miR-10043-y	0	5	0.01	890.631	0.01	890.631	16.4425	0.125037	0.371205	18	TCATGGACTCCTCAGGAC	known
miR-10058-x	0	0	0.01	0.01	0.01	0.01	0	1	1	18	ATGCGCGACGTCTGGGCC	known
miR-100-x	0	0	0.01	0.01	0.01	0.01	0	1	1	21	AACCCGTAGATCCGAACTTGT	known
miR-10117-x	0	2	0.01	356.252	0.01	356.252	15.1206	1	1	18	AGGTCTTGGACGTAGCCA	known
miR-10174-y	0	5	0.01	890.631	0.01	890.631	16.4425	0.125037	0.371205	22	ATCACATTGCCAGGGATTACCA	known
miR-10249-y	0	2	0.01	356.252	0.01	356.252	15.1206	1	1	19	GTGACGGTGGTGGTGATGA	known
miR-10280-x	0	0	0.01	0.01	0.01	0.01	0	1	1	20	TGAGGGAGTGAGGGAGGGAG	known
miR-103-z	0	2	0.01	356.252	0.01	356.252	15.1206	1	1	18	GCACCGCACAGGGCTTGG	known
miR-10477-x	0	0	0.01	0.01	0.01	0.01	0	1	1	18	CGACGGCGACATCTCGCA	known
miR-10523-x	0	2	0.01	356.252	0.01	356.252	15.1206	1	1	18	GACGATGATGAGAAAACC	known
miR-106-z	0	2	0.01	356.252	0.01	356.252	15.1206	1	1	23	CAAAGTGCTTACAGTGCAGGTAG	known
miR-10706-z	0	1	0.01	178.126	0.01	178.126	14.1206	1	1	18	GAGGGATGCATAGTGCTA	known
miR11026-z	0	0	0.01	0.01	0.01	0.01	0	1	1	18	TGGGCGATGATGTGGGCC	known
miR11117-y	0	2	0.01	356.252	0.01	356.252	15.1206	1	1	18	GAGGGAAGAGGAAGAAGA	known
miR11330-z	0	0	0.01	0.01	0.01	0.01	0	1	1	18	GGGAGAAAAAGAACAAGA	known
miR11428-z	0	0	0.01	0.01	0.01	0.01	0	1	1	18	TTGAGGACCTTGAGAGAG	known
miR-11619-x	0	2	0.01	356.252	0.01	356.252	15.1206	1	1	18	CAAAACTAGCGGATGAGC	known
miR-11619-y	0	4	0.01	712.505	0.01	712.505	16.1206	0.250037	0.527857	18	CAAATGAGGATTGACAGA	known
miR-1204-z	0	0	0.01	0.01	0.01	0.01	0	1	1	18	CTCGTGGCGTGGTCGCCA	known
miR-12056-z	0	3	0.01	534.378	0.01	534.378	15.7056	0.500025	0.937547	18	CTGGGATAGGGTTGGGAT	known
miR-12128-z	0	2	0.01	356.252	0.01	356.252	15.1206	1	1	18	GGCGCATGAAGAAAAGAC	known
miR12139-z	0	4	0.01	712.505	0.01	712.505	16.1206	0.250037	0.527857	18	TAACACACATTGTCGAGA	known
miR-12237-y	0	3	0.01	534.378	0.01	534.378	15.7056	0.500025	0.937547	19	CCGCCAGGCGCCGCCCGCA	known
miR-12252-x	0	0	0.01	0.01	0.01	0.01	0	1	1	19	TCATCGTGGTGGTCGGCCA	known
miR-12268-x	0	2	0.01	356.252	0.01	356.252	15.1206	1	1	18	CGCGGGGCGGGAGGGAGG	known
miR-1230-z	0	0	0.01	0.01	0.01	0.01	0	1	1	18	GTGGGTAGGGGAATCTCG	known
miR-12321-x	0	1	0.01	178.126	0.01	178.126	14.1206	1	1	19	AGTGCTGGTCGGGCCGGGC	known
miR-12399-x	0	4	0.01	712.505	0.01	712.505	16.1206	0.250037	0.527857	18	GGGCGGGCCTTGGCAGGG	known
miR-124-y	0	0	0.01	0.01	0.01	0.01	0	1	1	19	TAAGGCACGCGGTGAATGC	known
miR-1260-z	0	8	0.01	1425.01	0.01	1425.01	17.1206	0.0312734	0.135044	18	ATCCCACCGCTGCCACCA	known
miR-1269-z	0	2	0.01	356.252	0.01	356.252	15.1206	1	1	22	CTGGACTGAGCCGTGCTACTGA	known
miR-126-x	0	1	0.01	178.126	0.01	178.126	14.1206	1	1	21	CATTATTACTTTTGGTACGCG	known
miR-126-y	0	0	0.01	0.01	0.01	0.01	0	1	1	22	TCGTACCGTGAGTAATAATGCG	known
miR-1289-z	0	9	0.01	1603.13	0.01	1603.13	17.2905	0.0312734	0.135044	18	TGGAGGCCAGGAATTTGC	known
miR-128-y	0	2	0.01	356.252	0.01	356.252	15.1206	1	1	21	TCACAGTGAACCGGTCTCTTT	known
miR-1292-x	0	2	0.01	356.252	0.01	356.252	15.1206	1	1	23	TGGGAACGGGTTCCGGCAGACGC	known
miR-1301-y	0	0	0.01	0.01	0.01	0.01	0	1	1	21	TTGCAGCTGCCTGGGAGTGAC	known
miR-1307-x	0	1	0.01	178.126	0.01	178.126	14.1206	1	1	21	TCGACCGGACCTCGACCGGCT	known
miR-1307-y	0	2	0.01	356.252	0.01	356.252	15.1206	1	1	23	ACTCGGCGTGGCGTCGGTCGTGG	known
miR-1351-y	0	0	0.01	0.01	0.01	0.01	0	1	1	18	TGGCGTTGGCAGGGGCGG	known
miR-1362-y	0	1	0.01	178.126	0.01	178.126	14.1206	1	1	18	TCCAGCTGAACGTGGACG	known
miR-140-y	0	0	0.01	0.01	0.01	0.01	0	1	1	22	TACCACAGGGTAGAACCACGGA	known
miR-141-y	0	1	0.01	178.126	0.01	178.126	14.1206	1	1	21	TAACACTGTCTGGTAACGATG	known
miR-143-y	0	1	0.01	178.126	0.01	178.126	14.1206	1	1	20	TGAGATGAAGCACTGTAGCT	known
miR-1456-y	0	0	0.01	0.01	0.01	0.01	0	1	1	20	CGTCGTCGTCGTCCCTTCCC	known
miR-146-x	0	12	0.01	2137.51	0.01	2137.51	17.7056	0.0215151	0.112514	22	TGAGAACTGAATTCCATGGGTT	known
miR-146-y	0	2	0.01	356.252	0.01	356.252	15.1206	1	1	18	ACGGGCCCAGTTCTTCTG	known
miR-148-y	0	15	0.01	2671.89	0.01	2671.89	18.0275	0.00636217	0.0477162	22	TCAGTGCATCACAGAACTTTGT	known
miR-149-x	0	0	0.01	0.01	0.01	0.01	0	1	1	22	TCTGGCTCCGTGTCTTCACTCC	known
miR-151-y	0	10	0.01	1781.26	0.01	1781.26	17.4425	0.0156414	0.089156	22	CTAGACTGAAGCTCCTTGAGGA	known
miR-155-x	0	1	0.01	178.126	0.01	178.126	14.1206	1	1	23	TTAATGCTAATCGTGATAGGGGT	known
miR156-z	0	0	0.01	0.01	0.01	0.01	0	1	1	19	ACAGAAGAAGGGGAACACA	known
miR-1599-z	0	0	0.01	0.01	0.01	0.01	0	1	1	18	GGGGAGGGAAGAAAAAAG	known
miR159-y	0	3	0.01	534.378	0.01	534.378	15.7056	0.500025	0.937547	21	TTTGGATTGAAGGGAGCTCTA	known
miR-15-x	0	3	0.01	534.378	0.01	534.378	15.7056	0.500025	0.937547	22	TAGCAGCACATCATGGTTTACA	known
miR-15-y	0	0	0.01	0.01	0.01	0.01	0	1	1	18	TGCAGATCAAGAAGAGCT	known
miR162-y	0	4	0.01	712.505	0.01	712.505	16.1206	0.250037	0.527857	21	TCGATAAACCTCTGCATCCAG	known
miR-1685-y	0	3	0.01	534.378	0.01	534.378	15.7056	0.500025	0.937547	18	ACAGTAATGCTATGAGCT	known
miR-1692-z	0	11	0.01	1959.39	0.01	1959.39	17.58	0.00782344	0.051853	19	CTGTAGCTCAGTTGGTAGA	known
miR-16-x	0	5	0.01	890.631	0.01	890.631	16.4425	0.125037	0.371205	22	TAGCAGCACGTAAATATTGGCG	known
miR-1782-y	0	2	0.01	356.252	0.01	356.252	15.1206	1	1	18	ACATTCATCGGCGCAGGG	known
miR-17-y	0	0	0.01	0.01	0.01	0.01	0	1	1	23	CTGCAGTGAAGGCACTTGTAGCA	known
miR-181-y	0	4	0.01	712.505	0.01	712.505	16.1206	0.250037	0.527857	22	ACCATCGACCGTTGATTGTACC	known
miR-182-x	0	28	0.01	4987.53	0.01	4987.53	18.928	2.11617e-05	0.00027414	24	TTTGGCAATGGTAGAACTCACACT	known
miR-1839-x	0	0	0.01	0.01	0.01	0.01	0	1	1	22	AAGGTAGATAGAACAGGTCTTG	known
miR-183-x	0	16	0.01	2850.02	0.01	2850.02	18.1206	0.00636217	0.0477162	22	TATGGCACTGGTAGAATTCACT	known
miR-186-x	0	2	0.01	356.252	0.01	356.252	15.1206	1	1	22	CAAAGAATTCTCCTTTTGGGCT	known
miR-1892-z	0	1	0.01	178.126	0.01	178.126	14.1206	1	1	18	AGGGACGGGAGGGAGGAG	known
miR-1895-z	0	3	0.01	534.378	0.01	534.378	15.7056	0.500025	0.937547	18	CCCTGAGGAGTAGGAGGA	known
miR-18-x	0	0	0.01	0.01	0.01	0.01	0	1	1	23	TAAGGTGCATCTAGTGCAGATAG	known
miR-1900-z	0	0	0.01	0.01	0.01	0.01	0	1	1	18	CGCCCTCTGGTCCTTCAA	known
miR1919-y	0	1	0.01	178.126	0.01	178.126	14.1206	1	1	21	ACGAGAGTCATCTGTGACAGG	known
miR-191-x	0	28	0.01	4987.53	0.01	4987.53	18.928	2.11617e-05	0.00027414	23	CAACGGAATCCCAAAAGCAGCTG	known
miR-192-z	0	3	0.01	534.378	0.01	534.378	15.7056	0.500025	0.937547	24	CTGACCTATGAATTGACAGCCAGT	known
miR-194-y	0	0	0.01	0.01	0.01	0.01	0	1	1	18	AGAGGGGCTGCTGTTTTT	known
miR-196-x	0	4	0.01	712.505	0.01	712.505	16.1206	0.250037	0.527857	22	TAGGTAGTTTCCTGTTGTTGGG	known
miR-197-y	0	1	0.01	178.126	0.01	178.126	14.1206	1	1	22	TTCACCACCTTCTCCACCCAGC	known
miR-199-x	0	0	0.01	0.01	0.01	0.01	0	1	1	23	CCCAGTGTTCAGACTACCTGTTC	known
miR-19-y	0	2	0.01	356.252	0.01	356.252	15.1206	1	1	21	TGTGCAAATCCATGCAAAACT	known
miR-2056-y	0	2	0.01	356.252	0.01	356.252	15.1206	1	1	18	TCAATGTAGGTCTACCTG	known
miR-20-x	0	15	0.01	2671.89	0.01	2671.89	18.0275	0.00636217	0.0477162	23	TAAAGTGCTTATAGTGCAGGTAG	known
miR-20-z	0	0	0.01	0.01	0.01	0.01	0	1	1	18	AATAGTGCTGATAGTGCA	known
miR-2152-z	0	0	0.01	0.01	0.01	0.01	0	1	1	20	GGGTTCGAACTATGACTCTC	known
miR-215-z	0	4	0.01	712.505	0.01	712.505	16.1206	0.250037	0.527857	22	TGACCTATGAATTGACAGCCAT	known
miR-2207-y	0	2	0.01	356.252	0.01	356.252	15.1206	1	1	18	CAGGCACAGGCTCAATGC	known
miR-221-z	0	1	0.01	178.126	0.01	178.126	14.1206	1	1	22	AGCTACATTGTCTGCTGGGTTT	known
miR-22-x	0	49	0.01	8728.18	0.01	8728.18	19.7353	1.0519e-08	1.8737e-07	18	TTCAGTGGCAAGGTTAAC	known
miR-2360-z	0	2	0.01	356.252	0.01	356.252	15.1206	1	1	18	GCAGGAGGCTGCAGGCCT	known
miR-23-y	0	24	0.01	4275.03	0.01	4275.03	18.7056	0.000145836	0.00143321	21	ATCACATTGCCAGGGATTTCC	known
miR-23-z	0	5	0.01	890.631	0.01	890.631	16.4425	0.125037	0.371205	24	ATCACATTGCCAGGGATTACCACT	known
miR-2422-z	0	1	0.01	178.126	0.01	178.126	14.1206	1	1	18	CCCTGGGGGGACTGAGGT	known
miR-2426-z	0	0	0.01	0.01	0.01	0.01	0	1	1	18	AGGAAATGGCTTTGGGAA	known
miR-24-z	0	1	0.01	178.126	0.01	178.126	14.1206	1	1	23	TGGCTCAGTTCAGCAGGAACAGA	known
miR-2775-z	0	6	0.01	1068.76	0.01	1068.76	16.7056	0.125037	0.371205	18	GCGTGAGAAAAGTAGGGC	known
miR-28-x	0	1	0.01	178.126	0.01	178.126	14.1206	1	1	20	AAGGAGCTCACAGTCTATTG	known
miR-28-y	0	5	0.01	890.631	0.01	890.631	16.4425	0.125037	0.371205	22	CACTAGATTGTGAGCTCCTGGA	known
miR2927-z	0	2	0.01	356.252	0.01	356.252	15.1206	1	1	22	TTGTCGCCGTCGATGGAGCCGA	known
miR-2961-z	0	0	0.01	0.01	0.01	0.01	0	1	1	18	GGAGGAAGGTGGGGCGGC	known
miR-29-y	0	17	0.01	3028.14	0.01	3028.14	18.2081	0.0034275	0.0287305	22	TAGCACCATCTGAAATCGGTTA	known
miR-2-z	0	0	0.01	0.01	0.01	0.01	0	1	1	20	TCACAGCCAGCTTTGAATGT	known
miR-3033-z	0	1	0.01	178.126	0.01	178.126	14.1206	1	1	18	ACGGGCATCCTTTTTTGT	known
miR-30-y	0	5	0.01	890.631	0.01	890.631	16.4425	0.125037	0.371205	22	CTTTCAGTCGGATGTTTGCAGC	known
miR-3105-y	0	2	0.01	356.252	0.01	356.252	15.1206	1	1	18	TGCTTACGAGCTTGCGCT	known
miR-3144-x	0	2	0.01	356.252	0.01	356.252	15.1206	1	1	18	ACGCGGACCAAAGAGATA	known
miR319-y	0	2	0.01	356.252	0.01	356.252	15.1206	1	1	21	TTGGACTGAAGGGAGCTCCCT	known
miR-31-x	0	2	0.01	356.252	0.01	356.252	15.1206	1	1	22	AGGCAAGATGCTGGCATAGCTG	known
miR-320-y	0	3	0.01	534.378	0.01	534.378	15.7056	0.500025	0.937547	22	AAAAGCTGGGTTGAGAGGGCGA	known
miR-331-y	0	1	0.01	178.126	0.01	178.126	14.1206	1	1	22	GCCCCTGGGCCTATCCTAGAAA	known
miR-3359-z	0	3	0.01	534.378	0.01	534.378	15.7056	0.500025	0.937547	18	CTGTGAACCGGCCTGACC	known
miR-339-x	0	2	0.01	356.252	0.01	356.252	15.1206	1	1	22	TCCCTGTCCTCCAGGAGCTCAC	known
miR-340-x	0	0	0.01	0.01	0.01	0.01	0	1	1	22	TTATAAAGCAATGAGACTGATT	known
miR-345-x	0	0	0.01	0.01	0.01	0.01	0	1	1	23	GCTGACTCCTAGTCCAGGGCTCT	known
miR-3533-z	0	1	0.01	178.126	0.01	178.126	14.1206	1	1	18	CATGAAGTTTGACGTGCA	known
miR-3617-x	0	2	0.01	356.252	0.01	356.252	15.1206	1	1	18	AGAAAGACATAGATGCTA	known
miR-361-x	0	10	0.01	1781.26	0.01	1781.26	17.4425	0.0156414	0.089156	22	TTATCAGAATCTCCAGGGGTAC	known
miR-365-y	0	1	0.01	178.126	0.01	178.126	14.1206	1	1	22	TAATGCCCCTAAAAATCCTTAT	known
miR-3721-y	0	2	0.01	356.252	0.01	356.252	15.1206	1	1	18	AAAAAGAGGAGAAGACGA	known
miR-374-x	0	1	0.01	178.126	0.01	178.126	14.1206	1	1	21	TTATAATACAACCTGATAAGT	known
miR-374-y	0	1	0.01	178.126	0.01	178.126	14.1206	1	1	22	CTTATCAGATTGTATTGTAATT	known
miR-378-y	0	14	0.01	2493.77	0.01	2493.77	17.928	0.0117402	0.0760448	22	ACTGGACTTGGAGTCAGAAGGC	known
miR-3886-y	0	2	0.01	356.252	0.01	356.252	15.1206	1	1	20	TCGGTTATTTAGCAGTGGTA	known
miR-3897-y	0	0	0.01	0.01	0.01	0.01	0	1	1	21	CGTGGTGGTGGGGGTGGGCCT	known
miR395-y	0	4	0.01	712.505	0.01	712.505	16.1206	0.250037	0.527857	19	TGGAGTGGTTGAGGAAACT	known
miR-3968-z	0	9	0.01	1603.13	0.01	1603.13	17.2905	0.0312734	0.135044	18	ATCCCACTCCTGACACCA	known
miR397-x	0	0	0.01	0.01	0.01	0.01	0	1	1	18	TGAGTGCTGCGTCGATGA	known
miR-423-x	0	6	0.01	1068.76	0.01	1068.76	16.7056	0.125037	0.371205	23	TGAGGGGCAGAGAGCGAGACTTT	known
miR-423-y	0	11	0.01	1959.39	0.01	1959.39	17.58	0.00782344	0.051853	23	AGCTCGGTCTGAGGCCCCTCAGT	known
miR-429-y	0	0	0.01	0.01	0.01	0.01	0	1	1	22	TAATACTGTCTGGTAAAACCGT	known
miR-42-y	0	0	0.01	0.01	0.01	0.01	0	1	1	20	TACCGGGTGTTTCTGGGACC	known
miR4380-z	0	2	0.01	356.252	0.01	356.252	15.1206	1	1	18	AATGGTCAGACGGATTGT	known
miR4393-z	0	0	0.01	0.01	0.01	0.01	0	1	1	18	AAAGAACGGAAGAAAAGC	known
miR4401-z	0	21	0.01	3740.65	0.01	3740.65	18.5129	0.000521183	0.00479152	18	ACGTCTGTGAAAGTAGGA	known
miR-4447-z	0	0	0.01	0.01	0.01	0.01	0	1	1	18	TGGTGTGGTCTGTTGTTT	known
miR-4454-z	0	1	0.01	178.126	0.01	178.126	14.1206	1	1	18	ATCCGAGTCACGGCACCA	known
miR-4503-z	0	0	0.01	0.01	0.01	0.01	0	1	1	18	TTTTGGCAGGAAAGAGAA	known
miR-450-x	0	0	0.01	0.01	0.01	0.01	0	1	1	22	TTTTGCGATGTGTTCCTAATAT	known
miR-455-x	0	0	0.01	0.01	0.01	0.01	0	1	1	22	TATGTGCCTTTGGACTACATCG	known
miR-455-y	0	3	0.01	534.378	0.01	534.378	15.7056	0.500025	0.937547	22	GCAGTCCATGGGCATATACACT	known
miR-4644-z	0	0	0.01	0.01	0.01	0.01	0	1	1	18	GAGAAACGAGAAAGAAGG	known
miR-4749-x	0	0	0.01	0.01	0.01	0.01	0	1	1	18	GGGACAGTCGAGGGCATC	known
miR482-y	0	6	0.01	1068.76	0.01	1068.76	16.7056	0.125037	0.371205	22	TCTTGCCTACACCGCCCATGCC	known
miR-484-x	0	9	0.01	1603.13	0.01	1603.13	17.2905	0.0312734	0.135044	22	TCAGGCTCAGTCCCCTCCCGAT	known
miR-484-z	0	2	0.01	356.252	0.01	356.252	15.1206	1	1	24	TCAGGCTCAGTCCCCTCCCGATAA	known
miR-4889-z	0	1	0.01	178.126	0.01	178.126	14.1206	1	1	18	AATCGGCCCTGGCCCTGG	known
miR-497-z	0	1	0.01	178.126	0.01	178.126	14.1206	1	1	18	AGTGGTTAGGACGTGGCC	known
miR-500-y	0	2	0.01	356.252	0.01	356.252	15.1206	1	1	21	ATGCACCTGGGCAAGGATTCT	known
miR-502-z	0	2	0.01	356.252	0.01	356.252	15.1206	1	1	21	ATGCACCTGGGCAAGGATTCT	known
miR-504-z	0	4	0.01	712.505	0.01	712.505	16.1206	0.250037	0.527857	18	GACCCTGGTCTGGACCCC	known
miR-507-z	0	1	0.01	178.126	0.01	178.126	14.1206	1	1	18	TGTTTGGCACCTCGATGA	known
miR-5106-z	0	9	0.01	1603.13	0.01	1603.13	17.2905	0.0312734	0.135044	19	CTGTAGCTCAGTTGGTAGA	known
miR5156-z	0	2	0.01	356.252	0.01	356.252	15.1206	1	1	18	AAAAAGGCAAAAAGGAAC	known
miR5185-y	0	16	0.01	2850.02	0.01	2850.02	18.1206	0.00636217	0.0477162	18	GGAGGTTGGCTTAGAAGC	known
miR528-y	0	1	0.01	178.126	0.01	178.126	14.1206	1	1	18	CTTGTCCTGTGCCCGCCC	known
miR5290-z	0	0	0.01	0.01	0.01	0.01	0	1	1	18	GAGAAATAGACACAGAAA	known
miR5300-z	0	4	0.01	712.505	0.01	712.505	16.1206	0.250037	0.527857	22	TCCCCAGTCCAGGCATTCCAAC	known
miR-532-x	0	1	0.01	178.126	0.01	178.126	14.1206	1	1	22	CATGCCTTGAGTGTAGGACCGT	known
miR-544-z	0	0	0.01	0.01	0.01	0.01	0	1	1	18	TTGCCACGTGATGCTGAT	known
miR-548-z	0	0	0.01	0.01	0.01	0.01	0	1	1	18	GTAATCGTGGATTTTGAC	known
miR5518-z	0	2	0.01	356.252	0.01	356.252	15.1206	1	1	18	ACTCAAACAGGGCATTCC	known
miR-5550-x	0	4	0.01	712.505	0.01	712.505	16.1206	0.250037	0.527857	18	CCGCCCAAGAGTTCATAT	known
miR-561-x	0	2	0.01	356.252	0.01	356.252	15.1206	1	1	22	ATCAAGGATCTTAAACTTTGCC	known
miR5671-z	0	7	0.01	1246.88	0.01	1246.88	16.928	0.0625313	0.244129	18	TGGAAGCGAACCGGGTGA	known
miR-574-x	0	0	0.01	0.01	0.01	0.01	0	1	1	25	TGAGTGTGTGTGTGTGAGTGTGTGT	known
miR5997-z	0	38	0.01	6768.79	0.01	6768.79	19.3685	1.64888e-06	2.47332e-05	20	AACGAAGTAGCTAAAAAGAA	known
miR6027-x	0	1	0.01	178.126	0.01	178.126	14.1206	1	1	22	ATGGGTAGCACAAGGATTAATG	known
miR-6097-z	0	0	0.01	0.01	0.01	0.01	0	1	1	19	ACCGGGTCGGTATTGCGGC	known
miR-615-y	0	0	0.01	0.01	0.01	0.01	0	1	1	21	TCCGAGCCTGGGTCTCCCTCT	known
miR6186-z	0	0	0.01	0.01	0.01	0.01	0	1	1	19	TCGAGGAAGGCGCTGAGAG	known
miR6207-z	0	2	0.01	356.252	0.01	356.252	15.1206	1	1	18	TGGCCGACCTGGGCACCG	known
miR-6349-z	0	0	0.01	0.01	0.01	0.01	0	1	1	18	TGTTGAATGGGGGAGGGG	known
miR-6371-z	0	0	0.01	0.01	0.01	0.01	0	1	1	18	CAAGCGGCTTGAAGCACT	known
miR-6491-z	0	2	0.01	356.252	0.01	356.252	15.1206	1	1	18	CGGCGGCCCGGGGAAGAG	known
miR-6547-x	0	2	0.01	356.252	0.01	356.252	15.1206	1	1	18	TGCGATGTGGGGACGGAG	known
miR-6643-x	0	0	0.01	0.01	0.01	0.01	0	1	1	19	CCAGGGCTGGCAGGTGCGG	known
miR-6685-y	0	0	0.01	0.01	0.01	0.01	0	1	1	19	GTGACGGTGGCATTGCTGC	known
miR-6691-x	0	0	0.01	0.01	0.01	0.01	0	1	1	18	ATGATGACCCTGCTGGGC	known
miR-6747-x	0	2	0.01	356.252	0.01	356.252	15.1206	1	1	18	GGAGGGGTGTGGAAAGAA	known
miR-6763-x	0	0	0.01	0.01	0.01	0.01	0	1	1	18	TGGGGAGTGGGGGGGGAG	known
miR-6785-x	0	0	0.01	0.01	0.01	0.01	0	1	1	19	TGGGAGGGCGTTGATGATA	known
miR-6786-x	0	0	0.01	0.01	0.01	0.01	0	1	1	20	TGCGGAGGGGACGGAGGGGC	known
miR-6790-x	0	1	0.01	178.126	0.01	178.126	14.1206	1	1	18	TGGGGATTTGGCGGGCTT	known
miR-6815-x	0	2	0.01	356.252	0.01	356.252	15.1206	1	1	18	AGGTGGTGCCGGAGGAGC	known
miR-7248-x	0	1	0.01	178.126	0.01	178.126	14.1206	1	1	20	AGAGCGTGGATTGGGAGTGC	known
miR-727-x	0	0	0.01	0.01	0.01	0.01	0	1	1	19	GTCTTCAACTCCTTCCACC	known
miR-744-x	0	0	0.01	0.01	0.01	0.01	0	1	1	22	TGCGGGGCTAGGGCTAACAGCA	known
miR7527-z	0	0	0.01	0.01	0.01	0.01	0	1	1	18	CCATGGCCCGCAAAACCC	known
miR-7558-z	0	2	0.01	356.252	0.01	356.252	15.1206	1	1	18	TGAGATTGAGAGCATACT	known
miR-7562-z	0	0	0.01	0.01	0.01	0.01	0	1	1	20	ACACACACTCATGAAAACAA	known
miR-769-x	0	1	0.01	178.126	0.01	178.126	14.1206	1	1	22	TGAGACCTCTGGGTTCTGAGCT	known
miR-7845-x	0	0	0.01	0.01	0.01	0.01	0	1	1	18	AAGGGACTGGGAGGGTCT	known
miR-7847-y	0	1	0.01	178.126	0.01	178.126	14.1206	1	1	18	GAGGACGAGGCCGAGGCC	known
miR-7977-z	0	2	0.01	356.252	0.01	356.252	15.1206	1	1	18	TTCCCGGCCAACGCACCA	known
miR8016-z	0	7	0.01	1246.88	0.01	1246.88	16.928	0.0625313	0.244129	18	TTCTGAATGGAAGGGCCA	known
miR-8227-y	0	0	0.01	0.01	0.01	0.01	0	1	1	21	AATTGCCCTCGGGCACCCAGC	known
miR-8343-x	0	2	0.01	356.252	0.01	356.252	15.1206	1	1	18	TCAAGTACTTCGGCACGG	known
miR-8545-z	0	2	0.01	356.252	0.01	356.252	15.1206	1	1	18	GCGGTGCAGGGCCTGGTC	known
miR8553-z	0	0	0.01	0.01	0.01	0.01	0	1	1	19	TGTTGGACCACCTGAAGAA	known
miR-871-y	0	2	0.01	356.252	0.01	356.252	15.1206	1	1	18	TGACGGGCACCAATCTGG	known
miR-8791-z	0	7	0.01	1246.88	0.01	1246.88	16.928	0.0625313	0.244129	19	TGTCCTGTGCCCGCCCGCC	known
miR-87-x	0	24	0.01	4275.03	0.01	4275.03	18.7056	0.000145836	0.00143321	18	ACAACCCGGAATCTTTGA	known
miR-8827-z	0	2	0.01	356.252	0.01	356.252	15.1206	1	1	19	CCTCGTGATGAGCCTGGAC	known
miR-8872-z	0	2	0.01	356.252	0.01	356.252	15.1206	1	1	21	TGGTTCTGGCGTCCGAGGAGC	known
miR-8947-z	0	2	0.01	356.252	0.01	356.252	15.1206	1	1	18	AGCCGCAGTTCCCCGAGA	known
miR894-z	0	1	0.01	178.126	0.01	178.126	14.1206	1	1	18	TTCACGTCGGGTTCACCA	known
miR-9035-z	0	0	0.01	0.01	0.01	0.01	0	1	1	18	TGTGGCACTTTCCTCGGG	known
miR-9092-z	0	2	0.01	356.252	0.01	356.252	15.1206	1	1	19	ATGGAGATCGTGCCCGAGG	known
miR-9121-z	0	0	0.01	0.01	0.01	0.01	0	1	1	19	GTTCCAGGGTCTTGTACAC	known
miR-9153-z	0	2	0.01	356.252	0.01	356.252	15.1206	1	1	18	CCAGGAAGTCGCACAGGC	known
miR-9250-z	0	4	0.01	712.505	0.01	712.505	16.1206	0.250037	0.527857	18	GCAACTGTAGTTGCTGCC	known
miR-9277-z	0	0	0.01	0.01	0.01	0.01	0	1	1	18	GTTCGAATCCTGCCGAGC	known
miR-928-x	0	2	0.01	356.252	0.01	356.252	15.1206	1	1	18	CTGACTGTGGGAGCTGGC	known
miR-93-x	0	5	0.01	890.631	0.01	890.631	16.4425	0.125037	0.371205	23	CAAAGTGCTGTTCGTGCAGGTAG	known
miR946-z	0	0	0.01	0.01	0.01	0.01	0	1	1	20	GGGGCTATAGGAGGGTTAGG	known
miR9499-z	0	5	0.01	890.631	0.01	890.631	16.4425	0.125037	0.371205	19	CTCCATCGTCGACGCGGCA	known
miR-965-z	0	1	0.01	178.126	0.01	178.126	14.1206	1	1	18	AAGGGTATGGCTTTTCGC	known
miR-9682-x	0	2	0.01	356.252	0.01	356.252	15.1206	1	1	18	GGGTAGTTAGCTGGTGTA	known
miR9722-z	0	2	0.01	356.252	0.01	356.252	15.1206	1	1	18	GAGGGAAGAGGAAGAAGA	known
miR9776-x	0	2	0.01	356.252	0.01	356.252	15.1206	1	1	18	CTTGGCCGAGGATGTGGA	known
miR-98-x	0	3	0.01	534.378	0.01	534.378	15.7056	0.500025	0.937547	22	TGAGGTAGTAAGTTGTATTGTT	known
miR-993-y	0	0	0.01	0.01	0.01	0.01	0	1	1	18	GCTCGGCTCTACAGGAAC	known
miR-995-z	0	2	0.01	356.252	0.01	356.252	15.1206	1	1	18	TTGCACCACAGGATTCTG	known
miR-99-z	0	2	0.01	356.252	0.01	356.252	15.1206	1	1	23	AACCCGTAGATCCGATCTTGTGA	known
novel-m0011-5p	0	8	0.01	1425.01	0.01	1425.01	17.1206	0.0312734	0.135044	24	GACGAAGAGTGGTCTAGTGGTACC	novel
novel-m0020-5p	0	5	0.01	890.631	0.01	890.631	16.4425	0.125037	0.371205	24	TGAGGCTACAACTCGTACCCCACC	novel
novel-m0021-5p	0	5	0.01	890.631	0.01	890.631	16.4425	0.125037	0.371205	24	TGAGGCTACAACTCGTACCCCACC	novel
novel-m0022-5p	0	5	0.01	890.631	0.01	890.631	16.4425	0.125037	0.371205	24	TGAGGCTACAACTCGTACCCCACC	novel
novel-m0024-3p	0	1	0.01	178.126	0.01	178.126	14.1206	1	1	22	TTCCACGACGTTGATGCCGCTG	novel
novel-m0025-3p	0	1	0.01	178.126	0.01	178.126	14.1206	1	1	22	TTCCACGACGTTGATGCCGCTG	novel

## Sheet: Fol-WT vs FolRDR1-2
id	Fol-WT_count	FolRDR-2_count	Fol-WT_TPM	FolRDR-2_TPM	Fol-WT_mean	FolRDR-2_mean	log2(fc)	PValue	FDR	length	seq	class
novel-m0001-3p	4392	1567	612723	154247	612723	154247	-1.98999	0	0	23	TGGATGAATCAAGCGTGGTATGA	novel
novel-m0002-5p	1540	384	214844	37799	214844	37799	-2.50687	0	0	23	TCTGGTTGCGCCCCCCTCTGGGC	novel
miR-6595-x	153	149	21344.9	14666.8	21344.9	14666.8	-0.541335	4.29763e-09	5.32906e-08	18	TGAGATGATGAATTCTTT	known
miR-989-x	83	3	11579.2	295.305	11579.2	295.305	-5.29319	1.01417e-30	2.85812e-29	20	TCGGGCACTACCTTGCACTC	known
miR-9993-y	36	4	5022.32	393.74	5022.32	393.74	-3.67304	1.40044e-12	1.97334e-11	18	ATCCGGGTGGGACCTCCA	known
miR-21-x	32	1733	4464.29	170588	4464.29	170588	5.25594	1.94863e-239	2.01358e-237	23	TAGCTTATCAGACTGATGTTGAC	known
miR-9223-z	23	48	3208.71	4724.87	3208.71	4724.87	0.558285	1	1	18	ACCCCCGCATCGGGCTCC	known
novel-m0005-5p	23	25	3208.71	2460.87	3208.71	2460.87	-0.382822	0.0597673	0.197803	18	GTTCGCCTTCTCTGACAA	novel
novel-m0006-5p	23	25	3208.71	2460.87	3208.71	2460.87	-0.382822	0.0597673	0.197803	18	GTTCGCCTTCTCTGACAA	novel
miR-30-x	18	881	2511.16	86721.1	2511.16	86721.1	5.10996	1.08689e-122	8.42341e-121	24	TGTAAACATCCTCGACTGGAAGCT	known
miR-3620-x	18	29	2511.16	2854.61	2511.16	2854.61	0.18494	0.551934	0.945302	21	TGGGCTGGGCTGGGCTGGGCT	known
let-7-x	16	784	2232.14	77173	2232.14	77173	5.11159	1.14957e-109	7.12736e-108	22	TGAGGTAGTAGGTTGTATAGTT	known
novel-m0004-3p	16	31	2232.14	3051.48	2232.14	3051.48	0.45108	1	1	22	GTGCGAGAATTCAAGGAACACA	novel
novel-m0012-5p	13	2	1813.62	196.87	1813.62	196.87	-3.20356	0.000276113	0.00219475	20	TGAGCAAAACAGGACGATCT	novel
miR-1582-z	11	87	1534.6	8563.83	1534.6	8563.83	2.4804	1.08289e-06	1.04905e-05	20	AAAGAGAGCCAGAACACAGG	known
miR166-y	11	191	1534.6	18801.1	1534.6	18801.1	3.61488	2.26658e-21	5.01886e-20	21	TCGGACCAGGCTTCATTCCCC	known
miR-27-y	11	487	1534.6	47937.8	1534.6	47937.8	4.96523	4.60968e-68	2.38167e-66	21	TTCACAGTGGCTAAGTTCTGC	known
miR-11987-z	10	2	1395.09	196.87	1395.09	196.87	-2.82504	0.00183717	0.0118651	21	AGAGGAAACTCTGGTGGAGGT	known
novel-m0018-5p	10	4	1395.09	393.74	1395.09	393.74	-1.82504	0.0074061	0.0341587	25	AACAAGTTCAGGATTGCATCGGACT	novel
novel-m0019-5p	10	4	1395.09	393.74	1395.09	393.74	-1.82504	0.0074061	0.0341587	25	AACAAGTTCAGGATTGCATCGGACT	novel
miR-192-x	9	423	1255.58	41638	1255.58	41638	5.05147	5.06585e-60	2.24345e-58	21	CTGACCTATGAATTGACAGCC	known
miR-7388-x	7	7	976.562	689.044	976.562	689.044	-0.503116	0.424115	0.842793	19	TTATACATATATCACATTT	known
miR158-x	6	0	837.054	0.01	837.054	0.01	-16.353	0.0156414	0.0629719	19	GAGTATCGTTTGGAAAAGA	known
miR-2498-x	6	2	837.054	196.87	837.054	196.87	-2.08808	0.0391047	0.147835	18	TAAAAGGTCTGTGATGCC	known
miR-26-x	6	171	837.054	16832.4	837.054	16832.4	4.32977	2.33056e-22	5.55749e-21	22	TTCAAGTAATCCAGGATAGGCT	known
miR9730-z	6	1	837.054	98.4349	837.054	98.4349	-3.08808	0.00782344	0.0341587	18	TGCTGTTATAACTACTGC	known
miR-125-x	5	106	697.545	10434.1	697.545	10434.1	3.90288	1.92265e-13	2.98011e-12	22	TCCCTGAGACCCTTTAACCTGT	known
miR6214-z	5	0	697.545	0.01	697.545	0.01	-16.09	0.0312734	0.119688	18	ACGAAGACGAGAACGACA	known
novel-m0007-3p	5	9	697.545	885.914	697.545	885.914	0.344881	1	1	20	TGTCATGGGACTGCATCCTA	novel
novel-m0008-3p	5	9	697.545	885.914	697.545	885.914	0.344881	1	1	20	TGTCATGGGACTGCATCCTA	novel
novel-m0009-3p	5	9	697.545	885.914	697.545	885.914	0.344881	1	1	20	TGTCATGGGACTGCATCCTA	novel
novel-m0010-3p	5	9	697.545	885.914	697.545	885.914	0.344881	1	1	20	TGTCATGGGACTGCATCCTA	novel
novel-m0015-5p	5	2	697.545	196.87	697.545	196.87	-1.82504	0.125066	0.334227	22	TTGTCGAAGAGCCATTAGGATA	novel
novel-m0016-5p	5	2	697.545	196.87	697.545	196.87	-1.82504	0.125066	0.334227	22	TTGTCGAAGAGCCATTAGGATA	novel
novel-m0017-5p	5	2	697.545	196.87	697.545	196.87	-1.82504	0.125066	0.334227	22	TTGTCGAAGAGCCATTAGGATA	novel
miR-133-x	4	2	558.036	196.87	558.036	196.87	-1.50312	0.21882	0.516744	18	GTTGACATCGGATCAGGT	known
miR-1496-z	4	0	558.036	0.01	558.036	0.01	-15.7681	0.0625313	0.197803	18	TAGCACTGAGAGATTAGC	known
miR-181-x	4	270	558.036	26577.4	558.036	26577.4	5.5737	5.51759e-41	2.13807e-39	23	AACATTCAACGCTGTCGGTGAGT	known
miR-22-y	4	62	558.036	6102.96	558.036	6102.96	3.45108	2.66437e-07	2.75319e-06	22	AAGCTGCCAGTTGAAGAACTGT	known
miR-8377-y	4	0	558.036	0.01	558.036	0.01	-15.7681	0.0625313	0.197803	19	TCATTGTCCAGCTTTGTAC	known
miR-92-x	4	0	558.036	0.01	558.036	0.01	-15.7681	0.0625313	0.197803	18	ACTGGTACAAGAGCAAGA	known
miR-9682-y	4	0	558.036	0.01	558.036	0.01	-15.7681	0.0625313	0.197803	18	CACTGCATAGCTTTGCTA	known
miR-1175-x	3	2	418.527	196.87	418.527	196.87	-1.08808	0.375062	0.750125	19	GAGCAGTGGACTCTGCACT	known
miR-12460-y	3	0	418.527	0.01	418.527	0.01	-15.353	0.125037	0.334227	18	CAGTTTGTGGCACTGAAA	known
miR-151-x	3	134	418.527	13190.3	418.527	13190.3	4.97801	2.76252e-19	5.70921e-18	21	TCGAGGAGCTCACAGTCTAGT	known
miR-1587-z	3	8	418.527	787.479	418.527	787.479	0.911922	0.753968	1	21	TGGGCTGGGCTGGGCTGGGCA	known
miR-1631-z	3	0	418.527	0.01	418.527	0.01	-15.353	0.125037	0.334227	18	AACTGGCGATGTGGGATG	known
miR-1700-z	3	0	418.527	0.01	418.527	0.01	-15.353	0.125037	0.334227	18	TCGCAGGGATAGGATGGA	known
miR-21-y	3	104	418.527	10237.2	418.527	10237.2	4.61236	4.68489e-15	8.54304e-14	21	CAACACCAGTCGATGGGCTGT	known
miR-259-y	3	0	418.527	0.01	418.527	0.01	-15.353	0.125037	0.334227	18	TAGTCGTCTGGGATTGGC	known
miR-28-z	3	98	418.527	9646.62	418.527	9646.62	4.52663	8.55185e-14	1.3953e-12	21	TCGAGGAGCTCACAGTCTAGT	known
miR-3252-z	3	2	418.527	196.87	418.527	196.87	-1.08808	0.375062	0.750125	19	TATGAAGAATTCCACATAT	known
miR-7386-y	3	0	418.527	0.01	418.527	0.01	-15.353	0.125037	0.334227	18	TAATCACCTGGTCTACGG	known
miR-753-z	3	1	418.527	98.4349	418.527	98.4349	-2.08808	0.375062	0.750125	18	AAGAGCTTGGATTGTGCT	known
miR-8364-y	3	0	418.527	0.01	418.527	0.01	-15.353	0.125037	0.334227	19	AATGTAGGAACTGAAGAGA	known
novel-m0013-5p	3	2	418.527	196.87	418.527	196.87	-1.08808	0.375062	0.750125	25	TGGGCATAGGCAGGAGATCTTCTGT	novel
novel-m0014-5p	3	2	418.527	196.87	418.527	196.87	-1.08808	0.375062	0.750125	25	TGGGCATAGGCAGGAGATCTTCTGT	novel
miR-10619-z	2	0	279.018	0.01	279.018	0.01	-14.7681	0.250037	0.516744	20	CGAGAGACTTCGGACTCACT	known
miR-10-x	2	23	279.018	2264	279.018	2264	3.02045	0.00722652	0.0341587	22	TACCCTGTAGAACCGAATTTGT	known
miR-12349-y	2	0	279.018	0.01	279.018	0.01	-14.7681	0.250037	0.516744	18	AAGAGAACTTGAAGGACC	known
miR-1465-z	2	0	279.018	0.01	279.018	0.01	-14.7681	0.250037	0.516744	18	CTGAGGTGCTGAGTGCTT	known
miR-1788-y	2	0	279.018	0.01	279.018	0.01	-14.7681	0.250037	0.516744	18	AGGCAGCTGTAGCAAACC	known
miR-1-x	2	1	279.018	98.4349	279.018	98.4349	-1.50312	0.625037	1	18	TAATTCAAGATATTCGAC	known
miR-212-x	2	0	279.018	0.01	279.018	0.01	-14.7681	0.250037	0.516744	19	TTGGATCTAGAATGCTTAC	known
miR-24-y	2	37	279.018	3642.09	279.018	3642.09	3.70634	6.70428e-05	0.00056171	20	TGGCTCAGTTCAGCAGGAAC	known
miR-270-z	2	0	279.018	0.01	279.018	0.01	-14.7681	0.250037	0.516744	19	GATGATGTAGCAGTGGAGC	known
miR-278-y	2	0	279.018	0.01	279.018	0.01	-14.7681	0.250037	0.516744	19	GGCCGATGGGATTGTCGAC	known
miR-3303-z	2	3	279.018	295.305	279.018	295.305	0.0818466	1	1	18	ACTCCCTCTGAGACCTCC	known
miR396-x	2	11	279.018	1082.78	279.018	1082.78	1.95632	0.226691	0.516744	21	TTCCACAGCTTTCTTGAACTG	known
miR399-x	2	0	279.018	0.01	279.018	0.01	-14.7681	0.250037	0.516744	18	TGTGGCTCTCTTCTGGGA	known
miR-4267-z	2	0	279.018	0.01	279.018	0.01	-14.7681	0.250037	0.516744	18	TCTCCGGCTCGGTGGCAC	known
miR-4507-z	2	1	279.018	98.4349	279.018	98.4349	-1.50312	0.625037	1	20	TGGGCTGGGCTGGGCTGGGT	known
miR482-z	2	0	279.018	0.01	279.018	0.01	-14.7681	0.250037	0.516744	19	TCCCAGAACCTGCAATTCC	known
miR-5119-z	2	249	279.018	24510.3	279.018	24510.3	6.45689	5.22343e-40	1.79918e-38	20	CTCATCTCATCCTGGGGCTG	known
miR5241-z	2	3	279.018	295.305	279.018	295.305	0.0818466	1	1	18	TGAATGGAACAGGGCATT	known
miR5298-z	2	0	279.018	0.01	279.018	0.01	-14.7681	0.250037	0.516744	18	TGGCATGAAGATGAAGAA	known
miR5658-z	2	0	279.018	0.01	279.018	0.01	-14.7681	0.250037	0.516744	18	TGATGAGGATGAGGATGA	known
miR-589-x	2	0	279.018	0.01	279.018	0.01	-14.7681	0.250037	0.516744	20	TGAGGACCACATCTGCTCTG	known
miR-6051-y	2	6	279.018	590.609	279.018	590.609	1.08185	1	1	19	AGAAAATCGCGCAAGCTCT	known
miR-6306-y	2	2	279.018	196.87	279.018	196.87	-0.503116	0.625037	1	18	TCTAAGGTAAATGAAACT	known
miR-6633-x	2	1	279.018	98.4349	279.018	98.4349	-1.50312	0.625037	1	18	AGAGGAAACTCTGGTTGA	known
miR-6916-y	2	0	279.018	0.01	279.018	0.01	-14.7681	0.250037	0.516744	18	TGGTCTCACTCTGCCTAC	known
miR-6934-x	2	1	279.018	98.4349	279.018	98.4349	-1.50312	0.625037	1	18	TGGATACAGCTAGGGTGG	known
miR-7101-z	2	0	279.018	0.01	279.018	0.01	-14.7681	0.250037	0.516744	18	TTGGACATCCATTGTGGA	known
miR7534-z	2	0	279.018	0.01	279.018	0.01	-14.7681	0.250037	0.516744	19	AGCTTGACTATAGTTTGAC	known
miR-8117-z	2	0	279.018	0.01	279.018	0.01	-14.7681	0.250037	0.516744	20	ATCTCGTGTGGAACAGAAGG	known
miR-9056-z	2	2	279.018	196.87	279.018	196.87	-0.503116	0.625037	1	18	GAGGACCGGAGGACGGGC	known
miR-9633-x	2	0	279.018	0.01	279.018	0.01	-14.7681	0.250037	0.516744	18	TGATGGACCTGAATGGGA	known
novel-m0003-3p	2	40	279.018	3937.4	279.018	3937.4	3.81881	2.27037e-05	0.000195504	20	TGGATTGATGACACTTCATC	novel
miR-101-y	1	5	139.509	492.174	139.509	492.174	1.81881	0.687547	1	22	TACAGTACTGTGATAACTGAAA	known
miR-103-y	1	21	139.509	2067.13	139.509	2067.13	3.8892	0.00131833	0.00908186	23	AGCAGCATTGTACAGGGCTATGA	known
miR10539-z	1	2	139.509	196.87	139.509	196.87	0.496885	1	1	21	CTTGGAACCACAGTTACCACC	known
miR-10608-z	1	6	139.509	590.609	139.509	590.609	2.08185	0.687547	1	18	TCTTGGCTGCGCTGGGAA	known
miR-106-x	1	5	139.509	492.174	139.509	492.174	1.81881	0.687547	1	18	AATAGTGCTGATAGTGCA	known
miR-107-z	1	21	139.509	2067.13	139.509	2067.13	3.8892	0.00131833	0.00908186	23	AGCAGCATTGTACAGGGCTATGA	known
miR-10815-z	1	2	139.509	196.87	139.509	196.87	0.496885	1	1	18	CCCAGTGCTCTTAATGTC	known
miR-148-x	1	2	139.509	196.87	139.509	196.87	0.496885	1	1	20	AGGTCTGTGATGCACTTAGA	known
miR-17-x	1	3	139.509	295.305	139.509	295.305	1.08185	1	1	23	CAAAGTGCTTACAGTGCAGGTAG	known
miR-1839-y	1	0	139.509	0.01	139.509	0.01	-13.7681	1	1	20	ACACCGACTTTTCTACCAAC	known
miR-183-z	1	1	139.509	98.4349	139.509	98.4349	-0.503115	1	1	18	CACTATATAATTCACTGT	known
miR-184-y	1	10	139.509	984.349	139.509	984.349	2.81881	0.179786	0.476356	22	TGGACGGAGAACTGATAAGGGC	known
miR-194-x	1	76	139.509	7481.05	139.509	7481.05	5.74481	1.78095e-12	2.3004e-11	23	TGTAACAGCAACTCCATGTGGAA	known
miR-200-y	1	87	139.509	8563.83	139.509	8563.83	5.93983	1.30411e-14	2.24597e-13	23	TAACACTGTCTGGTAACGATGTT	known
miR-215-x	1	1	139.509	98.4349	139.509	98.4349	-0.503115	1	1	22	TGACCTATGAATTGACAGCCAA	known
miR-222-y	1	7	139.509	689.044	139.509	689.044	2.30424	0.453207	0.861154	24	AGCTACATCTGGCTACTGGGTCTC	known
miR-2478-z	1	22	139.509	2165.57	139.509	2165.57	3.95632	0.00258886	0.0157362	18	ATCCCACTCCTGACACCA	known
miR-2500-y	1	139	139.509	13682.4	139.509	13682.4	6.61583	1.89168e-23	4.88685e-22	18	AATTTTGTGTGTGGAACT	known
miR-252-x	1	2	139.509	196.87	139.509	196.87	0.496885	1	1	19	AGTAGTAGTGTAGTAGAGG	known
miR-25-y	1	43	139.509	4232.7	139.509	4232.7	4.92315	2.32231e-07	2.48247e-06	22	CATTGCACTTGTCTCGGTCTGA	known
miR-265-z	1	3	139.509	295.305	139.509	295.305	1.08185	1	1	18	AAGGGAGGAAGGGTTGTA	known
miR-3530-y	1	1	139.509	98.4349	139.509	98.4349	-0.503115	1	1	18	AGTGGTGTGAGCTGGGCT	known
miR-4024-x	1	1	139.509	98.4349	139.509	98.4349	-0.503115	1	1	19	TTCGTAGGATGAGAAGGTG	known
miR-40-x	1	2	139.509	196.87	139.509	196.87	0.496885	1	1	18	GTTATGGCATCTCGTTGA	known
miR-4593-z	1	7	139.509	689.044	139.509	689.044	2.30424	0.453207	0.861154	18	ATGGCCATCAGAATCGGA	known
miR5275-z	1	1	139.509	98.4349	139.509	98.4349	-0.503115	1	1	18	TGGAGAGACATGCTTGAA	known
miR-5324-z	1	0	139.509	0.01	139.509	0.01	-13.7681	1	1	20	GCGAGAACATCTGCAGCTGA	known
miR-542-x	1	1	139.509	98.4349	139.509	98.4349	-0.503115	1	1	18	GGGAGCATCGTGTTACGA	known
miR-5928-z	1	1	139.509	98.4349	139.509	98.4349	-0.503115	1	1	18	GAAGTAGAGTAGCCTTGT	known
miR-7477-x	1	1	139.509	98.4349	139.509	98.4349	-0.503115	1	1	18	CGGATCGGGGCTGGGGGT	known
miR-92-y	1	105	139.509	10335.7	139.509	10335.7	6.21113	1.50025e-17	2.90674e-16	22	TATTGCACTTGTCCCGGCCTGT	known
miR-941-z	1	2	139.509	196.87	139.509	196.87	0.496885	1	1	23	CACCCGGCTGTGTGCACATGTGC	known
miR-96-x	1	15	139.509	1476.52	139.509	1476.52	3.40378	0.0225028	0.0894344	23	TTTGGCACTAGCACATTTTTGCT	known
miR-99-x	1	190	139.509	18702.6	139.509	18702.6	7.06674	2.91401e-32	9.03344e-31	22	CACCCGTAGAACCGACCTTGCG	known
miR-9-z	1	0	139.509	0.01	139.509	0.01	-13.7681	1	1	18	TGATATTAGCTGTATTCT	known
miR-M16-x	1	1	139.509	98.4349	139.509	98.4349	-0.503115	1	1	18	AGTCGGTTATGGCATCTG	known
novel-m0023-5p	1	6	139.509	590.609	139.509	590.609	2.08185	0.687547	1	23	TGGGCACCCTGGTTCTGTGACGC	novel
bantam-y	0	2	0.01	196.87	0.01	196.87	14.265	1	1	23	TGAGATCATTTTGAAAGCTGATT	known
let-7-y	0	2	0.01	196.87	0.01	196.87	14.265	1	1	22	CTGCGCAAGCTACTGCCTTGCT	known
let-7-z	0	16	0.01	1574.96	0.01	1574.96	17.265	0.0034275	0.0196764	23	TGAGGTAGTAGGTTGTATAGTTA	known
miR-10040-x	0	0	0.01	0.01	0.01	0.01	0	1	1	22	GAACGACAGCGACGAAGAAGAA	known
miR-10043-y	0	9	0.01	885.914	0.01	885.914	16.4349	0.0156414	0.0629719	18	TCATGGACTCCTCAGGAC	known
miR-10058-x	0	2	0.01	196.87	0.01	196.87	14.265	1	1	18	ATGCGCGACGTCTGGGCC	known
miR-100-x	0	4	0.01	393.74	0.01	393.74	15.265	0.250037	0.516744	21	AACCCGTAGATCCGAACTTGT	known
miR-10117-x	0	0	0.01	0.01	0.01	0.01	0	1	1	18	AGGTCTTGGACGTAGCCA	known
miR-10174-y	0	13	0.01	1279.65	0.01	1279.65	16.9654	0.00195752	0.0121366	22	ATCACATTGCCAGGGATTACCA	known
miR-10249-y	0	0	0.01	0.01	0.01	0.01	0	1	1	19	GTGACGGTGGTGGTGATGA	known
miR-10280-x	0	4	0.01	393.74	0.01	393.74	15.265	0.250037	0.516744	20	TGAGGGAGTGAGGGAGGGAG	known
miR-103-z	0	0	0.01	0.01	0.01	0.01	0	1	1	18	GCACCGCACAGGGCTTGG	known
miR-10477-x	0	2	0.01	196.87	0.01	196.87	14.265	1	1	18	CGACGGCGACATCTCGCA	known
miR-10523-x	0	0	0.01	0.01	0.01	0.01	0	1	1	18	GACGATGATGAGAAAACC	known
miR-106-z	0	1	0.01	98.4349	0.01	98.4349	13.265	1	1	23	CAAAGTGCTTACAGTGCAGGTAG	known
miR-10706-z	0	2	0.01	196.87	0.01	196.87	14.265	1	1	18	GAGGGATGCATAGTGCTA	known
miR11026-z	0	3	0.01	295.305	0.01	295.305	14.8499	0.500025	0.861154	18	TGGGCGATGATGTGGGCC	known
miR11117-y	0	0	0.01	0.01	0.01	0.01	0	1	1	18	GAGGGAAGAGGAAGAAGA	known
miR11330-z	0	2	0.01	196.87	0.01	196.87	14.265	1	1	18	GGGAGAAAAAGAACAAGA	known
miR11428-z	0	2	0.01	196.87	0.01	196.87	14.265	1	1	18	TTGAGGACCTTGAGAGAG	known
miR-11619-x	0	3	0.01	295.305	0.01	295.305	14.8499	0.500025	0.861154	18	CAAAACTAGCGGATGAGC	known
miR-11619-y	0	7	0.01	689.044	0.01	689.044	16.0723	0.0625313	0.197803	18	CAAATGAGGATTGACAGA	known
miR-1204-z	0	2	0.01	196.87	0.01	196.87	14.265	1	1	18	CTCGTGGCGTGGTCGCCA	known
miR-12056-z	0	0	0.01	0.01	0.01	0.01	0	1	1	18	CTGGGATAGGGTTGGGAT	known
miR-12128-z	0	0	0.01	0.01	0.01	0.01	0	1	1	18	GGCGCATGAAGAAAAGAC	known
miR12139-z	0	0	0.01	0.01	0.01	0.01	0	1	1	18	TAACACACATTGTCGAGA	known
miR-12237-y	0	0	0.01	0.01	0.01	0.01	0	1	1	19	CCGCCAGGCGCCGCCCGCA	known
miR-12252-x	0	2	0.01	196.87	0.01	196.87	14.265	1	1	19	TCATCGTGGTGGTCGGCCA	known
miR-12268-x	0	0	0.01	0.01	0.01	0.01	0	1	1	18	CGCGGGGCGGGAGGGAGG	known
miR-1230-z	0	2	0.01	196.87	0.01	196.87	14.265	1	1	18	GTGGGTAGGGGAATCTCG	known
miR-12321-x	0	1	0.01	98.4349	0.01	98.4349	13.265	1	1	19	AGTGCTGGTCGGGCCGGGC	known
miR-12399-x	0	6	0.01	590.609	0.01	590.609	15.8499	0.0625313	0.197803	18	GGGCGGGCCTTGGCAGGG	known
miR-124-y	0	2	0.01	196.87	0.01	196.87	14.265	1	1	19	TAAGGCACGCGGTGAATGC	known
miR-1260-z	0	12	0.01	1181.22	0.01	1181.22	16.8499	0.00391328	0.0216628	18	ATCCCACCGCTGCCACCA	known
miR-1269-z	0	5	0.01	492.174	0.01	492.174	15.5869	0.125037	0.334227	22	CTGGACTGAGCCGTGCTACTGA	known
miR-126-x	0	2	0.01	196.87	0.01	196.87	14.265	1	1	21	CATTATTACTTTTGGTACGCG	known
miR-126-y	0	2	0.01	196.87	0.01	196.87	14.265	1	1	22	TCGTACCGTGAGTAATAATGCG	known
miR-1289-z	0	4	0.01	393.74	0.01	393.74	15.265	0.250037	0.516744	18	TGGAGGCCAGGAATTTGC	known
miR-128-y	0	9	0.01	885.914	0.01	885.914	16.4349	0.0156414	0.0629719	21	TCACAGTGAACCGGTCTCTTT	known
miR-1292-x	0	0	0.01	0.01	0.01	0.01	0	1	1	23	TGGGAACGGGTTCCGGCAGACGC	known
miR-1301-y	0	2	0.01	196.87	0.01	196.87	14.265	1	1	21	TTGCAGCTGCCTGGGAGTGAC	known
miR-1307-x	0	7	0.01	689.044	0.01	689.044	16.0723	0.0625313	0.197803	21	TCGACCGGACCTCGACCGGCT	known
miR-1307-y	0	5	0.01	492.174	0.01	492.174	15.5869	0.125037	0.334227	23	ACTCGGCGTGGCGTCGGTCGTGG	known
miR-1351-y	0	3	0.01	295.305	0.01	295.305	14.8499	0.500025	0.861154	18	TGGCGTTGGCAGGGGCGG	known
miR-1362-y	0	1	0.01	98.4349	0.01	98.4349	13.265	1	1	18	TCCAGCTGAACGTGGACG	known
miR-140-y	0	2	0.01	196.87	0.01	196.87	14.265	1	1	22	TACCACAGGGTAGAACCACGGA	known
miR-141-y	0	9	0.01	885.914	0.01	885.914	16.4349	0.0156414	0.0629719	21	TAACACTGTCTGGTAACGATG	known
miR-143-y	0	14	0.01	1378.09	0.01	1378.09	17.0723	0.00636217	0.0313059	20	TGAGATGAAGCACTGTAGCT	known
miR-1456-y	0	2	0.01	196.87	0.01	196.87	14.265	1	1	20	CGTCGTCGTCGTCCCTTCCC	known
miR-146-x	0	29	0.01	2854.61	0.01	2854.61	18.1229	5.78262e-06	5.27239e-05	22	TGAGAACTGAATTCCATGGGTT	known
miR-146-y	0	0	0.01	0.01	0.01	0.01	0	1	1	18	ACGGGCCCAGTTCTTCTG	known
miR-148-y	0	15	0.01	1476.52	0.01	1476.52	17.1718	0.00636217	0.0313059	22	TCAGTGCATCACAGAACTTTGT	known
miR-149-x	0	3	0.01	295.305	0.01	295.305	14.8499	0.500025	0.861154	22	TCTGGCTCCGTGTCTTCACTCC	known
miR-151-y	0	15	0.01	1476.52	0.01	1476.52	17.1718	0.00636217	0.0313059	22	CTAGACTGAAGCTCCTTGAGGA	known
miR-155-x	0	3	0.01	295.305	0.01	295.305	14.8499	0.500025	0.861154	23	TTAATGCTAATCGTGATAGGGGT	known
miR156-z	0	2	0.01	196.87	0.01	196.87	14.265	1	1	19	ACAGAAGAAGGGGAACACA	known
miR-1599-z	0	2	0.01	196.87	0.01	196.87	14.265	1	1	18	GGGGAGGGAAGAAAAAAG	known
miR159-y	0	5	0.01	492.174	0.01	492.174	15.5869	0.125037	0.334227	21	TTTGGATTGAAGGGAGCTCTA	known
miR-15-x	0	4	0.01	393.74	0.01	393.74	15.265	0.250037	0.516744	22	TAGCAGCACATCATGGTTTACA	known
miR-15-y	0	6	0.01	590.609	0.01	590.609	15.8499	0.0625313	0.197803	18	TGCAGATCAAGAAGAGCT	known
miR162-y	0	12	0.01	1181.22	0.01	1181.22	16.8499	0.00391328	0.0216628	21	TCGATAAACCTCTGCATCCAG	known
miR-1685-y	0	1	0.01	98.4349	0.01	98.4349	13.265	1	1	18	ACAGTAATGCTATGAGCT	known
miR-1692-z	0	18	0.01	1771.83	0.01	1771.83	17.4349	0.000980413	0.00706809	19	CTGTAGCTCAGTTGGTAGA	known
miR-16-x	0	16	0.01	1574.96	0.01	1574.96	17.265	0.0034275	0.0196764	22	TAGCAGCACGTAAATATTGGCG	known
miR-1782-y	0	0	0.01	0.01	0.01	0.01	0	1	1	18	ACATTCATCGGCGCAGGG	known
miR-17-y	0	3	0.01	295.305	0.01	295.305	14.8499	0.500025	0.861154	23	CTGCAGTGAAGGCACTTGTAGCA	known
miR-181-y	0	17	0.01	1673.39	0.01	1673.39	17.3524	0.00183717	0.0118651	22	ACCATCGACCGTTGATTGTACC	known
miR-182-x	0	64	0.01	6299.83	0.01	6299.83	19.265	1.24401e-12	1.8364e-11	24	TTTGGCAATGGTAGAACTCACACT	known
miR-1839-x	0	3	0.01	295.305	0.01	295.305	14.8499	0.500025	0.861154	22	AAGGTAGATAGAACAGGTCTTG	known
miR-183-x	0	32	0.01	3149.92	0.01	3149.92	18.265	1.56949e-06	1.47437e-05	22	TATGGCACTGGTAGAATTCACT	known
miR-186-x	0	3	0.01	295.305	0.01	295.305	14.8499	0.500025	0.861154	22	CAAAGAATTCTCCTTTTGGGCT	known
miR-1892-z	0	3	0.01	295.305	0.01	295.305	14.8499	0.500025	0.861154	18	AGGGACGGGAGGGAGGAG	known
miR-1895-z	0	0	0.01	0.01	0.01	0.01	0	1	1	18	CCCTGAGGAGTAGGAGGA	known
miR-18-x	0	2	0.01	196.87	0.01	196.87	14.265	1	1	23	TAAGGTGCATCTAGTGCAGATAG	known
miR-1900-z	0	2	0.01	196.87	0.01	196.87	14.265	1	1	18	CGCCCTCTGGTCCTTCAA	known
miR1919-y	0	2	0.01	196.87	0.01	196.87	14.265	1	1	21	ACGAGAGTCATCTGTGACAGG	known
miR-191-x	0	45	0.01	4429.57	0.01	4429.57	18.7568	1.99006e-08	2.28488e-07	23	CAACGGAATCCCAAAAGCAGCTG	known
miR-192-z	0	3	0.01	295.305	0.01	295.305	14.8499	0.500025	0.861154	24	CTGACCTATGAATTGACAGCCAGT	known
miR-194-y	0	2	0.01	196.87	0.01	196.87	14.265	1	1	18	AGAGGGGCTGCTGTTTTT	known
miR-196-x	0	6	0.01	590.609	0.01	590.609	15.8499	0.0625313	0.197803	22	TAGGTAGTTTCCTGTTGTTGGG	known
miR-197-y	0	3	0.01	295.305	0.01	295.305	14.8499	0.500025	0.861154	22	TTCACCACCTTCTCCACCCAGC	known
miR-199-x	0	3	0.01	295.305	0.01	295.305	14.8499	0.500025	0.861154	23	CCCAGTGTTCAGACTACCTGTTC	known
miR-19-y	0	5	0.01	492.174	0.01	492.174	15.5869	0.125037	0.334227	21	TGTGCAAATCCATGCAAAACT	known
miR-2056-y	0	0	0.01	0.01	0.01	0.01	0	1	1	18	TCAATGTAGGTCTACCTG	known
miR-20-x	0	11	0.01	1082.78	0.01	1082.78	16.7244	0.00782344	0.0341587	23	TAAAGTGCTTATAGTGCAGGTAG	known
miR-20-z	0	3	0.01	295.305	0.01	295.305	14.8499	0.500025	0.861154	18	AATAGTGCTGATAGTGCA	known
miR-2152-z	0	2	0.01	196.87	0.01	196.87	14.265	1	1	20	GGGTTCGAACTATGACTCTC	known
miR-215-z	0	2	0.01	196.87	0.01	196.87	14.265	1	1	22	TGACCTATGAATTGACAGCCAT	known
miR-2207-y	0	0	0.01	0.01	0.01	0.01	0	1	1	18	CAGGCACAGGCTCAATGC	known
miR-221-z	0	1	0.01	98.4349	0.01	98.4349	13.265	1	1	22	AGCTACATTGTCTGCTGGGTTT	known
miR-22-x	0	69	0.01	6792.01	0.01	6792.01	19.3735	1.63522e-12	2.204e-11	18	TTCAGTGGCAAGGTTAAC	known
miR-2360-z	0	0	0.01	0.01	0.01	0.01	0	1	1	18	GCAGGAGGCTGCAGGCCT	known
miR-23-y	0	48	0.01	4724.87	0.01	4724.87	18.8499	5.55254e-09	6.62034e-08	21	ATCACATTGCCAGGGATTTCC	known
miR-23-z	0	10	0.01	984.349	0.01	984.349	16.5869	0.00782344	0.0341587	24	ATCACATTGCCAGGGATTACCACT	known
miR-2422-z	0	1	0.01	98.4349	0.01	98.4349	13.265	1	1	18	CCCTGGGGGGACTGAGGT	known
miR-2426-z	0	2	0.01	196.87	0.01	196.87	14.265	1	1	18	AGGAAATGGCTTTGGGAA	known
miR-24-z	0	2	0.01	196.87	0.01	196.87	14.265	1	1	23	TGGCTCAGTTCAGCAGGAACAGA	known
miR-2775-z	0	6	0.01	590.609	0.01	590.609	15.8499	0.0625313	0.197803	18	GCGTGAGAAAAGTAGGGC	known
miR-28-x	0	5	0.01	492.174	0.01	492.174	15.5869	0.125037	0.334227	20	AAGGAGCTCACAGTCTATTG	known
miR-28-y	0	19	0.01	1870.26	0.01	1870.26	17.5129	0.000980413	0.00706809	22	CACTAGATTGTGAGCTCCTGGA	known
miR2927-z	0	0	0.01	0.01	0.01	0.01	0	1	1	22	TTGTCGCCGTCGATGGAGCCGA	known
miR-2961-z	0	2	0.01	196.87	0.01	196.87	14.265	1	1	18	GGAGGAAGGTGGGGCGGC	known
miR-29-y	0	34	0.01	3346.79	0.01	3346.79	18.3524	4.23548e-07	4.23548e-06	22	TAGCACCATCTGAAATCGGTTA	known
miR-2-z	0	2	0.01	196.87	0.01	196.87	14.265	1	1	20	TCACAGCCAGCTTTGAATGT	known
miR-3033-z	0	1	0.01	98.4349	0.01	98.4349	13.265	1	1	18	ACGGGCATCCTTTTTTGT	known
miR-30-y	0	14	0.01	1378.09	0.01	1378.09	17.0723	0.00636217	0.0313059	22	CTTTCAGTCGGATGTTTGCAGC	known
miR-3105-y	0	0	0.01	0.01	0.01	0.01	0	1	1	18	TGCTTACGAGCTTGCGCT	known
miR-3144-x	0	0	0.01	0.01	0.01	0.01	0	1	1	18	ACGCGGACCAAAGAGATA	known
miR319-y	0	0	0.01	0.01	0.01	0.01	0	1	1	21	TTGGACTGAAGGGAGCTCCCT	known
miR-31-x	0	0	0.01	0.01	0.01	0.01	0	1	1	22	AGGCAAGATGCTGGCATAGCTG	known
miR-320-y	0	10	0.01	984.349	0.01	984.349	16.5869	0.00782344	0.0341587	22	AAAAGCTGGGTTGAGAGGGCGA	known
miR-331-y	0	5	0.01	492.174	0.01	492.174	15.5869	0.125037	0.334227	22	GCCCCTGGGCCTATCCTAGAAA	known
miR-3359-z	0	0	0.01	0.01	0.01	0.01	0	1	1	18	CTGTGAACCGGCCTGACC	known
miR-339-x	0	0	0.01	0.01	0.01	0.01	0	1	1	22	TCCCTGTCCTCCAGGAGCTCAC	known
miR-340-x	0	2	0.01	196.87	0.01	196.87	14.265	1	1	22	TTATAAAGCAATGAGACTGATT	known
miR-345-x	0	2	0.01	196.87	0.01	196.87	14.265	1	1	23	GCTGACTCCTAGTCCAGGGCTCT	known
miR-3533-z	0	2	0.01	196.87	0.01	196.87	14.265	1	1	18	CATGAAGTTTGACGTGCA	known
miR-3617-x	0	1	0.01	98.4349	0.01	98.4349	13.265	1	1	18	AGAAAGACATAGATGCTA	known
miR-361-x	0	5	0.01	492.174	0.01	492.174	15.5869	0.125037	0.334227	22	TTATCAGAATCTCCAGGGGTAC	known
miR-365-y	0	4	0.01	393.74	0.01	393.74	15.265	0.250037	0.516744	22	TAATGCCCCTAAAAATCCTTAT	known
miR-3721-y	0	0	0.01	0.01	0.01	0.01	0	1	1	18	AAAAAGAGGAGAAGACGA	known
miR-374-x	0	3	0.01	295.305	0.01	295.305	14.8499	0.500025	0.861154	21	TTATAATACAACCTGATAAGT	known
miR-374-y	0	2	0.01	196.87	0.01	196.87	14.265	1	1	22	CTTATCAGATTGTATTGTAATT	known
miR-378-y	0	18	0.01	1771.83	0.01	1771.83	17.4349	0.000980413	0.00706809	22	ACTGGACTTGGAGTCAGAAGGC	known
miR-3886-y	0	0	0.01	0.01	0.01	0.01	0	1	1	20	TCGGTTATTTAGCAGTGGTA	known
miR-3897-y	0	2	0.01	196.87	0.01	196.87	14.265	1	1	21	CGTGGTGGTGGGGGTGGGCCT	known
miR395-y	0	2	0.01	196.87	0.01	196.87	14.265	1	1	19	TGGAGTGGTTGAGGAAACT	known
miR-3968-z	0	15	0.01	1476.52	0.01	1476.52	17.1718	0.00636217	0.0313059	18	ATCCCACTCCTGACACCA	known
miR397-x	0	4	0.01	393.74	0.01	393.74	15.265	0.250037	0.516744	18	TGAGTGCTGCGTCGATGA	known
miR-423-x	0	17	0.01	1673.39	0.01	1673.39	17.3524	0.00183717	0.0118651	23	TGAGGGGCAGAGAGCGAGACTTT	known
miR-423-y	0	18	0.01	1771.83	0.01	1771.83	17.4349	0.000980413	0.00706809	23	AGCTCGGTCTGAGGCCCCTCAGT	known
miR-429-y	0	3	0.01	295.305	0.01	295.305	14.8499	0.500025	0.861154	22	TAATACTGTCTGGTAAAACCGT	known
miR-42-y	0	2	0.01	196.87	0.01	196.87	14.265	1	1	20	TACCGGGTGTTTCTGGGACC	known
miR4380-z	0	2	0.01	196.87	0.01	196.87	14.265	1	1	18	AATGGTCAGACGGATTGT	known
miR4393-z	0	2	0.01	196.87	0.01	196.87	14.265	1	1	18	AAAGAACGGAAGAAAAGC	known
miR4401-z	0	14	0.01	1378.09	0.01	1378.09	17.0723	0.00636217	0.0313059	18	ACGTCTGTGAAAGTAGGA	known
miR-4447-z	0	2	0.01	196.87	0.01	196.87	14.265	1	1	18	TGGTGTGGTCTGTTGTTT	known
miR-4454-z	0	1	0.01	98.4349	0.01	98.4349	13.265	1	1	18	ATCCGAGTCACGGCACCA	known
miR-4503-z	0	2	0.01	196.87	0.01	196.87	14.265	1	1	18	TTTTGGCAGGAAAGAGAA	known
miR-450-x	0	3	0.01	295.305	0.01	295.305	14.8499	0.500025	0.861154	22	TTTTGCGATGTGTTCCTAATAT	known
miR-455-x	0	4	0.01	393.74	0.01	393.74	15.265	0.250037	0.516744	22	TATGTGCCTTTGGACTACATCG	known
miR-455-y	0	9	0.01	885.914	0.01	885.914	16.4349	0.0156414	0.0629719	22	GCAGTCCATGGGCATATACACT	known
miR-4644-z	0	2	0.01	196.87	0.01	196.87	14.265	1	1	18	GAGAAACGAGAAAGAAGG	known
miR-4749-x	0	2	0.01	196.87	0.01	196.87	14.265	1	1	18	GGGACAGTCGAGGGCATC	known
miR482-y	0	3	0.01	295.305	0.01	295.305	14.8499	0.500025	0.861154	22	TCTTGCCTACACCGCCCATGCC	known
miR-484-x	0	23	0.01	2264	0.01	2264	17.7885	0.000145836	0.00118971	22	TCAGGCTCAGTCCCCTCCCGAT	known
miR-484-z	0	2	0.01	196.87	0.01	196.87	14.265	1	1	24	TCAGGCTCAGTCCCCTCCCGATAA	known
miR-4889-z	0	4	0.01	393.74	0.01	393.74	15.265	0.250037	0.516744	18	AATCGGCCCTGGCCCTGG	known
miR-497-z	0	1	0.01	98.4349	0.01	98.4349	13.265	1	1	18	AGTGGTTAGGACGTGGCC	known
miR-500-y	0	0	0.01	0.01	0.01	0.01	0	1	1	21	ATGCACCTGGGCAAGGATTCT	known
miR-502-z	0	0	0.01	0.01	0.01	0.01	0	1	1	21	ATGCACCTGGGCAAGGATTCT	known
miR-504-z	0	0	0.01	0.01	0.01	0.01	0	1	1	18	GACCCTGGTCTGGACCCC	known
miR-507-z	0	1	0.01	98.4349	0.01	98.4349	13.265	1	1	18	TGTTTGGCACCTCGATGA	known
miR-5106-z	0	13	0.01	1279.65	0.01	1279.65	16.9654	0.00195752	0.0121366	19	CTGTAGCTCAGTTGGTAGA	known
miR5156-z	0	0	0.01	0.01	0.01	0.01	0	1	1	18	AAAAAGGCAAAAAGGAAC	known
miR5185-y	0	15	0.01	1476.52	0.01	1476.52	17.1718	0.00636217	0.0313059	18	GGAGGTTGGCTTAGAAGC	known
miR528-y	0	1	0.01	98.4349	0.01	98.4349	13.265	1	1	18	CTTGTCCTGTGCCCGCCC	known
miR5290-z	0	2	0.01	196.87	0.01	196.87	14.265	1	1	18	GAGAAATAGACACAGAAA	known
miR5300-z	0	16	0.01	1574.96	0.01	1574.96	17.265	0.0034275	0.0196764	22	TCCCCAGTCCAGGCATTCCAAC	known
miR-532-x	0	2	0.01	196.87	0.01	196.87	14.265	1	1	22	CATGCCTTGAGTGTAGGACCGT	known
miR-544-z	0	2	0.01	196.87	0.01	196.87	14.265	1	1	18	TTGCCACGTGATGCTGAT	known
miR-548-z	0	2	0.01	196.87	0.01	196.87	14.265	1	1	18	GTAATCGTGGATTTTGAC	known
miR5518-z	0	0	0.01	0.01	0.01	0.01	0	1	1	18	ACTCAAACAGGGCATTCC	known
miR-5550-x	0	0	0.01	0.01	0.01	0.01	0	1	1	18	CCGCCCAAGAGTTCATAT	known
miR-561-x	0	2	0.01	196.87	0.01	196.87	14.265	1	1	22	ATCAAGGATCTTAAACTTTGCC	known
miR5671-z	0	6	0.01	590.609	0.01	590.609	15.8499	0.0625313	0.197803	18	TGGAAGCGAACCGGGTGA	known
miR-574-x	0	2	0.01	196.87	0.01	196.87	14.265	1	1	25	TGAGTGTGTGTGTGTGAGTGTGTGT	known
miR5997-z	0	37	0.01	3642.09	0.01	3642.09	18.4744	1.13739e-07	1.25926e-06	20	AACGAAGTAGCTAAAAAGAA	known
miR6027-x	0	1	0.01	98.4349	0.01	98.4349	13.265	1	1	22	ATGGGTAGCACAAGGATTAATG	known
miR-6097-z	0	2	0.01	196.87	0.01	196.87	14.265	1	1	19	ACCGGGTCGGTATTGCGGC	known
miR-615-y	0	2	0.01	196.87	0.01	196.87	14.265	1	1	21	TCCGAGCCTGGGTCTCCCTCT	known
miR6186-z	0	5	0.01	492.174	0.01	492.174	15.5869	0.125037	0.334227	19	TCGAGGAAGGCGCTGAGAG	known
miR6207-z	0	5	0.01	492.174	0.01	492.174	15.5869	0.125037	0.334227	18	TGGCCGACCTGGGCACCG	known
miR-6349-z	0	2	0.01	196.87	0.01	196.87	14.265	1	1	18	TGTTGAATGGGGGAGGGG	known
miR-6371-z	0	3	0.01	295.305	0.01	295.305	14.8499	0.500025	0.861154	18	CAAGCGGCTTGAAGCACT	known
miR-6491-z	0	0	0.01	0.01	0.01	0.01	0	1	1	18	CGGCGGCCCGGGGAAGAG	known
miR-6547-x	0	4	0.01	393.74	0.01	393.74	15.265	0.250037	0.516744	18	TGCGATGTGGGGACGGAG	known
miR-6643-x	0	2	0.01	196.87	0.01	196.87	14.265	1	1	19	CCAGGGCTGGCAGGTGCGG	known
miR-6685-y	0	2	0.01	196.87	0.01	196.87	14.265	1	1	19	GTGACGGTGGCATTGCTGC	known
miR-6691-x	0	2	0.01	196.87	0.01	196.87	14.265	1	1	18	ATGATGACCCTGCTGGGC	known
miR-6747-x	0	0	0.01	0.01	0.01	0.01	0	1	1	18	GGAGGGGTGTGGAAAGAA	known
miR-6763-x	0	2	0.01	196.87	0.01	196.87	14.265	1	1	18	TGGGGAGTGGGGGGGGAG	known
miR-6785-x	0	2	0.01	196.87	0.01	196.87	14.265	1	1	19	TGGGAGGGCGTTGATGATA	known
miR-6786-x	0	2	0.01	196.87	0.01	196.87	14.265	1	1	20	TGCGGAGGGGACGGAGGGGC	known
miR-6790-x	0	1	0.01	98.4349	0.01	98.4349	13.265	1	1	18	TGGGGATTTGGCGGGCTT	known
miR-6815-x	0	0	0.01	0.01	0.01	0.01	0	1	1	18	AGGTGGTGCCGGAGGAGC	known
miR-7248-x	0	1	0.01	98.4349	0.01	98.4349	13.265	1	1	20	AGAGCGTGGATTGGGAGTGC	known
miR-727-x	0	2	0.01	196.87	0.01	196.87	14.265	1	1	19	GTCTTCAACTCCTTCCACC	known
miR-744-x	0	2	0.01	196.87	0.01	196.87	14.265	1	1	22	TGCGGGGCTAGGGCTAACAGCA	known
miR7527-z	0	2	0.01	196.87	0.01	196.87	14.265	1	1	18	CCATGGCCCGCAAAACCC	known
miR-7558-z	0	0	0.01	0.01	0.01	0.01	0	1	1	18	TGAGATTGAGAGCATACT	known
miR-7562-z	0	2	0.01	196.87	0.01	196.87	14.265	1	1	20	ACACACACTCATGAAAACAA	known
miR-769-x	0	2	0.01	196.87	0.01	196.87	14.265	1	1	22	TGAGACCTCTGGGTTCTGAGCT	known
miR-7845-x	0	2	0.01	196.87	0.01	196.87	14.265	1	1	18	AAGGGACTGGGAGGGTCT	known
miR-7847-y	0	6	0.01	590.609	0.01	590.609	15.8499	0.0625313	0.197803	18	GAGGACGAGGCCGAGGCC	known
miR-7977-z	0	2	0.01	196.87	0.01	196.87	14.265	1	1	18	TTCCCGGCCAACGCACCA	known
miR8016-z	0	9	0.01	885.914	0.01	885.914	16.4349	0.0156414	0.0629719	18	TTCTGAATGGAAGGGCCA	known
miR-8227-y	0	2	0.01	196.87	0.01	196.87	14.265	1	1	21	AATTGCCCTCGGGCACCCAGC	known
miR-8343-x	0	0	0.01	0.01	0.01	0.01	0	1	1	18	TCAAGTACTTCGGCACGG	known
miR-8545-z	0	0	0.01	0.01	0.01	0.01	0	1	1	18	GCGGTGCAGGGCCTGGTC	known
miR8553-z	0	2	0.01	196.87	0.01	196.87	14.265	1	1	19	TGTTGGACCACCTGAAGAA	known
miR-871-y	0	2	0.01	196.87	0.01	196.87	14.265	1	1	18	TGACGGGCACCAATCTGG	known
miR-8791-z	0	8	0.01	787.479	0.01	787.479	16.265	0.0312734	0.119688	19	TGTCCTGTGCCCGCCCGCC	known
miR-87-x	0	27	0.01	2657.74	0.01	2657.74	18.0198	2.11617e-05	0.000187432	18	ACAACCCGGAATCTTTGA	known
miR-8827-z	0	0	0.01	0.01	0.01	0.01	0	1	1	19	CCTCGTGATGAGCCTGGAC	known
miR-8872-z	0	3	0.01	295.305	0.01	295.305	14.8499	0.500025	0.861154	21	TGGTTCTGGCGTCCGAGGAGC	known
miR-8947-z	0	1	0.01	98.4349	0.01	98.4349	13.265	1	1	18	AGCCGCAGTTCCCCGAGA	known
miR894-z	0	2	0.01	196.87	0.01	196.87	14.265	1	1	18	TTCACGTCGGGTTCACCA	known
miR-9035-z	0	2	0.01	196.87	0.01	196.87	14.265	1	1	18	TGTGGCACTTTCCTCGGG	known
miR-9092-z	0	0	0.01	0.01	0.01	0.01	0	1	1	19	ATGGAGATCGTGCCCGAGG	known
miR-9121-z	0	4	0.01	393.74	0.01	393.74	15.265	0.250037	0.516744	19	GTTCCAGGGTCTTGTACAC	known
miR-9153-z	0	0	0.01	0.01	0.01	0.01	0	1	1	18	CCAGGAAGTCGCACAGGC	known
miR-9250-z	0	3	0.01	295.305	0.01	295.305	14.8499	0.500025	0.861154	18	GCAACTGTAGTTGCTGCC	known
miR-9277-z	0	2	0.01	196.87	0.01	196.87	14.265	1	1	18	GTTCGAATCCTGCCGAGC	known
miR-928-x	0	0	0.01	0.01	0.01	0.01	0	1	1	18	CTGACTGTGGGAGCTGGC	known
miR-93-x	0	10	0.01	984.349	0.01	984.349	16.5869	0.00782344	0.0341587	23	CAAAGTGCTGTTCGTGCAGGTAG	known
miR946-z	0	2	0.01	196.87	0.01	196.87	14.265	1	1	20	GGGGCTATAGGAGGGTTAGG	known
miR9499-z	0	0	0.01	0.01	0.01	0.01	0	1	1	19	CTCCATCGTCGACGCGGCA	known
miR-965-z	0	1	0.01	98.4349	0.01	98.4349	13.265	1	1	18	AAGGGTATGGCTTTTCGC	known
miR-9682-x	0	0	0.01	0.01	0.01	0.01	0	1	1	18	GGGTAGTTAGCTGGTGTA	known
miR9722-z	0	0	0.01	0.01	0.01	0.01	0	1	1	18	GAGGGAAGAGGAAGAAGA	known
miR9776-x	0	0	0.01	0.01	0.01	0.01	0	1	1	18	CTTGGCCGAGGATGTGGA	known
miR-98-x	0	8	0.01	787.479	0.01	787.479	16.265	0.0312734	0.119688	22	TGAGGTAGTAAGTTGTATTGTT	known
miR-993-y	0	2	0.01	196.87	0.01	196.87	14.265	1	1	18	GCTCGGCTCTACAGGAAC	known
miR-995-z	0	0	0.01	0.01	0.01	0.01	0	1	1	18	TTGCACCACAGGATTCTG	known
miR-99-z	0	7	0.01	689.044	0.01	689.044	16.0723	0.0625313	0.197803	23	AACCCGTAGATCCGATCTTGTGA	known
novel-m0011-5p	0	7	0.01	689.044	0.01	689.044	16.0723	0.0625313	0.197803	24	GACGAAGAGTGGTCTAGTGGTACC	novel
novel-m0020-5p	0	4	0.01	393.74	0.01	393.74	15.265	0.250037	0.516744	24	TGAGGCTACAACTCGTACCCCACC	novel
novel-m0021-5p	0	4	0.01	393.74	0.01	393.74	15.265	0.250037	0.516744	24	TGAGGCTACAACTCGTACCCCACC	novel
novel-m0022-5p	0	4	0.01	393.74	0.01	393.74	15.265	0.250037	0.516744	24	TGAGGCTACAACTCGTACCCCACC	novel
novel-m0024-3p	0	3	0.01	295.305	0.01	295.305	14.8499	0.500025	0.861154	22	TTCCACGACGTTGATGCCGCTG	novel
novel-m0025-3p	0	3	0.01	295.305	0.01	295.305	14.8499	0.500025	0.861154	22	TTCCACGACGTTGATGCCGCTG	novel

## Sheet: FolRDR1-1 vs FolRDR1-2
id	FolRDR-1_count	FolRDR-2_count	FolRDR-1_TPM	FolRDR-2_TPM	FolRDR-1_mean	FolRDR-2_mean	log2(fc)	PValue	FDR	length	seq	class
novel-m0001-3p	958	1567	170645	154247	170645	154247	-0.14575	0.491268	0.763015	23	TGGATGAATCAAGCGTGGTATGA	novel
miR-21-x	880	1733	156751	170588	156751	170588	0.122039	7.18665e-07	0.000119298	23	TAGCTTATCAGACTGATGTTGAC	known
miR-30-x	438	881	78019.2	86721.1	78019.2	86721.1	0.152554	8.5877e-05	0.00407302	24	TGTAAACATCCTCGACTGGAAGCT	known
let-7-x	344	784	61275.4	77173	61275.4	77173	0.332788	3.63121e-08	1.20556e-05	22	TGAGGTAGTAGGTTGTATAGTT	known
novel-m0002-5p	325	384	57891	37799	57891	37799	-0.614991	0.000174682	0.00724931	23	TCTGGTTGCGCCCCCCTCTGGGC	novel
miR-27-y	219	487	39009.6	47937.8	39009.6	47937.8	0.297333	4.18436e-05	0.00231535	21	TTCACAGTGGCTAAGTTCTGC	known
miR-5119-z	209	249	37228.4	24510.3	37228.4	24510.3	-0.603015	0.00341145	0.0943836	20	CTCATCTCATCCTGGGGCTG	known
miR-192-x	179	423	31884.6	41638	31884.6	41638	0.385041	8.13804e-06	0.000675457	21	CTGACCTATGAATTGACAGCC	known
miR-6595-x	119	149	21197	14666.8	21197	14666.8	-0.531307	0.066923	0.653484	18	TGAGATGATGAATTCTTT	known
miR166-y	115	191	20484.5	18801.1	20484.5	18801.1	-0.123719	0.729711	1	21	TCGGACCAGGCTTCATTCCCC	known
miR-2500-y	109	139	19415.7	13682.4	19415.7	13682.4	-0.504901	0.111466	0.763015	18	AATTTTGTGTGTGGAACT	known
miR-181-x	105	270	18703.2	26577.4	18703.2	26577.4	0.506913	2.37675e-05	0.00157816	23	AACATTCAACGCTGTCGGTGAGT	known
miR-26-x	79	171	14072	16832.4	14072	16832.4	0.258414	0.0285807	0.431308	22	TTCAAGTAATCCAGGATAGGCT	known
miR-1582-z	76	87	13537.6	8563.83	13537.6	8563.83	-0.660641	0.0500907	0.625743	20	AAAGAGAGCCAGAACACAGG	known
miR-151-x	66	134	11756.3	13190.3	11756.3	13190.3	0.166038	0.131255	0.763015	21	TCGAGGAGCTCACAGTCTAGT	known
miR-99-x	62	190	11043.8	18702.6	11043.8	18702.6	0.760002	5.28987e-06	0.000585413	22	CACCCGTAGAACCGACCTTGCG	known
miR-22-x	49	69	8728.18	6792.01	8728.18	6792.01	-0.361843	0.577108	0.851554	18	TTCAGTGGCAAGGTTAAC	known
miR-28-z	44	98	7837.55	9646.62	7837.55	9646.62	0.299621	0.0723147	0.67212	21	TCGAGGAGCTCACAGTCTAGT	known
miR-92-y	42	105	7481.3	10335.7	7481.3	10335.7	0.466271	0.0142919	0.250901	22	TATTGCACTTGTCCCGGCCTGT	known
novel-m0003-3p	42	40	7481.3	3937.4	7481.3	3937.4	-0.926047	0.0356154	0.49268	20	TGGATTGATGACACTTCATC	novel
miR5997-z	38	37	6768.79	3642.09	6768.79	3642.09	-0.894132	0.0508887	0.625743	20	AACGAAGTAGCTAAAAAGAA	known
miR-21-y	37	104	6590.67	10237.2	6590.67	10237.2	0.635329	0.00314699	0.0943836	21	CAACACCAGTCGATGGGCTGT	known
miR-125-x	35	106	6234.41	10434.1	6234.41	10434.1	0.74298	0.000949284	0.035018	22	TCCCTGAGACCCTTTAACCTGT	known
miR-200-y	33	87	5878.16	8563.83	5878.16	8563.83	0.542892	0.0143588	0.250901	23	TAACACTGTCTGGTAACGATGTT	known
novel-m0005-5p	32	25	5700.04	2460.87	5700.04	2460.87	-1.2118	0.0120502	0.250901	18	GTTCGCCTTCTCTGACAA	novel
novel-m0006-5p	32	25	5700.04	2460.87	5700.04	2460.87	-1.2118	0.0120502	0.250901	18	GTTCGCCTTCTCTGACAA	novel
miR-182-x	28	64	4987.53	6299.83	4987.53	6299.83	0.336988	0.110074	0.763015	24	TTTGGCAATGGTAGAACTCACACT	known
miR-191-x	28	45	4987.53	4429.57	4987.53	4429.57	-0.171159	1	1	23	CAACGGAATCCCAAAAGCAGCTG	known
miR-194-x	24	76	4275.03	7481.05	4275.03	7481.05	0.807308	0.00264733	0.0878912	23	TGTAACAGCAACTCCATGTGGAA	known
miR-23-y	24	48	4275.03	4724.87	4275.03	4724.87	0.144343	0.471135	0.763015	21	ATCACATTGCCAGGGATTTCC	known
miR-87-x	24	27	4275.03	2657.74	4275.03	2657.74	-0.685732	0.263047	0.763015	18	ACAACCCGGAATCTTTGA	known
miR-9223-z	24	48	4275.03	4724.87	4275.03	4724.87	0.144343	0.471135	0.763015	18	ACCCCCGCATCGGGCTCC	known
miR-22-y	22	62	3918.77	6102.96	3918.77	6102.96	0.639107	0.0240955	0.380939	22	AAGCTGCCAGTTGAAGAACTGT	known
miR4401-z	21	14	3740.65	1378.09	3740.65	1378.09	-1.44062	0.0167675	0.27834	18	ACGTCTGTGAAAGTAGGA	known
novel-m0004-3p	21	31	3740.65	3051.48	3740.65	3051.48	-0.293779	1	1	22	GTGCGAGAATTCAAGGAACACA	novel
miR-3620-x	20	29	3562.52	2854.61	3562.52	2854.61	-0.319605	0.885571	1	21	TGGGCTGGGCTGGGCTGGGCT	known
miR-29-y	17	34	3028.14	3346.79	3028.14	3346.79	0.144343	0.568648	0.842818	22	TAGCACCATCTGAAATCGGTTA	known
miR-183-x	16	32	2850.02	3149.92	2850.02	3149.92	0.144343	0.560528	0.834508	22	TATGGCACTGGTAGAATTCACT	known
miR-2478-z	16	22	2850.02	2165.57	2850.02	2165.57	-0.396226	0.743061	1	18	ATCCCACTCCTGACACCA	known
miR-25-y	16	43	2850.02	4232.7	2850.02	4232.7	0.570607	0.081852	0.696792	22	CATTGCACTTGTCTCGGTCTGA	known
miR5185-y	16	15	2850.02	1476.52	2850.02	1476.52	-0.948767	0.215695	0.763015	18	GGAGGTTGGCTTAGAAGC	known
miR-103-y	15	21	2671.89	2067.13	2671.89	2067.13	-0.370231	0.868058	1	23	AGCAGCATTGTACAGGGCTATGA	known
miR-107-z	15	21	2671.89	2067.13	2671.89	2067.13	-0.370231	0.868058	1	23	AGCAGCATTGTACAGGGCTATGA	known
miR-148-y	15	15	2671.89	1476.52	2671.89	1476.52	-0.855657	0.361957	0.763015	22	TCAGTGCATCACAGAACTTTGT	known
miR-20-x	15	11	2671.89	1082.78	2671.89	1082.78	-1.30312	0.0757073	0.67212	23	TAAAGTGCTTATAGTGCAGGTAG	known
miR-378-y	14	18	2493.77	1771.83	2493.77	1771.83	-0.493087	0.72031	1	22	ACTGGACTTGGAGTCAGAAGGC	known
miR-10-x	13	23	2315.64	2264	2315.64	2264	-0.0325352	1	1	22	TACCCTGTAGAACCGAATTTGT	known
miR-146-x	12	29	2137.51	2854.61	2137.51	2854.61	0.417361	0.337256	0.763015	22	TGAGAACTGAATTCCATGGGTT	known
miR-24-y	12	37	2137.51	3642.09	2137.51	3642.09	0.768833	0.0543509	0.629102	20	TGGCTCAGTTCAGCAGGAAC	known
miR-1692-z	11	18	1959.39	1771.83	1959.39	1771.83	-0.145164	1	1	19	CTGTAGCTCAGTTGGTAGA	known
miR-423-y	11	18	1959.39	1771.83	1959.39	1771.83	-0.145164	1	1	23	AGCTCGGTCTGAGGCCCCTCAGT	known
miR-151-y	10	15	1781.26	1476.52	1781.26	1476.52	-0.270695	1	1	22	CTAGACTGAAGCTCCTTGAGGA	known
miR-361-x	10	5	1781.26	492.174	1781.26	492.174	-1.85566	0.0769294	0.67212	22	TTATCAGAATCTCCAGGGGTAC	known
miR-989-x	10	3	1781.26	295.305	1781.26	295.305	-2.59262	0.0129695	0.250901	20	TCGGGCACTACCTTGCACTC	known
miR-1289-z	9	4	1603.13	393.74	1603.13	393.74	-2.02558	0.0574586	0.629102	18	TGGAGGCCAGGAATTTGC	known
miR-3968-z	9	15	1603.13	1476.52	1603.13	1476.52	-0.118692	1	1	18	ATCCCACTCCTGACACCA	known
miR-484-x	9	23	1603.13	2264	1603.13	2264	0.49798	0.281416	0.763015	22	TCAGGCTCAGTCCCCTCCCGAT	known
miR-5106-z	9	13	1603.13	1279.65	1603.13	1279.65	-0.325143	1	1	19	CTGTAGCTCAGTTGGTAGA	known
miR-1260-z	8	12	1425.01	1181.22	1425.01	1181.22	-0.270695	1	1	18	ATCCCACCGCTGCCACCA	known
novel-m0011-5p	8	7	1425.01	689.044	1425.01	689.044	-1.0483	0.301941	0.763015	24	GACGAAGAGTGGTCTAGTGGTACC	novel
miR5671-z	7	6	1246.88	590.609	1246.88	590.609	-1.07805	0.424115	0.763015	18	TGGAAGCGAACCGGGTGA	known
miR8016-z	7	9	1246.88	885.914	1246.88	885.914	-0.493087	0.803698	1	18	TTCTGAATGGAAGGGCCA	known
miR-8791-z	7	8	1246.88	787.479	1246.88	787.479	-0.663012	0.607376	0.892252	19	TGTCCTGTGCCCGCCCGCC	known
novel-m0007-3p	7	9	1246.88	885.914	1246.88	885.914	-0.493087	0.803698	1	20	TGTCATGGGACTGCATCCTA	novel
novel-m0008-3p	7	9	1246.88	885.914	1246.88	885.914	-0.493087	0.803698	1	20	TGTCATGGGACTGCATCCTA	novel
novel-m0009-3p	7	9	1246.88	885.914	1246.88	885.914	-0.493087	0.803698	1	20	TGTCATGGGACTGCATCCTA	novel
novel-m0010-3p	7	9	1246.88	885.914	1246.88	885.914	-0.493087	0.803698	1	20	TGTCATGGGACTGCATCCTA	novel
miR-222-y	6	7	1068.76	689.044	1068.76	689.044	-0.633265	0.774482	1	24	AGCTACATCTGGCTACTGGGTCTC	known
miR-2775-z	6	6	1068.76	590.609	1068.76	590.609	-0.855657	0.774482	1	18	GCGTGAGAAAAGTAGGGC	known
miR-423-x	6	17	1068.76	1673.39	1068.76	1673.39	0.646843	0.286545	0.763015	23	TGAGGGGCAGAGAGCGAGACTTT	known
miR482-y	6	3	1068.76	295.305	1068.76	295.305	-1.85566	0.179786	0.763015	22	TCTTGCCTACACCGCCCATGCC	known
miR-6051-y	6	6	1068.76	590.609	1068.76	590.609	-0.855657	0.774482	1	19	AGAAAATCGCGCAAGCTCT	known
novel-m0018-5p	6	4	1068.76	393.74	1068.76	393.74	-1.44062	0.343873	0.763015	25	AACAAGTTCAGGATTGCATCGGACT	novel
novel-m0019-5p	6	4	1068.76	393.74	1068.76	393.74	-1.44062	0.343873	0.763015	25	AACAAGTTCAGGATTGCATCGGACT	novel
miR-10043-y	5	9	890.631	885.914	890.631	885.914	-0.00766052	1	1	18	TCATGGACTCCTCAGGAC	known
miR-10174-y	5	13	890.631	1279.65	890.631	1279.65	0.522854	0.629207	0.908247	22	ATCACATTGCCAGGGATTACCA	known
miR-10608-z	5	6	890.631	590.609	890.631	590.609	-0.592623	1	1	18	TCTTGGCTGCGCTGGGAA	known
miR-133-x	5	2	890.631	196.87	890.631	196.87	-2.17759	0.125066	0.763015	18	GTTGACATCGGATCAGGT	known
miR-16-x	5	16	890.631	1574.96	890.631	1574.96	0.822414	0.263416	0.763015	22	TAGCAGCACGTAAATATTGGCG	known
miR-23-z	5	10	890.631	984.349	890.631	984.349	0.144343	0.790601	1	24	ATCACATTGCCAGGGATTACCACT	known
miR-28-y	5	19	890.631	1870.26	890.631	1870.26	1.07034	0.0933267	0.763015	22	CACTAGATTGTGAGCTCCTGGA	known
miR-30-y	5	14	890.631	1378.09	890.631	1378.09	0.629769	0.480883	0.763015	22	CTTTCAGTCGGATGTTTGCAGC	known
miR-93-x	5	10	890.631	984.349	890.631	984.349	0.144343	0.790601	1	23	CAAAGTGCTGTTCGTGCAGGTAG	known
miR9499-z	5	0	890.631	0.01	890.631	0.01	-16.4425	0.0312734	0.451425	19	CTCCATCGTCGACGCGGCA	known
novel-m0020-5p	5	4	890.631	393.74	890.631	393.74	-1.17759	0.507911	0.763015	24	TGAGGCTACAACTCGTACCCCACC	novel
novel-m0021-5p	5	4	890.631	393.74	890.631	393.74	-1.17759	0.507911	0.763015	24	TGAGGCTACAACTCGTACCCCACC	novel
novel-m0022-5p	5	4	890.631	393.74	890.631	393.74	-1.17759	0.507911	0.763015	24	TGAGGCTACAACTCGTACCCCACC	novel
novel-m0023-5p	5	6	890.631	590.609	890.631	590.609	-0.592623	1	1	23	TGGGCACCCTGGTTCTGTGACGC	novel
miR-11619-y	4	7	712.505	689.044	712.505	689.044	-0.0483026	1	1	18	CAAATGAGGATTGACAGA	known
miR12139-z	4	0	712.505	0.01	712.505	0.01	-16.1206	0.0625313	0.629102	18	TAACACACATTGTCGAGA	known
miR-12399-x	4	6	712.505	590.609	712.505	590.609	-0.270695	1	1	18	GGGCGGGCCTTGGCAGGG	known
miR162-y	4	12	712.505	1181.22	712.505	1181.22	0.729305	0.301941	0.763015	21	TCGATAAACCTCTGCATCCAG	known
miR-17-x	4	3	712.505	295.305	712.505	295.305	-1.27069	0.453207	0.763015	23	CAAAGTGCTTACAGTGCAGGTAG	known
miR-181-y	4	17	712.505	1673.39	712.505	1673.39	1.23181	0.115499	0.763015	22	ACCATCGACCGTTGATTGTACC	known
miR-196-x	4	6	712.505	590.609	712.505	590.609	-0.270695	1	1	22	TAGGTAGTTTCCTGTTGTTGGG	known
miR-215-z	4	2	712.505	196.87	712.505	196.87	-1.85566	0.21882	0.763015	22	TGACCTATGAATTGACAGCCAT	known
miR395-y	4	2	712.505	196.87	712.505	196.87	-1.85566	0.21882	0.763015	19	TGGAGTGGTTGAGGAAACT	known
miR396-x	4	11	712.505	1082.78	712.505	1082.78	0.603774	0.424115	0.763015	21	TTCCACAGCTTTCTTGAACTG	known
miR-504-z	4	0	712.505	0.01	712.505	0.01	-16.1206	0.0625313	0.629102	18	GACCCTGGTCTGGACCCC	known
miR5300-z	4	16	712.505	1574.96	712.505	1574.96	1.14434	0.16727	0.763015	22	TCCCCAGTCCAGGCATTCCAAC	known
miR-5550-x	4	0	712.505	0.01	712.505	0.01	-16.1206	0.0625313	0.629102	18	CCGCCCAAGAGTTCATAT	known
miR-9250-z	4	3	712.505	295.305	712.505	295.305	-1.27069	0.453207	0.763015	18	GCAACTGTAGTTGCTGCC	known
let-7-z	3	16	534.378	1574.96	534.378	1574.96	1.55938	0.0491362	0.625743	23	TGAGGTAGTAGGTTGTATAGTTA	known
miR-12056-z	3	0	534.378	0.01	534.378	0.01	-15.7056	0.125037	0.763015	18	CTGGGATAGGGTTGGGAT	known
miR-12237-y	3	0	534.378	0.01	534.378	0.01	-15.7056	0.125037	0.763015	19	CCGCCAGGCGCCGCCCGCA	known
miR159-y	3	5	534.378	492.174	534.378	492.174	-0.118692	1	1	21	TTTGGATTGAAGGGAGCTCTA	known
miR-15-x	3	4	534.378	393.74	534.378	393.74	-0.44062	1	1	22	TAGCAGCACATCATGGTTTACA	known
miR-1685-y	3	1	534.378	98.4349	534.378	98.4349	-2.44062	0.375062	0.763015	18	ACAGTAATGCTATGAGCT	known
miR-1895-z	3	0	534.378	0.01	534.378	0.01	-15.7056	0.125037	0.763015	18	CCCTGAGGAGTAGGAGGA	known
miR-192-z	3	3	534.378	295.305	534.378	295.305	-0.855657	0.687547	0.988163	24	CTGACCTATGAATTGACAGCCAGT	known
miR-320-y	3	10	534.378	984.349	534.378	984.349	0.881308	0.38784	0.763015	22	AAAAGCTGGGTTGAGAGGGCGA	known
miR-3359-z	3	0	534.378	0.01	534.378	0.01	-15.7056	0.125037	0.763015	18	CTGTGAACCGGCCTGACC	known
miR-455-y	3	9	534.378	885.914	534.378	885.914	0.729305	0.548941	0.820939	22	GCAGTCCATGGGCATATACACT	known
miR-7388-x	3	7	534.378	689.044	534.378	689.044	0.366735	0.753968	1	19	TTATACATATATCACATTT	known
miR-753-z	3	1	534.378	98.4349	534.378	98.4349	-2.44062	0.375062	0.763015	18	AAGAGCTTGGATTGTGCT	known
miR-941-z	3	2	534.378	196.87	534.378	196.87	-1.44062	0.375062	0.763015	23	CACCCGGCTGTGTGCACATGTGC	known
miR-9682-y	3	0	534.378	0.01	534.378	0.01	-15.7056	0.125037	0.763015	18	CACTGCATAGCTTTGCTA	known
miR-96-x	3	15	534.378	1476.52	534.378	1476.52	1.46627	0.0769294	0.67212	23	TTTGGCACTAGCACATTTTTGCT	known
miR-98-x	3	8	534.378	787.479	534.378	787.479	0.55938	0.753968	1	22	TGAGGTAGTAAGTTGTATTGTT	known
novel-m0013-5p	3	2	534.378	196.87	534.378	196.87	-1.44062	0.375062	0.763015	25	TGGGCATAGGCAGGAGATCTTCTGT	novel
novel-m0014-5p	3	2	534.378	196.87	534.378	196.87	-1.44062	0.375062	0.763015	25	TGGGCATAGGCAGGAGATCTTCTGT	novel
miR-10040-x	2	0	356.252	0.01	356.252	0.01	-15.1206	0.500025	0.763015	22	GAACGACAGCGACGAAGAAGAA	known
miR-10117-x	2	0	356.252	0.01	356.252	0.01	-15.1206	0.500025	0.763015	18	AGGTCTTGGACGTAGCCA	known
miR-10249-y	2	0	356.252	0.01	356.252	0.01	-15.1206	0.500025	0.763015	19	GTGACGGTGGTGGTGATGA	known
miR-103-z	2	0	356.252	0.01	356.252	0.01	-15.1206	0.500025	0.763015	18	GCACCGCACAGGGCTTGG	known
miR-10523-x	2	0	356.252	0.01	356.252	0.01	-15.1206	0.500025	0.763015	18	GACGATGATGAGAAAACC	known
miR10539-z	2	2	356.252	196.87	356.252	196.87	-0.855657	1	1	21	CTTGGAACCACAGTTACCACC	known
miR-106-z	2	1	356.252	98.4349	356.252	98.4349	-1.85566	1	1	23	CAAAGTGCTTACAGTGCAGGTAG	known
miR11117-y	2	0	356.252	0.01	356.252	0.01	-15.1206	0.500025	0.763015	18	GAGGGAAGAGGAAGAAGA	known
miR-11619-x	2	3	356.252	295.305	356.252	295.305	-0.270695	1	1	18	CAAAACTAGCGGATGAGC	known
miR-12128-z	2	0	356.252	0.01	356.252	0.01	-15.1206	0.500025	0.763015	18	GGCGCATGAAGAAAAGAC	known
miR-12268-x	2	0	356.252	0.01	356.252	0.01	-15.1206	0.500025	0.763015	18	CGCGGGGCGGGAGGGAGG	known
miR-1269-z	2	5	356.252	492.174	356.252	492.174	0.466271	1	1	22	CTGGACTGAGCCGTGCTACTGA	known
miR-128-y	2	9	356.252	885.914	356.252	885.914	1.31427	0.343873	0.763015	21	TCACAGTGAACCGGTCTCTTT	known
miR-1292-x	2	0	356.252	0.01	356.252	0.01	-15.1206	0.500025	0.763015	23	TGGGAACGGGTTCCGGCAGACGC	known
miR-1307-y	2	5	356.252	492.174	356.252	492.174	0.466271	1	1	23	ACTCGGCGTGGCGTCGGTCGTGG	known
miR-146-y	2	0	356.252	0.01	356.252	0.01	-15.1206	0.500025	0.763015	18	ACGGGCCCAGTTCTTCTG	known
miR-1587-z	2	8	356.252	787.479	356.252	787.479	1.14434	0.343873	0.763015	21	TGGGCTGGGCTGGGCTGGGCA	known
miR-1700-z	2	0	356.252	0.01	356.252	0.01	-15.1206	0.500025	0.763015	18	TCGCAGGGATAGGATGGA	known
miR-1782-y	2	0	356.252	0.01	356.252	0.01	-15.1206	0.500025	0.763015	18	ACATTCATCGGCGCAGGG	known
miR-186-x	2	3	356.252	295.305	356.252	295.305	-0.270695	1	1	22	CAAAGAATTCTCCTTTTGGGCT	known
miR-19-y	2	5	356.252	492.174	356.252	492.174	0.466271	1	1	21	TGTGCAAATCCATGCAAAACT	known
miR-2056-y	2	0	356.252	0.01	356.252	0.01	-15.1206	0.500025	0.763015	18	TCAATGTAGGTCTACCTG	known
miR-215-x	2	1	356.252	98.4349	356.252	98.4349	-1.85566	1	1	22	TGACCTATGAATTGACAGCCAA	known
miR-2207-y	2	0	356.252	0.01	356.252	0.01	-15.1206	0.500025	0.763015	18	CAGGCACAGGCTCAATGC	known
miR-2360-z	2	0	356.252	0.01	356.252	0.01	-15.1206	0.500025	0.763015	18	GCAGGAGGCTGCAGGCCT	known
miR2927-z	2	0	356.252	0.01	356.252	0.01	-15.1206	0.500025	0.763015	22	TTGTCGCCGTCGATGGAGCCGA	known
miR-3105-y	2	0	356.252	0.01	356.252	0.01	-15.1206	0.500025	0.763015	18	TGCTTACGAGCTTGCGCT	known
miR-3144-x	2	0	356.252	0.01	356.252	0.01	-15.1206	0.500025	0.763015	18	ACGCGGACCAAAGAGATA	known
miR319-y	2	0	356.252	0.01	356.252	0.01	-15.1206	0.500025	0.763015	21	TTGGACTGAAGGGAGCTCCCT	known
miR-31-x	2	0	356.252	0.01	356.252	0.01	-15.1206	0.500025	0.763015	22	AGGCAAGATGCTGGCATAGCTG	known
miR-339-x	2	0	356.252	0.01	356.252	0.01	-15.1206	0.500025	0.763015	22	TCCCTGTCCTCCAGGAGCTCAC	known
miR-3617-x	2	1	356.252	98.4349	356.252	98.4349	-1.85566	1	1	18	AGAAAGACATAGATGCTA	known
miR-3721-y	2	0	356.252	0.01	356.252	0.01	-15.1206	0.500025	0.763015	18	AAAAAGAGGAGAAGACGA	known
miR-3886-y	2	0	356.252	0.01	356.252	0.01	-15.1206	0.500025	0.763015	20	TCGGTTATTTAGCAGTGGTA	known
miR4380-z	2	2	356.252	196.87	356.252	196.87	-0.855657	1	1	18	AATGGTCAGACGGATTGT	known
miR-4593-z	2	7	356.252	689.044	356.252	689.044	0.951698	0.507911	0.763015	18	ATGGCCATCAGAATCGGA	known
miR-484-z	2	2	356.252	196.87	356.252	196.87	-0.855657	1	1	24	TCAGGCTCAGTCCCCTCCCGATAA	known
miR-500-y	2	0	356.252	0.01	356.252	0.01	-15.1206	0.500025	0.763015	21	ATGCACCTGGGCAAGGATTCT	known
miR-502-z	2	0	356.252	0.01	356.252	0.01	-15.1206	0.500025	0.763015	21	ATGCACCTGGGCAAGGATTCT	known
miR5156-z	2	0	356.252	0.01	356.252	0.01	-15.1206	0.500025	0.763015	18	AAAAAGGCAAAAAGGAAC	known
miR5241-z	2	3	356.252	295.305	356.252	295.305	-0.270695	1	1	18	TGAATGGAACAGGGCATT	known
miR5518-z	2	0	356.252	0.01	356.252	0.01	-15.1206	0.500025	0.763015	18	ACTCAAACAGGGCATTCC	known
miR-561-x	2	2	356.252	196.87	356.252	196.87	-0.855657	1	1	22	ATCAAGGATCTTAAACTTTGCC	known
miR6207-z	2	5	356.252	492.174	356.252	492.174	0.466271	1	1	18	TGGCCGACCTGGGCACCG	known
miR-6491-z	2	0	356.252	0.01	356.252	0.01	-15.1206	0.500025	0.763015	18	CGGCGGCCCGGGGAAGAG	known
miR-6547-x	2	4	356.252	393.74	356.252	393.74	0.144343	1	1	18	TGCGATGTGGGGACGGAG	known
miR-6747-x	2	0	356.252	0.01	356.252	0.01	-15.1206	0.500025	0.763015	18	GGAGGGGTGTGGAAAGAA	known
miR-6815-x	2	0	356.252	0.01	356.252	0.01	-15.1206	0.500025	0.763015	18	AGGTGGTGCCGGAGGAGC	known
miR-7558-z	2	0	356.252	0.01	356.252	0.01	-15.1206	0.500025	0.763015	18	TGAGATTGAGAGCATACT	known
miR-7977-z	2	2	356.252	196.87	356.252	196.87	-0.855657	1	1	18	TTCCCGGCCAACGCACCA	known
miR-8343-x	2	0	356.252	0.01	356.252	0.01	-15.1206	0.500025	0.763015	18	TCAAGTACTTCGGCACGG	known
miR-8545-z	2	0	356.252	0.01	356.252	0.01	-15.1206	0.500025	0.763015	18	GCGGTGCAGGGCCTGGTC	known
miR-871-y	2	2	356.252	196.87	356.252	196.87	-0.855657	1	1	18	TGACGGGCACCAATCTGG	known
miR-8827-z	2	0	356.252	0.01	356.252	0.01	-15.1206	0.500025	0.763015	19	CCTCGTGATGAGCCTGGAC	known
miR-8872-z	2	3	356.252	295.305	356.252	295.305	-0.270695	1	1	21	TGGTTCTGGCGTCCGAGGAGC	known
miR-8947-z	2	1	356.252	98.4349	356.252	98.4349	-1.85566	1	1	18	AGCCGCAGTTCCCCGAGA	known
miR-9092-z	2	0	356.252	0.01	356.252	0.01	-15.1206	0.500025	0.763015	19	ATGGAGATCGTGCCCGAGG	known
miR-9153-z	2	0	356.252	0.01	356.252	0.01	-15.1206	0.500025	0.763015	18	CCAGGAAGTCGCACAGGC	known
miR-928-x	2	0	356.252	0.01	356.252	0.01	-15.1206	0.500025	0.763015	18	CTGACTGTGGGAGCTGGC	known
miR-9682-x	2	0	356.252	0.01	356.252	0.01	-15.1206	0.500025	0.763015	18	GGGTAGTTAGCTGGTGTA	known
miR9722-z	2	0	356.252	0.01	356.252	0.01	-15.1206	0.500025	0.763015	18	GAGGGAAGAGGAAGAAGA	known
miR9776-x	2	0	356.252	0.01	356.252	0.01	-15.1206	0.500025	0.763015	18	CTTGGCCGAGGATGTGGA	known
miR-995-z	2	0	356.252	0.01	356.252	0.01	-15.1206	0.500025	0.763015	18	TTGCACCACAGGATTCTG	known
miR-99-z	2	7	356.252	689.044	356.252	689.044	0.951698	0.507911	0.763015	23	AACCCGTAGATCCGATCTTGTGA	known
miR-106-x	1	5	178.126	492.174	178.126	492.174	1.46627	0.375062	0.763015	18	AATAGTGCTGATAGTGCA	known
miR-10706-z	1	2	178.126	196.87	178.126	196.87	0.144343	1	1	18	GAGGGATGCATAGTGCTA	known
miR-11987-z	1	2	178.126	196.87	178.126	196.87	0.144343	1	1	21	AGAGGAAACTCTGGTGGAGGT	known
miR-12321-x	1	1	178.126	98.4349	178.126	98.4349	-0.855657	1	1	19	AGTGCTGGTCGGGCCGGGC	known
miR-126-x	1	2	178.126	196.87	178.126	196.87	0.144343	1	1	21	CATTATTACTTTTGGTACGCG	known
miR-1307-x	1	7	178.126	689.044	178.126	689.044	1.9517	0.289161	0.763015	21	TCGACCGGACCTCGACCGGCT	known
miR-1362-y	1	1	178.126	98.4349	178.126	98.4349	-0.855657	1	1	18	TCCAGCTGAACGTGGACG	known
miR-141-y	1	9	178.126	885.914	178.126	885.914	2.31427	0.179786	0.763015	21	TAACACTGTCTGGTAACGATG	known
miR-143-y	1	14	178.126	1378.09	178.126	1378.09	2.9517	0.0129695	0.250901	20	TGAGATGAAGCACTGTAGCT	known
miR-155-x	1	3	178.126	295.305	178.126	295.305	0.729305	1	1	23	TTAATGCTAATCGTGATAGGGGT	known
miR-1839-y	1	0	178.126	0.01	178.126	0.01	-14.1206	1	1	20	ACACCGACTTTTCTACCAAC	known
miR-1892-z	1	3	178.126	295.305	178.126	295.305	0.729305	1	1	18	AGGGACGGGAGGGAGGAG	known
miR1919-y	1	2	178.126	196.87	178.126	196.87	0.144343	1	1	21	ACGAGAGTCATCTGTGACAGG	known
miR-197-y	1	3	178.126	295.305	178.126	295.305	0.729305	1	1	22	TTCACCACCTTCTCCACCCAGC	known
miR-221-z	1	1	178.126	98.4349	178.126	98.4349	-0.855657	1	1	22	AGCTACATTGTCTGCTGGGTTT	known
miR-2422-z	1	1	178.126	98.4349	178.126	98.4349	-0.855657	1	1	18	CCCTGGGGGGACTGAGGT	known
miR-24-z	1	2	178.126	196.87	178.126	196.87	0.144343	1	1	23	TGGCTCAGTTCAGCAGGAACAGA	known
miR-259-y	1	0	178.126	0.01	178.126	0.01	-14.1206	1	1	18	TAGTCGTCTGGGATTGGC	known
miR-28-x	1	5	178.126	492.174	178.126	492.174	1.46627	0.375062	0.763015	20	AAGGAGCTCACAGTCTATTG	known
miR-3033-z	1	1	178.126	98.4349	178.126	98.4349	-0.855657	1	1	18	ACGGGCATCCTTTTTTGT	known
miR-331-y	1	5	178.126	492.174	178.126	492.174	1.46627	0.375062	0.763015	22	GCCCCTGGGCCTATCCTAGAAA	known
miR-3533-z	1	2	178.126	196.87	178.126	196.87	0.144343	1	1	18	CATGAAGTTTGACGTGCA	known
miR-365-y	1	4	178.126	393.74	178.126	393.74	1.14434	0.625037	0.906168	22	TAATGCCCCTAAAAATCCTTAT	known
miR-374-x	1	3	178.126	295.305	178.126	295.305	0.729305	1	1	21	TTATAATACAACCTGATAAGT	known
miR-374-y	1	2	178.126	196.87	178.126	196.87	0.144343	1	1	22	CTTATCAGATTGTATTGTAATT	known
miR-4454-z	1	1	178.126	98.4349	178.126	98.4349	-0.855657	1	1	18	ATCCGAGTCACGGCACCA	known
miR-4889-z	1	4	178.126	393.74	178.126	393.74	1.14434	0.625037	0.906168	18	AATCGGCCCTGGCCCTGG	known
miR-497-z	1	1	178.126	98.4349	178.126	98.4349	-0.855657	1	1	18	AGTGGTTAGGACGTGGCC	known
miR-507-z	1	1	178.126	98.4349	178.126	98.4349	-0.855657	1	1	18	TGTTTGGCACCTCGATGA	known
miR5275-z	1	1	178.126	98.4349	178.126	98.4349	-0.855657	1	1	18	TGGAGAGACATGCTTGAA	known
miR528-y	1	1	178.126	98.4349	178.126	98.4349	-0.855657	1	1	18	CTTGTCCTGTGCCCGCCC	known
miR-5324-z	1	0	178.126	0.01	178.126	0.01	-14.1206	1	1	20	GCGAGAACATCTGCAGCTGA	known
miR-532-x	1	2	178.126	196.87	178.126	196.87	0.144343	1	1	22	CATGCCTTGAGTGTAGGACCGT	known
miR-542-x	1	1	178.126	98.4349	178.126	98.4349	-0.855657	1	1	18	GGGAGCATCGTGTTACGA	known
miR6027-x	1	1	178.126	98.4349	178.126	98.4349	-0.855657	1	1	22	ATGGGTAGCACAAGGATTAATG	known
miR6214-z	1	0	178.126	0.01	178.126	0.01	-14.1206	1	1	18	ACGAAGACGAGAACGACA	known
miR-6790-x	1	1	178.126	98.4349	178.126	98.4349	-0.855657	1	1	18	TGGGGATTTGGCGGGCTT	known
miR-7248-x	1	1	178.126	98.4349	178.126	98.4349	-0.855657	1	1	20	AGAGCGTGGATTGGGAGTGC	known
miR-769-x	1	2	178.126	196.87	178.126	196.87	0.144343	1	1	22	TGAGACCTCTGGGTTCTGAGCT	known
miR-7847-y	1	6	178.126	590.609	178.126	590.609	1.72931	0.21882	0.763015	18	GAGGACGAGGCCGAGGCC	known
miR894-z	1	2	178.126	196.87	178.126	196.87	0.144343	1	1	18	TTCACGTCGGGTTCACCA	known
miR-965-z	1	1	178.126	98.4349	178.126	98.4349	-0.855657	1	1	18	AAGGGTATGGCTTTTCGC	known
miR-9993-y	1	4	178.126	393.74	178.126	393.74	1.14434	0.625037	0.906168	18	ATCCGGGTGGGACCTCCA	known
miR-9-z	1	0	178.126	0.01	178.126	0.01	-14.1206	1	1	18	TGATATTAGCTGTATTCT	known
novel-m0024-3p	1	3	178.126	295.305	178.126	295.305	0.729305	1	1	22	TTCCACGACGTTGATGCCGCTG	novel
novel-m0025-3p	1	3	178.126	295.305	178.126	295.305	0.729305	1	1	22	TTCCACGACGTTGATGCCGCTG	novel
bantam-y	0	2	0.01	196.87	0.01	196.87	14.265	0.500025	0.763015	23	TGAGATCATTTTGAAAGCTGATT	known
let-7-y	0	2	0.01	196.87	0.01	196.87	14.265	0.500025	0.763015	22	CTGCGCAAGCTACTGCCTTGCT	known
miR-10058-x	0	2	0.01	196.87	0.01	196.87	14.265	0.500025	0.763015	18	ATGCGCGACGTCTGGGCC	known
miR-100-x	0	4	0.01	393.74	0.01	393.74	15.265	0.250037	0.763015	21	AACCCGTAGATCCGAACTTGT	known
miR-101-y	0	5	0.01	492.174	0.01	492.174	15.5869	0.125037	0.763015	22	TACAGTACTGTGATAACTGAAA	known
miR-10280-x	0	4	0.01	393.74	0.01	393.74	15.265	0.250037	0.763015	20	TGAGGGAGTGAGGGAGGGAG	known
miR-10477-x	0	2	0.01	196.87	0.01	196.87	14.265	0.500025	0.763015	18	CGACGGCGACATCTCGCA	known
miR-10619-z	0	0	0.01	0.01	0.01	0.01	0	1	1	20	CGAGAGACTTCGGACTCACT	known
miR-10815-z	0	2	0.01	196.87	0.01	196.87	14.265	0.500025	0.763015	18	CCCAGTGCTCTTAATGTC	known
miR11026-z	0	3	0.01	295.305	0.01	295.305	14.8499	0.500025	0.763015	18	TGGGCGATGATGTGGGCC	known
miR11330-z	0	2	0.01	196.87	0.01	196.87	14.265	0.500025	0.763015	18	GGGAGAAAAAGAACAAGA	known
miR11428-z	0	2	0.01	196.87	0.01	196.87	14.265	0.500025	0.763015	18	TTGAGGACCTTGAGAGAG	known
miR-1175-x	0	2	0.01	196.87	0.01	196.87	14.265	0.500025	0.763015	19	GAGCAGTGGACTCTGCACT	known
miR-1204-z	0	2	0.01	196.87	0.01	196.87	14.265	0.500025	0.763015	18	CTCGTGGCGTGGTCGCCA	known
miR-12252-x	0	2	0.01	196.87	0.01	196.87	14.265	0.500025	0.763015	19	TCATCGTGGTGGTCGGCCA	known
miR-1230-z	0	2	0.01	196.87	0.01	196.87	14.265	0.500025	0.763015	18	GTGGGTAGGGGAATCTCG	known
miR-12349-y	0	0	0.01	0.01	0.01	0.01	0	1	1	18	AAGAGAACTTGAAGGACC	known
miR-12460-y	0	0	0.01	0.01	0.01	0.01	0	1	1	18	CAGTTTGTGGCACTGAAA	known
miR-124-y	0	2	0.01	196.87	0.01	196.87	14.265	0.500025	0.763015	19	TAAGGCACGCGGTGAATGC	known
miR-126-y	0	2	0.01	196.87	0.01	196.87	14.265	0.500025	0.763015	22	TCGTACCGTGAGTAATAATGCG	known
miR-1301-y	0	2	0.01	196.87	0.01	196.87	14.265	0.500025	0.763015	21	TTGCAGCTGCCTGGGAGTGAC	known
miR-1351-y	0	3	0.01	295.305	0.01	295.305	14.8499	0.500025	0.763015	18	TGGCGTTGGCAGGGGCGG	known
miR-140-y	0	2	0.01	196.87	0.01	196.87	14.265	0.500025	0.763015	22	TACCACAGGGTAGAACCACGGA	known
miR-1456-y	0	2	0.01	196.87	0.01	196.87	14.265	0.500025	0.763015	20	CGTCGTCGTCGTCCCTTCCC	known
miR-1465-z	0	0	0.01	0.01	0.01	0.01	0	1	1	18	CTGAGGTGCTGAGTGCTT	known
miR-148-x	0	2	0.01	196.87	0.01	196.87	14.265	0.500025	0.763015	20	AGGTCTGTGATGCACTTAGA	known
miR-1496-z	0	0	0.01	0.01	0.01	0.01	0	1	1	18	TAGCACTGAGAGATTAGC	known
miR-149-x	0	3	0.01	295.305	0.01	295.305	14.8499	0.500025	0.763015	22	TCTGGCTCCGTGTCTTCACTCC	known
miR156-z	0	2	0.01	196.87	0.01	196.87	14.265	0.500025	0.763015	19	ACAGAAGAAGGGGAACACA	known
miR158-x	0	0	0.01	0.01	0.01	0.01	0	1	1	19	GAGTATCGTTTGGAAAAGA	known
miR-1599-z	0	2	0.01	196.87	0.01	196.87	14.265	0.500025	0.763015	18	GGGGAGGGAAGAAAAAAG	known
miR-15-y	0	6	0.01	590.609	0.01	590.609	15.8499	0.0625313	0.629102	18	TGCAGATCAAGAAGAGCT	known
miR-1631-z	0	0	0.01	0.01	0.01	0.01	0	1	1	18	AACTGGCGATGTGGGATG	known
miR-1788-y	0	0	0.01	0.01	0.01	0.01	0	1	1	18	AGGCAGCTGTAGCAAACC	known
miR-17-y	0	3	0.01	295.305	0.01	295.305	14.8499	0.500025	0.763015	23	CTGCAGTGAAGGCACTTGTAGCA	known
miR-1839-x	0	3	0.01	295.305	0.01	295.305	14.8499	0.500025	0.763015	22	AAGGTAGATAGAACAGGTCTTG	known
miR-183-z	0	1	0.01	98.4349	0.01	98.4349	13.265	1	1	18	CACTATATAATTCACTGT	known
miR-184-y	0	10	0.01	984.349	0.01	984.349	16.5869	0.00782344	0.199799	22	TGGACGGAGAACTGATAAGGGC	known
miR-18-x	0	2	0.01	196.87	0.01	196.87	14.265	0.500025	0.763015	23	TAAGGTGCATCTAGTGCAGATAG	known
miR-1900-z	0	2	0.01	196.87	0.01	196.87	14.265	0.500025	0.763015	18	CGCCCTCTGGTCCTTCAA	known
miR-194-y	0	2	0.01	196.87	0.01	196.87	14.265	0.500025	0.763015	18	AGAGGGGCTGCTGTTTTT	known
miR-199-x	0	3	0.01	295.305	0.01	295.305	14.8499	0.500025	0.763015	23	CCCAGTGTTCAGACTACCTGTTC	known
miR-1-x	0	1	0.01	98.4349	0.01	98.4349	13.265	1	1	18	TAATTCAAGATATTCGAC	known
miR-20-z	0	3	0.01	295.305	0.01	295.305	14.8499	0.500025	0.763015	18	AATAGTGCTGATAGTGCA	known
miR-212-x	0	0	0.01	0.01	0.01	0.01	0	1	1	19	TTGGATCTAGAATGCTTAC	known
miR-2152-z	0	2	0.01	196.87	0.01	196.87	14.265	0.500025	0.763015	20	GGGTTCGAACTATGACTCTC	known
miR-2426-z	0	2	0.01	196.87	0.01	196.87	14.265	0.500025	0.763015	18	AGGAAATGGCTTTGGGAA	known
miR-2498-x	0	2	0.01	196.87	0.01	196.87	14.265	0.500025	0.763015	18	TAAAAGGTCTGTGATGCC	known
miR-252-x	0	2	0.01	196.87	0.01	196.87	14.265	0.500025	0.763015	19	AGTAGTAGTGTAGTAGAGG	known
miR-265-z	0	3	0.01	295.305	0.01	295.305	14.8499	0.500025	0.763015	18	AAGGGAGGAAGGGTTGTA	known
miR-270-z	0	0	0.01	0.01	0.01	0.01	0	1	1	19	GATGATGTAGCAGTGGAGC	known
miR-278-y	0	0	0.01	0.01	0.01	0.01	0	1	1	19	GGCCGATGGGATTGTCGAC	known
miR-2961-z	0	2	0.01	196.87	0.01	196.87	14.265	0.500025	0.763015	18	GGAGGAAGGTGGGGCGGC	known
miR-2-z	0	2	0.01	196.87	0.01	196.87	14.265	0.500025	0.763015	20	TCACAGCCAGCTTTGAATGT	known
miR-3252-z	0	2	0.01	196.87	0.01	196.87	14.265	0.500025	0.763015	19	TATGAAGAATTCCACATAT	known
miR-3303-z	0	3	0.01	295.305	0.01	295.305	14.8499	0.500025	0.763015	18	ACTCCCTCTGAGACCTCC	known
miR-340-x	0	2	0.01	196.87	0.01	196.87	14.265	0.500025	0.763015	22	TTATAAAGCAATGAGACTGATT	known
miR-345-x	0	2	0.01	196.87	0.01	196.87	14.265	0.500025	0.763015	23	GCTGACTCCTAGTCCAGGGCTCT	known
miR-3530-y	0	1	0.01	98.4349	0.01	98.4349	13.265	1	1	18	AGTGGTGTGAGCTGGGCT	known
miR-3897-y	0	2	0.01	196.87	0.01	196.87	14.265	0.500025	0.763015	21	CGTGGTGGTGGGGGTGGGCCT	known
miR397-x	0	4	0.01	393.74	0.01	393.74	15.265	0.250037	0.763015	18	TGAGTGCTGCGTCGATGA	known
miR399-x	0	0	0.01	0.01	0.01	0.01	0	1	1	18	TGTGGCTCTCTTCTGGGA	known
miR-4024-x	0	1	0.01	98.4349	0.01	98.4349	13.265	1	1	19	TTCGTAGGATGAGAAGGTG	known
miR-40-x	0	2	0.01	196.87	0.01	196.87	14.265	0.500025	0.763015	18	GTTATGGCATCTCGTTGA	known
miR-4267-z	0	0	0.01	0.01	0.01	0.01	0	1	1	18	TCTCCGGCTCGGTGGCAC	known
miR-429-y	0	3	0.01	295.305	0.01	295.305	14.8499	0.500025	0.763015	22	TAATACTGTCTGGTAAAACCGT	known
miR-42-y	0	2	0.01	196.87	0.01	196.87	14.265	0.500025	0.763015	20	TACCGGGTGTTTCTGGGACC	known
miR4393-z	0	2	0.01	196.87	0.01	196.87	14.265	0.500025	0.763015	18	AAAGAACGGAAGAAAAGC	known
miR-4447-z	0	2	0.01	196.87	0.01	196.87	14.265	0.500025	0.763015	18	TGGTGTGGTCTGTTGTTT	known
miR-4503-z	0	2	0.01	196.87	0.01	196.87	14.265	0.500025	0.763015	18	TTTTGGCAGGAAAGAGAA	known
miR-4507-z	0	1	0.01	98.4349	0.01	98.4349	13.265	1	1	20	TGGGCTGGGCTGGGCTGGGT	known
miR-450-x	0	3	0.01	295.305	0.01	295.305	14.8499	0.500025	0.763015	22	TTTTGCGATGTGTTCCTAATAT	known
miR-455-x	0	4	0.01	393.74	0.01	393.74	15.265	0.250037	0.763015	22	TATGTGCCTTTGGACTACATCG	known
miR-4644-z	0	2	0.01	196.87	0.01	196.87	14.265	0.500025	0.763015	18	GAGAAACGAGAAAGAAGG	known
miR-4749-x	0	2	0.01	196.87	0.01	196.87	14.265	0.500025	0.763015	18	GGGACAGTCGAGGGCATC	known
miR482-z	0	0	0.01	0.01	0.01	0.01	0	1	1	19	TCCCAGAACCTGCAATTCC	known
miR5290-z	0	2	0.01	196.87	0.01	196.87	14.265	0.500025	0.763015	18	GAGAAATAGACACAGAAA	known
miR5298-z	0	0	0.01	0.01	0.01	0.01	0	1	1	18	TGGCATGAAGATGAAGAA	known
miR-544-z	0	2	0.01	196.87	0.01	196.87	14.265	0.500025	0.763015	18	TTGCCACGTGATGCTGAT	known
miR-548-z	0	2	0.01	196.87	0.01	196.87	14.265	0.500025	0.763015	18	GTAATCGTGGATTTTGAC	known
miR5658-z	0	0	0.01	0.01	0.01	0.01	0	1	1	18	TGATGAGGATGAGGATGA	known
miR-574-x	0	2	0.01	196.87	0.01	196.87	14.265	0.500025	0.763015	25	TGAGTGTGTGTGTGTGAGTGTGTGT	known
miR-589-x	0	0	0.01	0.01	0.01	0.01	0	1	1	20	TGAGGACCACATCTGCTCTG	known
miR-5928-z	0	1	0.01	98.4349	0.01	98.4349	13.265	1	1	18	GAAGTAGAGTAGCCTTGT	known
miR-6097-z	0	2	0.01	196.87	0.01	196.87	14.265	0.500025	0.763015	19	ACCGGGTCGGTATTGCGGC	known
miR-615-y	0	2	0.01	196.87	0.01	196.87	14.265	0.500025	0.763015	21	TCCGAGCCTGGGTCTCCCTCT	known
miR6186-z	0	5	0.01	492.174	0.01	492.174	15.5869	0.125037	0.763015	19	TCGAGGAAGGCGCTGAGAG	known
miR-6306-y	0	2	0.01	196.87	0.01	196.87	14.265	0.500025	0.763015	18	TCTAAGGTAAATGAAACT	known
miR-6349-z	0	2	0.01	196.87	0.01	196.87	14.265	0.500025	0.763015	18	TGTTGAATGGGGGAGGGG	known
miR-6371-z	0	3	0.01	295.305	0.01	295.305	14.8499	0.500025	0.763015	18	CAAGCGGCTTGAAGCACT	known
miR-6633-x	0	1	0.01	98.4349	0.01	98.4349	13.265	1	1	18	AGAGGAAACTCTGGTTGA	known
miR-6643-x	0	2	0.01	196.87	0.01	196.87	14.265	0.500025	0.763015	19	CCAGGGCTGGCAGGTGCGG	known
miR-6685-y	0	2	0.01	196.87	0.01	196.87	14.265	0.500025	0.763015	19	GTGACGGTGGCATTGCTGC	known
miR-6691-x	0	2	0.01	196.87	0.01	196.87	14.265	0.500025	0.763015	18	ATGATGACCCTGCTGGGC	known
miR-6763-x	0	2	0.01	196.87	0.01	196.87	14.265	0.500025	0.763015	18	TGGGGAGTGGGGGGGGAG	known
miR-6785-x	0	2	0.01	196.87	0.01	196.87	14.265	0.500025	0.763015	19	TGGGAGGGCGTTGATGATA	known
miR-6786-x	0	2	0.01	196.87	0.01	196.87	14.265	0.500025	0.763015	20	TGCGGAGGGGACGGAGGGGC	known
miR-6916-y	0	0	0.01	0.01	0.01	0.01	0	1	1	18	TGGTCTCACTCTGCCTAC	known
miR-6934-x	0	1	0.01	98.4349	0.01	98.4349	13.265	1	1	18	TGGATACAGCTAGGGTGG	known
miR-7101-z	0	0	0.01	0.01	0.01	0.01	0	1	1	18	TTGGACATCCATTGTGGA	known
miR-727-x	0	2	0.01	196.87	0.01	196.87	14.265	0.500025	0.763015	19	GTCTTCAACTCCTTCCACC	known
miR-7386-y	0	0	0.01	0.01	0.01	0.01	0	1	1	18	TAATCACCTGGTCTACGG	known
miR-744-x	0	2	0.01	196.87	0.01	196.87	14.265	0.500025	0.763015	22	TGCGGGGCTAGGGCTAACAGCA	known
miR-7477-x	0	1	0.01	98.4349	0.01	98.4349	13.265	1	1	18	CGGATCGGGGCTGGGGGT	known
miR7527-z	0	2	0.01	196.87	0.01	196.87	14.265	0.500025	0.763015	18	CCATGGCCCGCAAAACCC	known
miR7534-z	0	0	0.01	0.01	0.01	0.01	0	1	1	19	AGCTTGACTATAGTTTGAC	known
miR-7562-z	0	2	0.01	196.87	0.01	196.87	14.265	0.500025	0.763015	20	ACACACACTCATGAAAACAA	known
miR-7845-x	0	2	0.01	196.87	0.01	196.87	14.265	0.500025	0.763015	18	AAGGGACTGGGAGGGTCT	known
miR-8117-z	0	0	0.01	0.01	0.01	0.01	0	1	1	20	ATCTCGTGTGGAACAGAAGG	known
miR-8227-y	0	2	0.01	196.87	0.01	196.87	14.265	0.500025	0.763015	21	AATTGCCCTCGGGCACCCAGC	known
miR-8364-y	0	0	0.01	0.01	0.01	0.01	0	1	1	19	AATGTAGGAACTGAAGAGA	known
miR-8377-y	0	0	0.01	0.01	0.01	0.01	0	1	1	19	TCATTGTCCAGCTTTGTAC	known
miR8553-z	0	2	0.01	196.87	0.01	196.87	14.265	0.500025	0.763015	19	TGTTGGACCACCTGAAGAA	known
miR-9035-z	0	2	0.01	196.87	0.01	196.87	14.265	0.500025	0.763015	18	TGTGGCACTTTCCTCGGG	known
miR-9056-z	0	2	0.01	196.87	0.01	196.87	14.265	0.500025	0.763015	18	GAGGACCGGAGGACGGGC	known
miR-9121-z	0	4	0.01	393.74	0.01	393.74	15.265	0.250037	0.763015	19	GTTCCAGGGTCTTGTACAC	known
miR-9277-z	0	2	0.01	196.87	0.01	196.87	14.265	0.500025	0.763015	18	GTTCGAATCCTGCCGAGC	known
miR-92-x	0	0	0.01	0.01	0.01	0.01	0	1	1	18	ACTGGTACAAGAGCAAGA	known
miR946-z	0	2	0.01	196.87	0.01	196.87	14.265	0.500025	0.763015	20	GGGGCTATAGGAGGGTTAGG	known
miR-9633-x	0	0	0.01	0.01	0.01	0.01	0	1	1	18	TGATGGACCTGAATGGGA	known
miR9730-z	0	1	0.01	98.4349	0.01	98.4349	13.265	1	1	18	TGCTGTTATAACTACTGC	known
miR-993-y	0	2	0.01	196.87	0.01	196.87	14.265	0.500025	0.763015	18	GCTCGGCTCTACAGGAAC	known
miR-M16-x	0	1	0.01	98.4349	0.01	98.4349	13.265	1	1	18	AGTCGGTTATGGCATCTG	known
novel-m0012-5p	0	2	0.01	196.87	0.01	196.87	14.265	0.500025	0.763015	20	TGAGCAAAACAGGACGATCT	novel
novel-m0015-5p	0	2	0.01	196.87	0.01	196.87	14.265	0.500025	0.763015	22	TTGTCGAAGAGCCATTAGGATA	novel
novel-m0016-5p	0	2	0.01	196.87	0.01	196.87	14.265	0.500025	0.763015	22	TTGTCGAAGAGCCATTAGGATA	novel
novel-m0017-5p	0	2	0.01	196.87	0.01	196.87	14.265	0.500025	0.763015	22	TTGTCGAAGAGCCATTAGGATA	novel
