# Supplementary material for: Artificial trans-kingdom RNAi of FolRDR1 is a potential strategy to control tomato wilt disease
Source: PLoS Pathog. 2023 Jun 20;19(6):e1011463. doi: 10.1371/journal.ppat.1011463 (PMC10313012; doi:10.1371/journal.ppat.1011463)
Supplement: S3 Table — (XLSX) [file ppat.1011463.s014.xlsx]

## Sheet: Sheet1
miRNA	target	target_start	target_end	energy(kcal/mol)	target_region(3'->5')	mirna-target_pairing(5'->3')	miRNA_sequence(5'->3')	Symbol	Description	KEGG_A_class	KEGG_B_class	Pathway	K_ID	GO Component	GO Function	GO Process
miR-21-x	FOXG_00052T0	1491	1515	-13.17	tTCGAATAGCCGTCGGAGT-CAGagt	x||||||||xxx||x||x|x||:xxx	tAGCTTATC---AGACTGATGTTgac	NOC1	conserved hypothetical protein [Source:BROAD_F_oxysporum;Acc:FOXG_00052]	-	-	-	-	-	-	GO:0042254//ribosome biogenesis
miR-21-x	FOXG_00062T0	529	549	-19.98	gTCGAATAGGT--ACTCCAACta	x||||||||x:xx|||x||||xx	tAGCTTATCAGACTGATGTTGac	NUP84	conserved hypothetical protein [Source:BROAD_F_oxysporum;Acc:FOXG_00062]	Genetic Information Processing	Translation	ko03013//RNA transport	K14301	GO:0005643//nuclear pore	GO:0017056//structural constituent of nuclear pore	-
miR-21-x	FOXG_00074T0	3296	3318	-11.61	gTCGAATAACTAGTTTAGAAaac	x|||||||xx:x|x:||x||xxx	tAGCTTATCAGACTGATGTTgac	RIM15	hypothetical protein similar to serine threonine protein kinase [Source:BROAD_F_oxysporum;Acc:FOXG_00074]	Cellular Processes;Cellular Processes;Organismal Systems	Cell growth and death;Transport and catabolism;Aging	ko04113//Meiosis - yeast;ko04138//Autophagy - yeast;ko04213//Longevity regulating pathway - multiple species	K12767;K12767;K12767	-	GO:0004672//protein kinase activity;GO:0004674//protein serine/threonine kinase activity;GO:0005524//ATP binding	GO:0000160//phosphorelay signal transduction system;GO:0006468//protein phosphorylation
miR-21-x	FOXG_00083T0	797	816	-15.85	gTCGAATA-TCTG--TACccgct	x|||||||x||||xx|||xxxxx	tAGCTTATCAGACTGATGttgac	FUBT	conserved hypothetical protein [Source:BROAD_F_oxysporum;Acc:FOXG_00083]	-	-	-	-	-	-	GO:0055085//transmembrane transport
miR-21-x	FOXG_00091T0	364	387	-10.82	gTCGAATAAGGCGGTGTAGAGgtc	x|||||||x|x|x|xx||x|:xxx	tAGCTTAT-CAGACTGATGTTgac	--	conserved hypothetical protein [Source:BROAD_F_oxysporum;Acc:FOXG_00091]	-	-	-	-	-	-	-
miR-21-x	FOXG_00105T0	841	861	-10.16	cTCGAATACAC--ACTCCtggtc	x|||||||xx|xx|||x|xxxxx	tAGCTTATCAGACTGATGttgac	RGR1	conserved hypothetical protein [Source:BROAD_F_oxysporum;Acc:FOXG_00105]	-	-	-	-	GO:0016592//mediator complex	GO:0003712//transcription coregulator activity	GO:0006357//regulation of transcription by RNA polymerase II
miR-21-x	FOXG_00132T0	112	135	-13.24	gTCGAATAAGAGGAACTATcttcg	x|||||||xxxx||x|||:xxxxx	tAGCTTATCAGACT-GATGttgac	TRM5	hypothetical protein similar to met-10 gene [Source:BROAD_F_oxysporum;Acc:FOXG_00132]	-	-	-	-	-	GO:0009019//tRNA (guanine-N1-)-methyltransferase activity	GO:0030488//tRNA methylation
miR-21-x	FOXG_00161T0	415	438	-12.73	cTCGAATAGAGGGAGAAACGAacc	x||||||||xxx||xx|x|:|xxx	tAGCTTATCAGACTGAT-GTTgac	--	hypothetical protein similar to NAD dependent epimerase/dehydratase family protein [Source:BROAD_F_oxysporum;Acc:FOXG_00161]	-	-	-	-	-	GO:0003824//catalytic activity;GO:0050662//coenzyme binding	-
miR-21-x	FOXG_00162T0	529	549	-10.68	cTCGAATA-TCACAC-ACGAaga	x|||||||x||xx||x||:|xxx	tAGCTTATCAGACTGATGTTgac	CAP2	F-actin capping protein subunit beta [Source:BROAD_F_oxysporum;Acc:FOXG_00162]	Cellular Processes	Transport and catabolism	ko04144//Endocytosis	K10365	GO:0005737//cytoplasm;GO:0008290//F-actin capping protein complex	GO:0003779//actin binding	GO:0030036//actin cytoskeleton organization;GO:0051016//barbed-end actin filament capping
miR-21-x	FOXG_00172T0	2069	2091	-25.19	gTCGAATAGTCGGCTTAgcttca	x||||||||||x|x:||xxxxxx	tAGCTTATCAGACTGATgttgac	arg4	carbamoyl-phosphate synthase arginine-specific large chain [Source:BROAD_F_oxysporum;Acc:FOXG_00172]	Metabolism;Metabolism;Metabolism	Global and overview maps;Amino acid metabolism;Nucleotide metabolism	ko01100//Metabolic pathways;ko00250//Alanine, aspartate and glutamate metabolism;ko00240//Pyrimidine metabolism	K01955;K01955;K01955	-	GO:0005524//ATP binding;GO:0046872//metal ion binding	GO:0006807//nitrogen compound metabolic process
miR-21-x	FOXG_00177T0	1210	1230	-12.8	tTCGAATA--CTGCCTCTAtatt	x|||||||xx|||x||x:|xxxx	tAGCTTATCAGACTGATGTtgac	--	conserved hypothetical protein [Source:BROAD_F_oxysporum;Acc:FOXG_00177]	-	-	-	-	-	-	-
miR-21-x	FOXG_00215T0	323	344	-13.84	cTCGAATAG-CTTCCAACGctca	x||||||||x||xx|x||:xxxx	tAGCTTATCAGACTGATGTtgac	--	conserved hypothetical protein [Source:BROAD_F_oxysporum;Acc:FOXG_00215]	-	-	-	-	GO:0005634//nucleus	GO:0000981//DNA-binding transcription factor activity, RNA polymerase II-specific;GO:0008270//zinc ion binding	GO:0006355//regulation of transcription, DNA-templated
miR-21-x	FOXG_00284T0	1482	1503	-12.09	tTCGAATAGAA-GCTTTCAGaat	x||||||||xxx|x:|x||:xxx	tAGCTTATCAGACTGATGTTgac	SPBC725.08	conserved hypothetical protein [Source:BROAD_F_oxysporum;Acc:FOXG_00284]	-	-	-	-	-	GO:0003676//nucleic acid binding	-
miR-21-x	FOXG_00347T0	961	984	-20.32	cTCGAATAACTGGAGCTGCGGCtc	x|||||||xx:x||x||:|::|xx	tAGCTTATCAGACT-GATGTTGac	sut1	hypothetical protein similar to sucrose transport protein [Source:BROAD_F_oxysporum;Acc:FOXG_00347]	-	-	-	-	-	-	-
miR-21-x	FOXG_00386T0	617	639	-13.69	tTCGAATATGTTT-ATAGGGACac	x|||||||x||:|x|:x:x:||xx	tAGCTTAT-CAGACTGATGTTGac	PSF1	DNA replication complex GINS protein PSF1 [Source:BROAD_F_oxysporum;Acc:FOXG_00386]	-	-	-	-	GO:0000811//GINS complex	-	GO:0006260//DNA replication
miR-21-x	FOXG_00389T0	1989	2009	-13.9	cTCGAATAA-CTGGGTA-AGCtt	x|||||||xx|||:x||x|:|xx	tAGCTTATCAGACTGATGTTGac	kif11	conserved hypothetical protein [Source:BROAD_F_oxysporum;Acc:FOXG_00389]	-	-	-	-	-	GO:0003777//microtubule motor activity;GO:0005524//ATP binding;GO:0008017//microtubule binding	GO:0007018//microtubule-based movement
miR-21-x	FOXG_00428T0	1422	1449	-13.36	tTCGAATAAACACTCGAGATTAGAATac	x|||||||xx|xx|xxx||:||x||:xx	tAGCTTATCAG--A---CTGATGTTGac	--	conserved hypothetical protein [Source:BROAD_F_oxysporum;Acc:FOXG_00428]	-	-	-	-	-	-	-
miR-21-x	FOXG_00431T0	249	270	-13.7	aTCGAATAAT-TAACTATtcact	x|||||||x|x|x||||:xxxxx	tAGCTTATCAGACTGATGttgac	--	conserved hypothetical protein [Source:BROAD_F_oxysporum;Acc:FOXG_00431]	-	-	-	-	-	-	-
miR-21-x	FOXG_00454T0	2826	2850	-18.98	aTCGAATAGGAGCTACCGTCAACgt	x||||||||xxx||xx|xx||||xx	tAGCTTATCA--GACTGATGTTGac	DNF3	hypothetical protein similar to P-type ATPase [Source:BROAD_F_oxysporum;Acc:FOXG_00454]	-	-	-	-	GO:0016021//integral component of membrane	GO:0000166//nucleotide binding;GO:0000287//magnesium ion binding;GO:0005524//ATP binding	GO:0015914//phospholipid transport
miR-21-x	FOXG_00459T0	1029	1053	-16.78	aTCGAATAGACCGAAGCTGAAGaac	x||||||||x|x||xx||:x|:xxx	tAGCTTATCAGACT--GATGTTgac	--	conserved hypothetical protein [Source:BROAD_F_oxysporum;Acc:FOXG_00459]	-	-	-	-	-	-	-
miR-21-x	FOXG_00469T0	331	354	-17.73	aTCGAATAGACTACCTTACGGTag	x||||||||x||xx||x||:::xx	tAGCTTATCAGACTGA-TGTTGac	--	conserved hypothetical protein [Source:BROAD_F_oxysporum;Acc:FOXG_00469]	-	-	-	-	-	-	-
miR-21-x	FOXG_00471T0	294	315	-14.93	cTCGAATACTCGCACTG-AACta	x|||||||x||xx|||:x|||xx	tAGCTTATCAGACTGATGTTGac	--	conserved hypothetical protein [Source:BROAD_F_oxysporum;Acc:FOXG_00471]	-	-	-	-	-	-	-
miR-21-x	FOXG_00497T0	1040	1062	-13.56	gTCGAATAGgagccactttctta	x||||||||xxxxxxxxxxxxxx	tAGCTTATCagactgatgttgac	cct4	T-complex protein 1 subunit delta [Source:BROAD_F_oxysporum;Acc:FOXG_00497]	-	-	-	-	-	GO:0005524//ATP binding;GO:0051082//unfolded protein binding	GO:0006457//protein folding
miR-21-x	FOXG_00529T0	345	366	-15.6	cTCGAATACCC-GTCGGCAACgc	x|||||||xx|x|x|x:||||xx	tAGCTTATCAGACTGATGTTGac	--	conserved hypothetical protein [Source:BROAD_F_oxysporum;Acc:FOXG_00529]	-	-	-	-	-	-	-
miR-21-x	FOXG_00573T0	655	677	-13.58	cTCGAATAGCGTGGGTCTAGTtg	x||||||||xx||:x|x:|::xx	tAGCTTATCAGACTGATGTTGac	Cbr1	conserved hypothetical protein [Source:BROAD_F_oxysporum;Acc:FOXG_00573]	-	-	-	-	-	-	-
miR-21-x	FOXG_00602T0	263	285	-15.05	cTCGAATAGGAACGCTGGGAgtt	x||||||||xxxx:||:x:|xxx	tAGCTTATCAGACTGATGTTgac	BC_3618	hypothetical protein similar to polysaccharide deacetylase NodB [Source:BROAD_F_oxysporum;Acc:FOXG_00602]	-	-	-	-	-	GO:0003824//catalytic activity;GO:0016810//hydrolase activity, acting on carbon-nitrogen (but not peptide) bonds	GO:0005975//carbohydrate metabolic process
miR-21-x	FOXG_00643T0	2420	2442	-10.64	tTCGAATATACGGtgggcggagc	x|||||||xx|x|xxxxxxxxxx	tAGCTTATCAGACtgatgttgac	wis4	hypothetical protein similar to MAP kinase kinase kinase [Source:BROAD_F_oxysporum;Acc:FOXG_00643]	Environmental Information Processing	Signal transduction	ko04011//MAPK signaling pathway - yeast	K11230	GO:0005737//cytoplasm	GO:0004672//protein kinase activity;GO:0004709//MAP kinase kinase kinase activity;GO:0005524//ATP binding	GO:0006468//protein phosphorylation;GO:0051403//stress-activated MAPK cascade
miR-21-x	FOXG_00681T0	1309	1329	-17.67	tTCGAATAG-C-GTTTGCAATtc	x||||||||x|x|x:|:|||:xx	tAGCTTATCAGACTGATGTTGac	coq6	hypothetical protein similar to ubiquinone biosynthesis monooxgenase Coq6 [Source:BROAD_F_oxysporum;Acc:FOXG_00681]	Metabolism;Metabolism;Metabolism	Global and overview maps;Global and overview maps;Metabolism of cofactors and vitamins	ko01100//Metabolic pathways;ko01110//Biosynthesis of secondary metabolites;ko00130//Ubiquinone and other terpenoid-quinone biosynthesis	K06126;K06126;K06126	-	GO:0004497//monooxygenase activity;GO:0016709//oxidoreductase activity, acting on paired donors, with incorporation or reduction of molecular oxygen, NAD(P)H as one donor, and incorporation of one atom of oxygen;GO:0050660//flavin adenine dinucleotide binding;GO:0071949//FAD binding	GO:0006744//ubiquinone biosynthetic process;GO:0055114//oxidation-reduction process
miR-21-x	FOXG_00689T0	430	453	-16.2	tTCGAATAGACACGACGGCActcg	x||||||||x|xx|||x:||xxxx	tAGCTTATCAGA-CTGATGTtgac	PUP1	proteasome subunit beta type 7 precursor [Source:BROAD_F_oxysporum;Acc:FOXG_00689]	Genetic Information Processing	Folding, sorting and degradation	ko03050//Proteasome	K02739	GO:0005839//proteasome core complex	GO:0004175//endopeptidase activity;GO:0004298//threonine-type endopeptidase activity	GO:0051603//proteolysis involved in cellular protein catabolic process
miR-21-x	FOXG_00763T0	434	456	-10.82	cTCGAATAGgaacccttggtaag	x||||||||xxxxxxxxxxxxxx	tAGCTTATCagactgatgttgac	grpe	conserved hypothetical protein [Source:BROAD_F_oxysporum;Acc:FOXG_00763]	-	-	-	-	-	GO:0000774//adenyl-nucleotide exchange factor activity;GO:0042803//protein homodimerization activity;GO:0051087//chaperone binding	GO:0006457//protein folding
miR-21-x	FOXG_00777T0	336	357	-19.6	cTCGAATAGTAT-ACAACAACgt	x|||||||||x|x||x|||||xx	tAGCTTATCAGACTGATGTTGac	nit2	hypothetical protein similar to hydrolase [Source:BROAD_F_oxysporum;Acc:FOXG_00777]	-	-	-	-	-	-	GO:0006807//nitrogen compound metabolic process
miR-21-x	FOXG_00779T0	437	462	-12.91	tTCGAATAACAACTTGAGTACTAgtc	x|||||||xxxxx:|||x|||x|xxx	tAGCTTATCA---GACTGATGTTgac	ndufaf5	hypothetical protein [Source:BROAD_F_oxysporum;Acc:FOXG_00779]	-	-	-	-	-	GO:0008168//methyltransferase activity	-
miR-21-x	FOXG_00798T0	2003	2025	-14.21	tTCGAATAGGGTGGGTcttagtc	x||||||||xx||:x|xxxxxxx	tAGCTTATCAGACTGAtgttgac	YAT1	hypothetical protein similar to carnitine acetyl transferase [Source:BROAD_F_oxysporum;Acc:FOXG_00798]	Cellular Processes	Transport and catabolism	ko04146//Peroxisome	K00624	-	GO:0016746//transferase activity, transferring acyl groups	-
miR-21-x	FOXG_00811T0	917	939	-11.92	cTCGAATATCGTCTC-CT-CATCgt	x|||||||xx||||xx||x||x|xx	tAGCTTAT--CAGACTGATGTTGac	pzh1	serine/threonine-protein phosphatase PP-Z [Source:BROAD_F_oxysporum;Acc:FOXG_00811]	Cellular Processes;Genetic Information Processing	Cell growth and death;Translation	ko04113//Meiosis - yeast;ko03015//mRNA surveillance pathway	K06269;K06269	-	GO:0004724//magnesium-dependent protein serine/threonine phosphatase activity;GO:0016787//hydrolase activity;GO:0048037//cofactor binding	-
miR-21-x	FOXG_00824T0	1108	1131	-19.3	tTCGAATAGTTCTCGCAGCttata	x|||||||||x||x:|x:|xxxxx	tAGCTTATCA-GACTGATGttgac	RFS6	conserved hypothetical protein [Source:BROAD_F_oxysporum;Acc:FOXG_00824]	-	-	-	-	-	GO:0003824//catalytic activity	-
miR-21-x	FOXG_00829T0	2236	2258	-16	tTCGAATAGGACGCAAACAATgg	x||||||||xxx|xxx||||:xx	tAGCTTATCAGACTGATGTTGac	--	conserved hypothetical protein [Source:BROAD_F_oxysporum;Acc:FOXG_00829]	-	-	-	-	-	GO:0005515//protein binding	-
miR-21-x	FOXG_00884T0	315	336	-11.19	cTCGAATAGA-TAACAAGGAagc	x||||||||xx|x||x|x:|xxx	tAGCTTATCAGACTGATGTTgac	--	conserved hypothetical protein [Source:BROAD_F_oxysporum;Acc:FOXG_00884]	-	-	-	-	-	-	-
miR-21-x	FOXG_00895T0	1610	1632	-14.38	tTCGAATAGagggcaggtcttct	x||||||||xxxxxxxxxxxxxx	tAGCTTATCagactgatgttgac	--	conserved hypothetical protein [Source:BROAD_F_oxysporum;Acc:FOXG_00895]	-	-	-	-	-	GO:0005515//protein binding	-
miR-21-x	FOXG_00915T0	1107	1128	-21.37	tTCGAATAGTCCC-CTGCCACtt	x||||||||||xxx||:|x||xx	tAGCTTATCAGACTGATGTTGac	SPCC63.03	conserved hypothetical protein [Source:BROAD_F_oxysporum;Acc:FOXG_00915]	-	-	-	-	-	-	-
miR-21-x	FOXG_00936T0	1496	1518	-15.88	aTCGAATAGGCGGAGTAgttgat	x||||||||x|x||x||xxxxxx	tAGCTTATCAGACTGATgttgac	dbp6	conserved hypothetical protein [Source:BROAD_F_oxysporum;Acc:FOXG_00936]	-	-	-	-	-	GO:0003676//nucleic acid binding;GO:0005524//ATP binding	-
miR-21-x	FOXG_00938T0	1020	1044	-13.55	tTCGAATAGACGTTAATACGCACcg	x||||||||x|x|x|x|||:x||xx	tAGCTTATCAG-ACTGATGT-TGac	--	predicted protein [Source:BROAD_F_oxysporum;Acc:FOXG_00938]	-	-	-	-	-	GO:0003676//nucleic acid binding	-
miR-21-x	FOXG_00950T0	202	228	-14.7	gTCGAATATACATCGTGTCTTCAcgag	x|||||||xxxx||x||x||x||xxxx	tAGCTTATC---AG-ACTGATGTtgac	B11B22.010	conserved hypothetical protein [Source:BROAD_F_oxysporum;Acc:FOXG_00950]	-	-	-	-	-	GO:0004842//ubiquitin-protein transferase activity	-
miR-21-x	FOXG_00964T0	5516	5538	-16.14	tTCGAATAGGTTGAAGAGTACtt	x||||||||x:|||xx|xx||xx	tAGCTTATCAGACTGATGTTGac	--	conserved hypothetical protein [Source:BROAD_F_oxysporum;Acc:FOXG_00964]	-	-	-	-	-	-	-
miR-21-x	FOXG_00967T0	1328	1353	-14.5	cTCGAATAGCGATCGGAGTAggctca	x||||||||xxx||x||x||xxxxxx	tAGCTTATC---AGACTGATgttgac	gefA	conserved hypothetical protein [Source:BROAD_F_oxysporum;Acc:FOXG_00967]	-	-	-	-	-	GO:0005085//guanyl-nucleotide exchange factor activity	GO:0007264//small GTPase mediated signal transduction
miR-21-x	FOXG_00999T0	239	261	-10.91	cTCGAATAGCCgtcgccggtttt	x||||||||x|xxxxxxxxxxxx	tAGCTTATCAGactgatgttgac	ATG14	conserved hypothetical protein [Source:BROAD_F_oxysporum;Acc:FOXG_00999]	-	-	-	-	-	-	-
miR-21-x	FOXG_01012T0	1420	1443	-13.01	tTCGAATACGGCTCGCTTGTACga	x|||||||x|x||x:||xxx||xx	tAGCTTAT-CAGACTGATGTTGac	SAC1	hypothetical protein similar to phosphoinositide phosphatase Sac1 [Source:BROAD_F_oxysporum;Acc:FOXG_01012]	Metabolism;Metabolism;Environmental Information Processing	Global and overview maps;Carbohydrate metabolism;Signal transduction	ko01100//Metabolic pathways;ko00562//Inositol phosphate metabolism;ko04070//Phosphatidylinositol signaling system	K21797;K21797;K21797	-	GO:0042578//phosphoric ester hydrolase activity	-
miR-21-x	FOXG_01038T0	1526	1548	-13.73	aTCGAATAGCAAGAGTAAGAgtt	x||||||||xxx||x||x:|xxx	tAGCTTATCAGACTGATGTTgac	rad50	hypothetical protein similar to UVS6 [Source:BROAD_F_oxysporum;Acc:FOXG_01038]	-	-	-	-	GO:0005634//nucleus;GO:0030870//Mre11 complex	GO:0016887//ATPase activity	GO:0000723//telomere maintenance;GO:0006281//DNA repair
miR-21-x	FOXG_01078T0	513	537	-11.53	cTCGAATACGACACATCTTCGACag	x|||||||x|x|xx|x||x|:||xx	tAGCTTAT-CAGACT-GATGTTGac	Cryzl2	conserved hypothetical protein [Source:BROAD_F_oxysporum;Acc:FOXG_01078]	-	-	-	-	-	GO:0008270//zinc ion binding;GO:0016491//oxidoreductase activity	GO:0055114//oxidation-reduction process
miR-21-x	FOXG_01147T0	1529	1551	-12.34	cTCGAATAGTATCAGAACCATga	x|||||||||x|x|xx||x|:xx	tAGCTTATCAGACTGATGTTGac	man9	conserved hypothetical protein [Source:BROAD_F_oxysporum;Acc:FOXG_01147]	Metabolism	Glycan biosynthesis and metabolism	ko00511//Other glycan degradation	K01192	-	GO:0004553//hydrolase activity, hydrolyzing O-glycosyl compounds	GO:0005975//carbohydrate metabolic process
miR-21-x	FOXG_01194T0	1214	1236	-16.93	gTCGAATAGaagaacgccgctaa	x||||||||xxxxxxxxxxxxxx	tAGCTTATCagactgatgttgac	--	predicted protein [Source:BROAD_F_oxysporum;Acc:FOXG_01194]	-	-	-	-	-	-	-
miR-21-x	FOXG_01229T0	91	114	-21.72	tTCGAATAGGTCTCGTTACAAgtg	x||||||||x|||x::|||||xxx	tAGCTTATC-AGACTGATGTTgac	isfD	conserved hypothetical protein [Source:BROAD_F_oxysporum;Acc:FOXG_01229]	-	-	-	-	-	-	-
miR-21-x	FOXG_01238T0	1260	1284	-11.41	tTCGAATATTTTAGAGTTACccagc	x|||||||x|:|x||x:|||xxxxx	tAGCTTATCAGA-CT-GATGttgac	ATR2	conserved hypothetical protein [Source:BROAD_F_oxysporum;Acc:FOXG_01238]	-	-	-	-	-	GO:0004497//monooxygenase activity;GO:0005506//iron ion binding;GO:0016705//oxidoreductase activity, acting on paired donors, with incorporation or reduction of molecular oxygen;GO:0020037//heme binding	GO:0055114//oxidation-reduction process
miR-21-x	FOXG_01262T0	662	684	-11.96	tTCGAATAGgagtcctagtccta	x||||||||xxxxxxxxxxxxxx	tAGCTTATCagactgatgttgac	ARB_02715	conserved hypothetical protein [Source:BROAD_F_oxysporum;Acc:FOXG_01262]	-	-	-	-	-	GO:0016805//dipeptidase activity	GO:0006508//proteolysis
miR-21-x	FOXG_01278T0	1054	1077	-15.29	cTCGAATAGTTCGAACTtggtcgg	x|||||||||:x||x||xxxxxxx	tAGCTTATCAGACT-GAtgttgac	aflK	hypothetical protein similar to glucose-methanol-choline oxidoreductase [Source:BROAD_F_oxysporum;Acc:FOXG_01278]	-	-	-	-	-	GO:0016614//oxidoreductase activity, acting on CH-OH group of donors;GO:0050660//flavin adenine dinucleotide binding	GO:0055114//oxidation-reduction process
miR-21-x	FOXG_01307T0	574	594	-19.38	cTCGAATAG-C-GAGGGCAACtt	x||||||||x|x||xx:||||xx	tAGCTTATCAGACTGATGTTGac	--	hypothetical protein similar to glutathione-S-transferase [Source:BROAD_F_oxysporum;Acc:FOXG_01307]	Metabolism;Metabolism	Global and overview maps;Metabolism of other amino acids	ko01100//Metabolic pathways;ko00480//Glutathione metabolism	K00799;K00799	-	GO:0005515//protein binding	-
miR-21-x	FOXG_01308T0	293	312	-15.89	cTCGAATAGGC-G--TACAACct	x||||||||x|x|xx||||||xx	tAGCTTATCAGACTGATGTTGac	ZNFX1	conserved hypothetical protein [Source:BROAD_F_oxysporum;Acc:FOXG_01308]	-	-	-	-	GO:0005634//nucleus	GO:0003700//DNA-binding transcription factor activity;GO:0008270//zinc ion binding;GO:0046872//metal ion binding	GO:0006355//regulation of transcription, DNA-templated
miR-21-x	FOXG_01394T0	259	282	-18.13	gTCGAATAG-CTGGAACTAAAGgta	x||||||||x|||xx||||x|:xxx	tAGCTTATCAGAC--TGATGTTgac	--	predicted protein [Source:BROAD_F_oxysporum;Acc:FOXG_01394]	-	-	-	-	-	-	-
miR-21-x	FOXG_01418T0	433	456	-13.78	gTCGAATAGCATCTTGTCG-AACcc	x||||||||xx|||x::x:x|||xx	tAGCTTATC--AGACTGATGTTGac	FUR1	uracil phosphoribosyltransferase [Source:BROAD_F_oxysporum;Acc:FOXG_01418]	Metabolism;Metabolism	Global and overview maps;Nucleotide metabolism	ko01100//Metabolic pathways;ko00240//Pyrimidine metabolism	K00761;K00761	-	-	GO:0009116//nucleoside metabolic process
miR-21-x	FOXG_01431T0	3482	3504	-14.22	cTCGAATAGTGCCAACT-CAttta	x|||||||||x|xx|||x||xxxx	tAGCTTATCA-GACTGATGTtgac	--	conserved hypothetical protein [Source:BROAD_F_oxysporum;Acc:FOXG_01431]	-	-	-	-	-	GO:0003676//nucleic acid binding	-
miR-21-x	FOXG_01459T0	464	486	-11.79	tTCGAATAaaaggagaagctcca	x|||||||xxxxxxxxxxxxxxx	tAGCTTATcagactgatgttgac	rga8	hypothetical protein similar to RhoGAP and Fes/CIP4 domain protein [Source:BROAD_F_oxysporum;Acc:FOXG_01459]	-	-	-	-	-	-	GO:0007165//signal transduction;GO:0035556//intracellular signal transduction
miR-21-x	FOXG_01502T0	878	900	-13.93	tTCGAATAGAAACCTTACGAagc	x||||||||xxxxx:|||:|xxx	tAGCTTATCAGACTGATGTTgac	NUT1	conserved hypothetical protein [Source:BROAD_F_oxysporum;Acc:FOXG_01502]	-	-	-	-	GO:0016592//mediator complex	GO:0003712//transcription coregulator activity	GO:0006357//regulation of transcription by RNA polymerase II
miR-21-x	FOXG_01512T0	1181	1203	-13.55	gTCGAATAGGCTCATgtgtcgtt	x||||||||x||x|:xxxxxxxx	tAGCTTATCAGACTGatgttgac	QNS1	hypothetical protein similar to glutamine-dependent NAD(+) synthetase [Source:BROAD_F_oxysporum;Acc:FOXG_01512]	Metabolism;Metabolism	Global and overview maps;Metabolism of cofactors and vitamins	ko01100//Metabolic pathways;ko00760//Nicotinate and nicotinamide metabolism	K01950;K01950	GO:0005737//cytoplasm	GO:0003952//NAD+ synthase (glutamine-hydrolyzing) activity;GO:0004359//glutaminase activity;GO:0005524//ATP binding	GO:0006807//nitrogen compound metabolic process;GO:0009435//NAD biosynthetic process
miR-21-x	FOXG_01523T0	728	750	-14.13	cTCGAATAGGCGTTTCT-TGACgt	x||||||||x|x|xx||x::||xx	tAGCTTATCAG-ACTGATGTTGac	--	conserved hypothetical protein [Source:BROAD_F_oxysporum;Acc:FOXG_01523]	-	-	-	-	-	GO:0016787//hydrolase activity	-
miR-21-x	FOXG_01525T0	1961	1983	-14.92	gTCGAATAGgaccaggtttgatg	x||||||||xxxxxxxxxxxxxx	tAGCTTATCagactgatgttgac	YIL067C	conserved hypothetical protein [Source:BROAD_F_oxysporum;Acc:FOXG_01525]	-	-	-	-	-	-	-
miR-21-x	FOXG_01529T0	104	126	-19.78	cTCGAATAGGACGACTGCctcct	x||||||||xxx||||:|xxxxx	tAGCTTATCAGACTGATGttgac	H0219H12.3	conserved hypothetical protein [Source:BROAD_F_oxysporum;Acc:FOXG_01529]	-	-	-	-	GO:0005634//nucleus	-	GO:0006334//nucleosome assembly
miR-21-x	FOXG_01533T0	213	236	-24.59	cTCGAATAGTCTGCTCTAAGACat	x||||||||||||xx|||x:||xx	tAGCTTATCAGACT-GATGTTGac	PKP2	hypothetical protein similar to pyruvate dehydrogenase kinase [Source:BROAD_F_oxysporum;Acc:FOXG_01533]	-	-	-	-	-	GO:0004672//protein kinase activity	-
miR-21-x	FOXG_01561T0	544	567	-12.59	tTCGAATAGTTCGTAGTTTAGgtt	x|||||||||:x|x|x|x:|:xxx	tAGCTTATCAGAC-TGATGTTgac	--	conserved hypothetical protein [Source:BROAD_F_oxysporum;Acc:FOXG_01561]	-	-	-	-	-	-	GO:0007064//mitotic sister chromatid cohesion
miR-21-x	FOXG_01571T0	784	804	-17.78	cTCGAATAGTTC--CTTCAGCat	x|||||||||:xxx||x||:|xx	tAGCTTATCAGACTGATGTTGac	rplE	conserved hypothetical protein [Source:BROAD_F_oxysporum;Acc:FOXG_01571]	Genetic Information Processing	Translation	ko03010//Ribosome	K02931	GO:0005840//ribosome	GO:0003735//structural constituent of ribosome	GO:0006412//translation
miR-21-x	FOXG_01572T0	1447	1467	-15.51	cTCGAATA-TCAGGC-ACAATtc	x|||||||x||x|:|x||||:xx	tAGCTTATCAGACTGATGTTGac	--	conserved hypothetical protein [Source:BROAD_F_oxysporum;Acc:FOXG_01572]	-	-	-	-	-	-	-
miR-21-x	FOXG_01628T0	50	69	-13.87	tTCGAATAA-CTG--TTCAACct	x|||||||xx|||xx|x||||xx	tAGCTTATCAGACTGATGTTGac	vps1	vacuolar protein sorting-associated protein 1 [Source:BROAD_F_oxysporum;Acc:FOXG_01628]	-	-	-	-	-	GO:0003924//GTPase activity;GO:0005525//GTP binding	-
miR-21-x	FOXG_01631T0	210	231	-10.53	aTCGAATA-TCaacggaaggagc	x|||||||x||xxxxxxxxxxxx	tAGCTTATCAGactgatgttgac	CSE1	hypothetical protein similar to chromosome segregation protein [Source:BROAD_F_oxysporum;Acc:FOXG_01631]	-	-	-	-	-	GO:0005515//protein binding;GO:0008536//Ran GTPase binding	GO:0006886//intracellular protein transport
miR-21-x	FOXG_01632T0	924	945	-16.3	cTCGAATAGAA-GACCATATCtg	x||||||||xxx|||x|:|x|xx	tAGCTTATCAGACTGATGTTGac	tsc2	conserved hypothetical protein [Source:BROAD_F_oxysporum;Acc:FOXG_01632]	-	-	-	-	GO:0005634//nucleus	GO:0005096//GTPase activator activity	GO:0043547//positive regulation of GTPase activity;GO:0051056//regulation of small GTPase mediated signal transduction
miR-21-x	FOXG_01679T0	450	471	-18.9	gTCGAATAGCTCT-A-TACAcgcg	x||||||||x|||x|x||||xxxx	tAGCTTATC-AGACTGATGTtgac	NCU02813	conserved hypothetical protein [Source:BROAD_F_oxysporum;Acc:FOXG_01679]	-	-	-	-	GO:0005737//cytoplasm;GO:0005852//eukaryotic translation initiation factor 3 complex	GO:0003743//translation initiation factor activity	-
miR-21-x	FOXG_01733T0	2236	2256	-16.07	gTCGAATAGCC--GTTCCAGCtc	x||||||||x|xx::|x||:|xx	tAGCTTATCAGACTGATGTTGac	pyc	pyruvate carboxylase [Source:BROAD_F_oxysporum;Acc:FOXG_01733]	Metabolism;Metabolism;Metabolism;Metabolism;Metabolism	Global and overview maps;Global and overview maps;Global and overview maps;Carbohydrate metabolism;Carbohydrate metabolism	ko01100//Metabolic pathways;ko01200//Carbon metabolism;ko01230//Biosynthesis of amino acids;ko00620//Pyruvate metabolism;ko00020//Citrate cycle (TCA cycle)	K01958;K01958;K01958;K01958;K01958	-	GO:0003824//catalytic activity;GO:0004736//pyruvate carboxylase activity;GO:0005524//ATP binding;GO:0009374//biotin binding;GO:0046872//metal ion binding	GO:0006090//pyruvate metabolic process;GO:0006094//gluconeogenesis
miR-21-x	FOXG_01771T0	152	173	-12.84	cTCGAATA--CAAACTGTCAGCcc	x|||||||xx|xx|||:x||:|xx	tAGCTTATCAGACTGAT-GTTGac	--	predicted protein [Source:BROAD_F_oxysporum;Acc:FOXG_01771]	-	-	-	-	-	-	-
miR-21-x	FOXG_01784T0	320	342	-18.15	gTCGAATAGTTccttcgggacta	x|||||||||:xxxxxxxxxxxx	tAGCTTATCAGactgatgttgac	dtxS4	hypothetical protein similar to glutamic acid decarboxylase isoform 67 [Source:BROAD_F_oxysporum;Acc:FOXG_01784]	Metabolism;Metabolism;Metabolism;Metabolism;Metabolism;Metabolism	Global and overview maps;Global and overview maps;Metabolism of other amino acids;Amino acid metabolism;Carbohydrate metabolism;Metabolism of other amino acids	ko01100//Metabolic pathways;ko01110//Biosynthesis of secondary metabolites;ko00410//beta-Alanine metabolism;ko00250//Alanine, aspartate and glutamate metabolism;ko00650//Butanoate metabolism;ko00430//Taurine and hypotaurine metabolism	K01580;K01580;K01580;K01580;K01580;K01580	-	GO:0003824//catalytic activity;GO:0016831//carboxy-lyase activity;GO:0030170//pyridoxal phosphate binding	GO:0019752//carboxylic acid metabolic process
miR-21-x	FOXG_01788T0	422	450	-14.79	gTCGAATATAAGCTCCCGCTTCATAACac	x|||||||xxx|x||xx:||xx|:|||xx	tAGCTTAT---C-AGACTGA--TGTTGac	HIBCH	hypothetical protein similar to mitochondrial 3-hydroxyisobutyryl-CoA hydrolase [Source:BROAD_F_oxysporum;Acc:FOXG_01788]	Metabolism;Metabolism;Metabolism;Metabolism;Metabolism	Global and overview maps;Global and overview maps;Amino acid metabolism;Carbohydrate metabolism;Metabolism of other amino acids	ko01100//Metabolic pathways;ko01200//Carbon metabolism;ko00280//Valine, leucine and isoleucine degradation;ko00640//Propanoate metabolism;ko00410//beta-Alanine metabolism	K05605;K05605;K05605;K05605;K05605	-	GO:0003824//catalytic activity;GO:0003860//3-hydroxyisobutyryl-CoA hydrolase activity	-
miR-21-x	FOXG_01842T0	1023	1047	-19.33	tTCGAATAGAACTCGACTGTGCCgg	x||||||||xx||x||||:::x|xx	tAGCTTATCA-GA-CTGATGTTGac	PSK1	conserved hypothetical protein [Source:BROAD_F_oxysporum;Acc:FOXG_01842]	-	-	-	-	-	GO:0004672//protein kinase activity;GO:0005524//ATP binding	GO:0006468//protein phosphorylation
miR-21-x	FOXG_01853T0	181	204	-13.11	tTCGAATAGTGCGCGTTATctcca	x|||||||||xx|x::||:xxxxx	tAGCTTATCAGAC-TGATGttgac	nip7	60S ribosome subunit biogenesis protein NIP7 [Source:BROAD_F_oxysporum;Acc:FOXG_01853]	-	-	-	-	GO:0005634//nucleus	GO:0003723//RNA binding	GO:0042255//ribosome assembly
miR-21-x	FOXG_01877T0	203	222	-13.07	aTCGAATA---TGACccgtcaag	x|||||||xxx||||xxxxxxxx	tAGCTTATCAGACTGatgttgac	bet5	hypothetical protein similar to TRAPP complex subunit Bet5 [Source:BROAD_F_oxysporum;Acc:FOXG_01877]	-	-	-	-	GO:0030008//TRAPP complex	-	GO:0016192//vesicle-mediated transport
miR-21-x	FOXG_01894T0	4396	4419	-21.54	gTCGAATA-TCTGCAACTAGGGCtc	x|||||||x||||xx||||x::|xx	tAGCTTATCAGAC--TGATGTTGac	SPAC19A8.02	conserved hypothetical protein [Source:BROAD_F_oxysporum;Acc:FOXG_01894]	-	-	-	-	-	-	-
miR-21-x	FOXG_01908T0	1882	1905	-20.8	gTCGAATAGTAATATCGGCGATtg	x|||||||||xxx|x|x:|:|:xx	tAGCTTATCAGACT-GATGTTGac	mug138	hypothetical protein similar to metallopeptidase [Source:BROAD_F_oxysporum;Acc:FOXG_01908]	-	-	-	-	-	GO:0003824//catalytic activity;GO:0046872//metal ion binding	-
miR-21-x	FOXG_01928T0	467	492	-16.03	cTCGAATAGTGTAAGACGTTCGAaaa	x|||||||||x|xx|||x|x|:|xxx	tAGCTTATCAGA--CTG-ATGTTgac	--	conserved hypothetical protein [Source:BROAD_F_oxysporum;Acc:FOXG_01928]	-	-	-	-	-	-	-
miR-21-x	FOXG_01934T0	486	507	-13.12	cTCGAATAA-CAGACCACAtgca	x|||||||xx|x|||x|||xxxx	tAGCTTATCAGACTGATGTtgac	--	conserved hypothetical protein [Source:BROAD_F_oxysporum;Acc:FOXG_01934]	-	-	-	-	-	-	-
miR-21-x	FOXG_01985T0	826	846	-12.17	cTCGAATAGCC--ACTcggtcag	x||||||||x|xx|||xxxxxxx	tAGCTTATCAGACTGAtgttgac	TIF1	ATP-dependent RNA helicase eIF4A [Source:BROAD_F_oxysporum;Acc:FOXG_01985]	Genetic Information Processing	Translation	ko03013//RNA transport	K03257	-	GO:0003676//nucleic acid binding;GO:0005524//ATP binding	-
miR-21-x	FOXG_02063T0	3292	3314	-16.39	cTCGAATAATGTGGCTAacggac	x|||||||x|x||:|||xxxxxx	tAGCTTATCAGACTGATgttgac	--	hypothetical protein similar to von Willebrand and RING finger domain protein [Source:BROAD_F_oxysporum;Acc:FOXG_02063]	-	-	-	-	-	-	-
miR-21-x	FOXG_02066T0	219	240	-15.77	tTCGAATAACAAGTCT-CGACac	x|||||||xxxx|x||x|:||xx	tAGCTTATCAGACTGATGTTGac	sif2	Sad1-interacting factor 2 [Source:BROAD_F_oxysporum;Acc:FOXG_02066]	-	-	-	-	-	-	-
miR-21-x	FOXG_02128T0	339	360	-13.93	cTCGAATA-TCGGcgcgcttgct	x|||||||x||x|xxxxxxxxxx	tAGCTTATCAGACtgatgttgac	cys-17	cysteine synthase [Source:BROAD_F_oxysporum;Acc:FOXG_02128]	Metabolism;Metabolism;Metabolism;Metabolism;Metabolism;Metabolism	Global and overview maps;Global and overview maps;Global and overview maps;Global and overview maps;Amino acid metabolism;Energy metabolism	ko01100//Metabolic pathways;ko01110//Biosynthesis of secondary metabolites;ko01200//Carbon metabolism;ko01230//Biosynthesis of amino acids;ko00270//Cysteine and methionine metabolism;ko00920//Sulfur metabolism	K01738;K01738;K01738;K01738;K01738;K01738	-	-	GO:0006535//cysteine biosynthetic process from serine
miR-21-x	FOXG_02135T0	339	363	-19.3	gTCGAATAGCCGAAGGAGACAGCcc	x||||||||x|xxx|:xx|||:|xx	tAGCTTATCAGA--CTGATGTTGac	SPBC3B9.05	hypothetical protein similar to zinc finger protein [Source:BROAD_F_oxysporum;Acc:FOXG_02135]	-	-	-	-	-	GO:0008270//zinc ion binding	-
miR-21-x	FOXG_02154T0	1372	1398	-18.32	cTCGAATAAGAAATCTGAGTACGAgaa	x|||||||x|xxx|||||x|||:|xxx	tAGCTTAT-C---AGACTGATGTTgac	DDB_G0270104	conserved hypothetical protein [Source:BROAD_F_oxysporum;Acc:FOXG_02154]	-	-	-	-	-	GO:0016491//oxidoreductase activity	GO:0055114//oxidation-reduction process
miR-21-x	FOXG_02159T0	7856	7878	-14.17	gTCGAATATGGTTTCTGCtcatt	x|||||||xxx|xx||:|xxxxx	tAGCTTATCAGACTGATGttgac	MDN1	conserved hypothetical protein [Source:BROAD_F_oxysporum;Acc:FOXG_02159]	Genetic Information Processing	Translation	ko03008//Ribosome biogenesis in eukaryotes	K14572	GO:0005634//nucleus	GO:0005524//ATP binding;GO:0016887//ATPase activity	GO:0000027//ribosomal large subunit assembly
miR-21-x	FOXG_02226T0	293	315	-16.11	tTCGAATAGTTGGTAAACAGgga	x|||||||||:x|xxx|||:xxx	tAGCTTATCAGACTGATGTTgac	--	conserved hypothetical protein [Source:BROAD_F_oxysporum;Acc:FOXG_02226]	-	-	-	-	GO:0000818//nuclear MIS12/MIND complex	-	-
miR-21-x	FOXG_02241T0	1103	1125	-12.5	tTCGAATAGagccaagagagcag	x||||||||xxxxxxxxxxxxxx	tAGCTTATCagactgatgttgac	--	conserved hypothetical protein [Source:BROAD_F_oxysporum;Acc:FOXG_02241]	-	-	-	-	-	-	-
miR-21-x	FOXG_02280T0	167	192	-13.85	cTCGAATACCTGTTCGACTcgccgaa	x|||||||xxx||:x||||xxxxxxx	tAGCTTAT---CAGACTGAtgttgac	--	conserved hypothetical protein [Source:BROAD_F_oxysporum;Acc:FOXG_02280]	-	-	-	-	-	-	-
miR-21-x	FOXG_02309T0	2005	2028	-15.32	cTCGAATAGCCCGAACCACGATaa	x||||||||x|x||x|x||:|:xx	tAGCTTATCAGACT-GATGTTGac	trz1	conserved hypothetical protein [Source:BROAD_F_oxysporum;Acc:FOXG_02309]	Genetic Information Processing	Translation	ko03013//RNA transport	K00784	-	-	GO:0008033//tRNA processing
miR-21-x	FOXG_02319T0	683	708	-14.94	cTCGAATAGATTCGGGAGCGCAAggt	x||||||||x:|xxx||xx:|||xxx	tAGCTTATCAGA---CTGATGTTgac	STX8	conserved hypothetical protein [Source:BROAD_F_oxysporum;Acc:FOXG_02319]	Cellular Processes;Genetic Information Processing	Transport and catabolism;Folding, sorting and degradation	ko04138//Autophagy - yeast;ko04130//SNARE interactions in vesicular transport	K08502;K08502	-	GO:0035091//phosphatidylinositol binding	-
miR-21-x	FOXG_02357T0	860	882	-19.68	tTCGAATAGTCCCAGGCGAACag	x||||||||||xx|xxxx|||xx	tAGCTTATCAGACTGATGTTGac	ctl-2	hypothetical protein similar to catalase [Source:BROAD_F_oxysporum;Acc:FOXG_02357]	Metabolism;Metabolism;Metabolism;Metabolism;Cellular Processes;Environmental Information Processing;Metabolism;Organismal Systems	Global and overview maps;Global and overview maps;Global and overview maps;Amino acid metabolism;Transport and catabolism;Signal transduction;Carbohydrate metabolism;Aging	ko01100//Metabolic pathways;ko01110//Biosynthesis of secondary metabolites;ko01200//Carbon metabolism;ko00380//Tryptophan metabolism;ko04146//Peroxisome;ko04011//MAPK signaling pathway - yeast;ko00630//Glyoxylate and dicarboxylate metabolism;ko04213//Longevity regulating pathway - multiple species	K03781;K03781;K03781;K03781;K03781;K03781;K03781;K03781	-	GO:0004096//catalase activity;GO:0020037//heme binding	GO:0006979//response to oxidative stress;GO:0055114//oxidation-reduction process
miR-21-x	FOXG_02385T0	1112	1131	-18.77	cTCGAATAG-CTG--TTCGACtt	x||||||||x|||xx|x|:||xx	tAGCTTATCAGACTGATGTTGac	sll1024	hypothetical protein similar to domain membrane protein [Source:BROAD_F_oxysporum;Acc:FOXG_02385]	-	-	-	-	-	-	-
miR-21-x	FOXG_02389T0	395	417	-10.7	gTCGAATAATACGCGTAGCACga	x|||||||x|xx|xx||xx||xx	tAGCTTATCAGACTGATGTTGac	twfA	conserved hypothetical protein [Source:BROAD_F_oxysporum;Acc:FOXG_02389]	-	-	-	-	-	GO:0003779//actin binding	GO:0030837//negative regulation of actin filament polymerization
miR-21-x	FOXG_02390T0	206	228	-14.57	aTCGAATAGgaactccttgagca	x||||||||xxxxxxxxxxxxxx	tAGCTTATCagactgatgttgac	SFC1	conserved hypothetical protein [Source:BROAD_F_oxysporum;Acc:FOXG_02390]	-	-	-	-	-	-	-
miR-21-x	FOXG_02395T0	150	174	-12.27	cTCGAATACGCGTGTACGCTAACac	x|||||||xx|x||x||xx:|||xx	tAGCTTATCAG-AC-TGATGTTGac	--	conserved hypothetical protein [Source:BROAD_F_oxysporum;Acc:FOXG_02395]	-	-	-	-	-	GO:0016491//oxidoreductase activity	GO:0055114//oxidation-reduction process
miR-21-x	FOXG_02400T0	837	857	-12.49	tTCGAATAGA--GGTTGGACCgg	x||||||||xxx|::|:x|x|xx	tAGCTTATCAGACTGATGTTGac	CYCP1-1	conserved hypothetical protein [Source:BROAD_F_oxysporum;Acc:FOXG_02400]	-	-	-	-	-	GO:0019901//protein kinase binding	GO:0000079//regulation of cyclin-dependent protein serine/threonine kinase activity
miR-21-x	FOXG_02412T0	367	387	-14.9	tTCGAATAGA--GACAATGATcg	x||||||||xxx|||x|::|:xx	tAGCTTATCAGACTGATGTTGac	--	conserved hypothetical protein [Source:BROAD_F_oxysporum;Acc:FOXG_02412]	-	-	-	-	-	GO:0005524//ATP binding	-
miR-21-x	FOXG_02414T0	1109	1131	-14.54	cTCGAATATCTTCGCTAAAGact	x|||||||xx:|x:|||x|:xxx	tAGCTTATCAGACTGATGTTgac	--	conserved hypothetical protein [Source:BROAD_F_oxysporum;Acc:FOXG_02414]	-	-	-	-	-	-	-
miR-21-x	FOXG_02417T0	490	510	-13.89	cTCGAATAGACT--CTAgcgtgt	x||||||||x||xx|||xxxxxx	tAGCTTATCAGACTGATgttgac	lap	conserved hypothetical protein [Source:BROAD_F_oxysporum;Acc:FOXG_02417]	-	-	-	-	-	GO:0004177//aminopeptidase activity	GO:0006508//proteolysis
miR-21-x	FOXG_02423T0	898	918	-15.51	gTCGAATAGGT--ACTGTAGTct	x||||||||x:xx|||::|::xx	tAGCTTATCAGACTGATGTTGac	PA1538	conserved hypothetical protein [Source:BROAD_F_oxysporum;Acc:FOXG_02423]	-	-	-	-	-	-	-
miR-21-x	FOXG_02463T0	854	876	-16.38	tTCGAATATGGTGACGACTAgct	x|||||||xxx||||x||x|xxx	tAGCTTATCAGACTGATGTTgac	CTHT_0021480	hypothetical protein similar to serine/threonine-protein kinase RIO1 [Source:BROAD_F_oxysporum;Acc:FOXG_02463]	Genetic Information Processing	Translation	ko03008//Ribosome biogenesis in eukaryotes	K07178	-	GO:0004674//protein serine/threonine kinase activity;GO:0005524//ATP binding	-
miR-21-x	FOXG_02469T0	1024	1050	-13.99	cTCGAATAGGAACAGCGGTTTCAACcc	x||||||||xxx|x|xx::|x||||xx	tAGCTTATCA--GAC--TGATGTTGac	NECHADRAFT_60613	hypothetical protein similar to prolidase [Source:BROAD_F_oxysporum;Acc:FOXG_02469]	-	-	-	-	-	GO:0004177//aminopeptidase activity;GO:0030145//manganese ion binding	-
miR-21-x	FOXG_02482T0	197	219	-11.06	aTCGAATATTCAGGTCAgtattc	x|||||||x||x|::x|xxxxxx	tAGCTTATCAGACTGATgttgac	SAT17	hypothetical protein similar to taurine catabolism dioxygenase TauD [Source:BROAD_F_oxysporum;Acc:FOXG_02482]	-	-	-	-	-	GO:0016491//oxidoreductase activity	GO:0055114//oxidation-reduction process
miR-21-x	FOXG_02501T0	805	828	-18.15	cTCGAATAGGAGTGGGTAGAACtc	x||||||||xxx||:x||x|||xx	tAGCTTATCAG-ACTGATGTTGac	STL1	hypothetical protein similar to hexose carrier protein [Source:BROAD_F_oxysporum;Acc:FOXG_02501]	-	-	-	-	GO:0016020//membrane;GO:0016021//integral component of membrane	GO:0022857//transmembrane transporter activity	GO:0055085//transmembrane transport
miR-21-x	FOXG_02502T0	697	720	-16.13	tTCGAATAGGTATAGCGGCAtatc	x||||||||x|x|x:|x:||xxxx	tAGCTTATC-AGACTGATGTtgac	est	conserved hypothetical protein [Source:BROAD_F_oxysporum;Acc:FOXG_02502]	-	-	-	-	-	GO:0016787//hydrolase activity	-
miR-21-x	FOXG_02511T0	484	507	-14.5	cTCGAATAGATCCAGGAAGAAgca	x||||||||x||xx:xx|x||xxx	tAGCTTATC-AGACTGATGTTgac	LAF3	conserved hypothetical protein [Source:BROAD_F_oxysporum;Acc:FOXG_02511]	-	-	-	-	-	GO:0016810//hydrolase activity, acting on carbon-nitrogen (but not peptide) bonds	-
miR-21-x	FOXG_02586T0	1858	1878	-12.95	gTCGAATAATTAGTC--CAACtt	x|||||||x|:x|x|xx||||xx	tAGCTTATCAGACTGATGTTGac	Arp1	conserved hypothetical protein [Source:BROAD_F_oxysporum;Acc:FOXG_02586]	-	-	-	-	-	GO:0004040//amidase activity	-
miR-21-x	FOXG_02631T0	1065	1091	-13.35	gTCGAATATATCGTCTTATCGTAcgtg	x|||||||xxxx||||x|:x::|xxxx	tAGCTTAT----CAGACTGATGTtgac	SPAC1039.04	hypothetical protein similar to MFS?transporter [Source:BROAD_F_oxysporum;Acc:FOXG_02631]	-	-	-	-	-	-	GO:0055085//transmembrane transport
miR-21-x	FOXG_02655T0	1064	1086	-13.51	tTCGAATAGTTaccgttctaaag	x|||||||||:xxxxxxxxxxxx	tAGCTTATCAGactgatgttgac	--	predicted protein [Source:BROAD_F_oxysporum;Acc:FOXG_02655]	-	-	-	-	GO:0005634//nucleus	GO:0000981//DNA-binding transcription factor activity, RNA polymerase II-specific;GO:0008270//zinc ion binding	GO:0006355//regulation of transcription, DNA-templated
miR-21-x	FOXG_02716T0	268	291	-11.53	cTCGAATAACTCTCCCTcgcggtt	x|||||||xx|||xx||xxxxxxx	tAGCTTATC-AGACTGAtgttgac	--	conserved hypothetical protein [Source:BROAD_F_oxysporum;Acc:FOXG_02716]	-	-	-	-	-	-	-
miR-21-x	FOXG_02742T0	80	102	-10.5	cTCGAATACCGGGTCCGCGAaaa	x|||||||xxxx|x|x:|:|xxx	tAGCTTATCAGACTGATGTTgac	--	conserved hypothetical protein [Source:BROAD_F_oxysporum;Acc:FOXG_02742]	-	-	-	-	-	-	-
miR-21-x	FOXG_02770T0	1538	1563	-15.87	gTCGAATATCCAAGGGTAGACAGCtc	x|||||||xx|xx|:x||xx||:|xx	tAGCTTATCAGA-CTGAT--GTTGac	MAL11	conserved hypothetical protein [Source:BROAD_F_oxysporum;Acc:FOXG_02770]	-	-	-	-	GO:0016020//membrane;GO:0016021//integral component of membrane	GO:0022857//transmembrane transporter activity	GO:0055085//transmembrane transport
miR-21-x	FOXG_02801T0	1411	1434	-14.03	aTCGAATATTATTGCCGGTGACta	x|||||||x|x:||x|x:::||xx	tAGCTTATCA-GACTGATGTTGac	--	conserved hypothetical protein [Source:BROAD_F_oxysporum;Acc:FOXG_02801]	-	-	-	-	-	-	-
miR-21-x	FOXG_02839T0	292	312	-18.1	tTCGAATAGT--GCTTTCAACtt	x|||||||||xx|x:|x||||xx	tAGCTTATCAGACTGATGTTGac	aurF	conserved hypothetical protein [Source:BROAD_F_oxysporum;Acc:FOXG_02839]	-	-	-	-	-	GO:0004499//N,N-dimethylaniline monooxygenase activity;GO:0050660//flavin adenine dinucleotide binding;GO:0050661//NADP binding	GO:0055114//oxidation-reduction process
miR-21-x	FOXG_02847T0	1109	1131	-15.78	tTCGAATAGTAGGAggaattcta	x|||||||||xx||xxxxxxxxx	tAGCTTATCAGACTgatgttgac	--	predicted protein [Source:BROAD_F_oxysporum;Acc:FOXG_02847]	-	-	-	-	-	-	-
miR-21-x	FOXG_02889T0	359	381	-12.37	aTCGAATATGTTT-ACccgttttg	x|||||||x||:|x||xxxxxxxx	tAGCTTAT-CAGACTGatgttgac	mug157	conserved hypothetical protein [Source:BROAD_F_oxysporum;Acc:FOXG_02889]	-	-	-	-	-	GO:0003824//catalytic activity	-
miR-21-x	FOXG_02896T0	1307	1329	-19.24	tTCGAATAGCGTGACCAggctca	x||||||||xx||||x|xxxxxx	tAGCTTATCAGACTGATgttgac	--	conserved hypothetical protein [Source:BROAD_F_oxysporum;Acc:FOXG_02896]	-	-	-	-	-	-	-
miR-21-x	FOXG_02962T0	81	104	-19.01	tTCGAATAGTTCTCGCGACGTCgt	x|||||||||x||x:|x||:x|xx	tAGCTTATCA-GACTGATGTTGac	RED3	conserved hypothetical protein [Source:BROAD_F_oxysporum;Acc:FOXG_02962]	-	-	-	-	-	-	-
miR-21-x	FOXG_02994T0	16	39	-12.84	gTCGAATACATGGAGCCACAAatc	x|||||||xx:x||x|x||||xxx	tAGCTTATCAGACT-GATGTTgac	--	predicted protein [Source:BROAD_F_oxysporum;Acc:FOXG_02994]	-	-	-	-	-	-	-
miR-21-x	FOXG_03012T0	623	645	-10.23	cTCGAATAGcacgtgtggatcga	x||||||||xxxxxxxxxxxxxx	tAGCTTATCagactgatgttgac	SPAC1071.09c	hypothetical protein similar to DnaJ domain protein [Source:BROAD_F_oxysporum;Acc:FOXG_03012]	-	-	-	-	-	-	-
miR-21-x	FOXG_03018T0	1735	1758	-18.83	gTCGAATAGTAGGAAGTACttccc	x|||||||||xx||xx|||xxxxx	tAGCTTATCAGACTG-ATGttgac	cla4	conserved hypothetical protein [Source:BROAD_F_oxysporum;Acc:FOXG_03018]	Genetic Information Processing	Translation	ko00970//Aminoacyl-tRNA biosynthesis	K04567	GO:0005737//cytoplasm	GO:0000166//nucleotide binding;GO:0003676//nucleic acid binding;GO:0004812//aminoacyl-tRNA ligase activity;GO:0004824//lysine-tRNA ligase activity;GO:0005524//ATP binding	GO:0006418//tRNA aminoacylation for protein translation;GO:0006430//lysyl-tRNA aminoacylation
miR-21-x	FOXG_03028T0	890	912	-14.05	aTCGAATAACCATGCTGGActct	x|||||||xx|xx:||:x|xxxx	tAGCTTATCAGACTGATGTtgac	Fntb	hypothetical protein similar to CaaX farnesyltransferase beta subunit [Source:BROAD_F_oxysporum;Acc:FOXG_03028]	Metabolism;Metabolism	Global and overview maps;Metabolism of terpenoids and polyketides	ko01110//Biosynthesis of secondary metabolites;ko00900//Terpenoid backbone biosynthesis	K05954;K05954	GO:0005965//protein farnesyltransferase complex	GO:0003824//catalytic activity	GO:0018343//protein farnesylation
miR-21-x	FOXG_03042T0	5351	5373	-12.57	gTCGAATAGAAGTTCCACAttat	x||||||||xxxxx|x|||xxxx	tAGCTTATCAGACTGATGTtgac	--	conserved hypothetical protein [Source:BROAD_F_oxysporum;Acc:FOXG_03042]	-	-	-	-	-	-	-
miR-21-x	FOXG_03051T0	3824	3846	-11.56	gTCGAATAcacgctcggaaaact	x|||||||xxxxxxxxxxxxxxx	tAGCTTATcagactgatgttgac	alt5	conserved hypothetical protein [Source:BROAD_F_oxysporum;Acc:FOXG_03051]	-	-	-	-	-	GO:0003824//catalytic activity;GO:0016740//transferase activity	-
miR-21-x	FOXG_03058T0	438	462	-12.91	tTCGAATAGGGTCTtcttctctatg	x||||||||xx|||xxxxxxxxxxx	tAGCTTATC--AGActgatgttgac	LAP3	conserved hypothetical protein [Source:BROAD_F_oxysporum;Acc:FOXG_03058]	-	-	-	-	-	GO:0004197//cysteine-type endopeptidase activity	GO:0006508//proteolysis
miR-21-x	FOXG_03096T0	2499	2520	-12.95	tTCGAATAA-CTCAACACGAagt	x|||||||xx||x|xx||:|xxx	tAGCTTATCAGACTGATGTTgac	gacHH	conserved hypothetical protein [Source:BROAD_F_oxysporum;Acc:FOXG_03096]	-	-	-	-	-	GO:0005515//protein binding	-
miR-21-x	FOXG_03099T0	446	468	-12.22	tTCGAATATAAGGAAAACAGgga	x|||||||xxxx||xx|||:xxx	tAGCTTATCAGACTGATGTTgac	acu-9	malate synthase [Source:BROAD_F_oxysporum;Acc:FOXG_03099]	Metabolism;Metabolism;Metabolism;Metabolism;Metabolism	Global and overview maps;Global and overview maps;Global and overview maps;Carbohydrate metabolism;Carbohydrate metabolism	ko01100//Metabolic pathways;ko01110//Biosynthesis of secondary metabolites;ko01200//Carbon metabolism;ko00620//Pyruvate metabolism;ko00630//Glyoxylate and dicarboxylate metabolism	K01638;K01638;K01638;K01638;K01638	-	GO:0003824//catalytic activity;GO:0004474//malate synthase activity	GO:0006097//glyoxylate cycle
miR-21-x	FOXG_03107T0	1167	1188	-17.82	gTCGAATAG-CTATCTAggcggt	x||||||||x||xx|||xxxxxx	tAGCTTATCAGACTGATgttgac	wis1	MAP kinase kinase PBS2 [Source:BROAD_F_oxysporum;Acc:FOXG_03107]	Environmental Information Processing;Cellular Processes	Signal transduction;Transport and catabolism	ko04011//MAPK signaling pathway - yeast;ko04139//Mitophagy - yeast	K11227;K11227	-	GO:0004672//protein kinase activity;GO:0005524//ATP binding	GO:0006468//protein phosphorylation
miR-21-x	FOXG_03167T0	768	792	-11.94	aTCGAATAAACAAAAACTTTAACca	x|||||||xx|xx|xx||x:|||xx	tAGCTTATCAGACT--GATGTTGac	--	predicted protein [Source:BROAD_F_oxysporum;Acc:FOXG_03167]	-	-	-	-	-	-	-
miR-21-x	FOXG_03187T0	103	126	-12.46	cTCGAATAA-CGGCGCTAACGATat	x|||||||xx|x|x:|||x|:|:xx	tAGCTTATCAGAC-TGAT-GTTGac	rtx2	conserved hypothetical protein [Source:BROAD_F_oxysporum;Acc:FOXG_03187]	-	-	-	-	-	-	GO:0016575//histone deacetylation
miR-21-x	FOXG_03199T0	840	861	-16.9	gTCGAATACTC-GACCCCAGTct	x|||||||x||x|||xx||::xx	tAGCTTATCAGACTGATGTTGac	sre1	conserved hypothetical protein [Source:BROAD_F_oxysporum;Acc:FOXG_03199]	-	-	-	-	-	GO:0046983//protein dimerization activity	GO:0032933//SREBP signaling pathway;GO:0045944//positive regulation of transcription by RNA polymerase II
miR-21-x	FOXG_03214T0	974	996	-17.98	gTCGAATACGTGGACGAAAGCga	x|||||||xx:x|||x|x|:|xx	tAGCTTATCAGACTGATGTTGac	--	hypothetical protein similar to ribosomal protein S7p/S5e [Source:BROAD_F_oxysporum;Acc:FOXG_03214]	Genetic Information Processing	Translation	ko03010//Ribosome	K02992	-	-	GO:0006412//translation
miR-21-x	FOXG_03230T0	57	81	-20.19	cTCGAATAGGAACGAGTGCTAACtg	x||||||||xxxx||x|:|x|||xx	tAGCTTATCAGA-CTGATG-TTGac	--	hypothetical protein similar to phytanoyl-CoA dioxygenase family protein [Source:BROAD_F_oxysporum;Acc:FOXG_03230]	-	-	-	-	-	-	-
miR-21-x	FOXG_03261T0	140	162	-16.63	gTCGAATA-TCCG-CTAGACGACtt	x|||||||x||x|x|||xx|:||xx	tAGCTTATCAGACTGAT--GTTGac	MET10	hypothetical protein similar to assimilatory sulfite reductase [Source:BROAD_F_oxysporum;Acc:FOXG_03261]	Metabolism;Metabolism	Global and overview maps;Energy metabolism	ko01100//Metabolic pathways;ko00920//Sulfur metabolism	K00380;K00380	-	GO:0003824//catalytic activity;GO:0016491//oxidoreductase activity	GO:0055114//oxidation-reduction process
miR-21-x	FOXG_03272T0	2359	2382	-15.58	cTCGAATACGCTTTACTACGGTgg	x|||||||x|x:|x|||||:::xx	tAGCTTAT-CAGACTGATGTTGac	not1	conserved hypothetical protein [Source:BROAD_F_oxysporum;Acc:FOXG_03272]	Genetic Information Processing	Folding, sorting and degradation	ko03018//RNA degradation	K12604	GO:0030015//CCR4-NOT core complex	-	GO:0006417//regulation of translation
miR-21-x	FOXG_03278T0	55	75	-10.62	aTCGAATA--CTACCAAGAACcc	x|||||||xx||xx|x|x|||xx	tAGCTTATCAGACTGATGTTGac	ncs6	protein NCS6 [Source:BROAD_F_oxysporum;Acc:FOXG_03278]	Genetic Information Processing	Folding, sorting and degradation	ko04122//Sulfur relay system	K14168	-	GO:0000049//tRNA binding	GO:0002098//tRNA wobble uridine modification;GO:0008033//tRNA processing;GO:0034227//tRNA thio-modification
miR-21-x	FOXG_03287T0	25	42	-14.92	cTCGAATAG---GAC--CAACgg	x||||||||xxx|||xx||||xx	tAGCTTATCAGACTGATGTTGac	NUP145	conserved hypothetical protein [Source:BROAD_F_oxysporum;Acc:FOXG_03287]	Genetic Information Processing	Translation	ko03013//RNA transport	K14297	GO:0005643//nuclear pore	-	-
miR-21-x	FOXG_03288T0	1905	1929	-14.22	gTCGAATATGTATCCGTCT-TAACtc	x|||||||x||x|xx|x||x:|||xx	tAGCTTAT-CAGA--CTGATGTTGac	NUP145	conserved hypothetical protein [Source:BROAD_F_oxysporum;Acc:FOXG_03288]	Genetic Information Processing	Translation	ko03013//RNA transport	K14297	GO:0005643//nuclear pore	GO:0017056//structural constituent of nuclear pore	GO:0006913//nucleocytoplasmic transport
miR-21-x	FOXG_03370T0	225	246	-15.79	tTCGAATAG-CTGCAAACccacc	x||||||||x|||xxx||xxxxx	tAGCTTATCAGACTGATGttgac	UBC13	ubiquitin-conjugating enzyme E2 N [Source:BROAD_F_oxysporum;Acc:FOXG_03370]	Genetic Information Processing	Folding, sorting and degradation	ko04120//Ubiquitin mediated proteolysis	K10580	-	-	-
miR-21-x	FOXG_03411T0	1112	1137	-15.19	tTCGAATAGTACCTAACGTGCtcccc	x|||||||||xx||x||x|:|xxxxx	tAGCTTATCA--GACTG-ATGttgac	SPBC21C3.15c	conserved hypothetical protein [Source:BROAD_F_oxysporum;Acc:FOXG_03411]	-	-	-	-	-	GO:0016491//oxidoreductase activity;GO:0016620//oxidoreductase activity, acting on the aldehyde or oxo group of donors, NAD or NADP as acceptor	GO:0055114//oxidation-reduction process
miR-21-x	FOXG_03446T0	25	45	-15.02	tTCGAATAGG--GGTTCTAACcc	x||||||||xxx|::|x:|||xx	tAGCTTATCAGACTGATGTTGac	bud22	conserved hypothetical protein [Source:BROAD_F_oxysporum;Acc:FOXG_03446]	-	-	-	-	-	-	-
miR-21-x	FOXG_03461T0	428	450	-16.82	cTCGAATAGTTCGTTCGTAGCac	x|||||||||:x|x:x::|:|xx	tAGCTTATCAGACTGATGTTGac	--	hypothetical protein [Source:BROAD_F_oxysporum;Acc:FOXG_03461]	-	-	-	-	-	-	-
miR-21-x	FOXG_03478T0	829	852	-18.59	gTCGAATAGTCGTTACCCGAAgtt	x||||||||||x|x||xxx||xxx	tAGCTTATCAG-ACTGATGTTgac	KOB1	hypothetical protein similar to voltage-gated potassium channel beta-1 subunit [Source:BROAD_F_oxysporum;Acc:FOXG_03478]	-	-	-	-	-	-	-
miR-21-x	FOXG_03480T0	2872	2895	-15.17	gTCGAATAACTCTTGCTTCAtttg	x|||||||xx|||x:||x||xxxx	tAGCTTATC-AGACTGATGTtgac	PMA1	plasma membrane ATPase [Source:BROAD_F_oxysporum;Acc:FOXG_03480]	Metabolism;Metabolism	Global and overview maps;Energy metabolism	ko01100//Metabolic pathways;ko00190//Oxidative phosphorylation	K01535;K01535	GO:0016021//integral component of membrane	GO:0000166//nucleotide binding;GO:0008553//proton-exporting ATPase activity, phosphorylative mechanism	GO:0120029//proton export across plasma membrane
miR-21-x	FOXG_03525T0	786	807	-17.76	tTCGAATAG-CTGtagtggccgt	x||||||||x|||xxxxxxxxxx	tAGCTTATCAGACtgatgttgac	EFR3	conserved hypothetical protein [Source:BROAD_F_oxysporum;Acc:FOXG_03525]	-	-	-	-	-	-	GO:0072659//protein localization to plasma membrane
miR-21-x	FOXG_03533T0	674	696	-13.89	tTCGAATAGTTTatagttcggaa	x|||||||||:|xxxxxxxxxxx	tAGCTTATCAGActgatgttgac	--	conserved hypothetical protein [Source:BROAD_F_oxysporum;Acc:FOXG_03533]	-	-	-	-	GO:0005634//nucleus	GO:0003677//DNA binding;GO:0008270//zinc ion binding	GO:0006351//transcription, DNA-templated
miR-21-x	FOXG_03585T0	366	387	-14.55	tTCGAATAA-C-GACTAACAAaac	x|||||||xx|x|||||x|||xxx	tAGCTTATCAGACTGAT-GTTgac	--	predicted protein [Source:BROAD_F_oxysporum;Acc:FOXG_03585]	Genetic Information Processing	Folding, sorting and degradation	ko03018//RNA degradation	K12592	-	-	-
miR-21-x	FOXG_03632T0	1295	1317	-15.62	tTCGAATAGTATTACCTCGAgag	x|||||||||x|x||xx|:|xxx	tAGCTTATCAGACTGATGTTgac	SAT4	conserved hypothetical protein [Source:BROAD_F_oxysporum;Acc:FOXG_03632]	-	-	-	-	-	GO:0004672//protein kinase activity;GO:0005524//ATP binding	GO:0006468//protein phosphorylation
miR-21-x	FOXG_03645T0	786	807	-10.1	tTCGAATAA-CGAACGATGAggt	x|||||||xx|xx||x|::|xxx	tAGCTTATCAGACTGATGTTgac	eso1	hypothetical protein similar to sister chromatid cohesion protein Eso1 [Source:BROAD_F_oxysporum;Acc:FOXG_03645]	-	-	-	-	-	GO:0003676//nucleic acid binding;GO:0003684//damaged DNA binding	GO:0006281//DNA repair
miR-21-x	FOXG_03661T0	514	534	-10.81	tTCGAATAA-CTG-TTAGAGTta	x|||||||xx|||x:||x|::xx	tAGCTTATCAGACTGATGTTGac	PAN3	conserved hypothetical protein [Source:BROAD_F_oxysporum;Acc:FOXG_03661]	Genetic Information Processing	Folding, sorting and degradation	ko03018//RNA degradation	K12572	GO:0031251//PAN complex	GO:0003723//RNA binding;GO:0004672//protein kinase activity;GO:0005524//ATP binding	GO:0000289//nuclear-transcribed mRNA poly(A) tail shortening;GO:0006397//mRNA processing;GO:0006468//protein phosphorylation
miR-21-x	FOXG_03667T0	56	77	-11.5	gTCGAATACGC-GAATAagtgtc	x|||||||xx|x||x||xxxxxx	tAGCTTATCAGACTGATgttgac	--	predicted protein [Source:BROAD_F_oxysporum;Acc:FOXG_03667]	-	-	-	-	-	GO:0005515//protein binding	-
miR-21-x	FOXG_03669T0	220	240	-13.92	cTCGAATAAT--GACTCCCACcg	x|||||||x|xx||||x|x||xx	tAGCTTATCAGACTGATGTTGac	sec2	conserved hypothetical protein [Source:BROAD_F_oxysporum;Acc:FOXG_03669]	-	-	-	-	-	GO:0005085//guanyl-nucleotide exchange factor activity	-
miR-21-x	FOXG_03728T0	2485	2511	-11.9	tTCGAATAGAAGCTTCGGTTCCAGgaa	x||||||||xxxx|:x|::|x||:xxx	tAGCTTATC----AGACTGATGTTgac	gpt1	hypothetical protein similar to UDP-glucose:glycoprotein glucosyltransferase [Source:BROAD_F_oxysporum;Acc:FOXG_03728]	Genetic Information Processing	Folding, sorting and degradation	ko04141//Protein processing in endoplasmic reticulum	K11718	-	GO:0003980//UDP-glucose:glycoprotein glucosyltransferase activity	GO:0006486//protein glycosylation
miR-21-x	FOXG_03729T0	2123	2145	-23.6	cTCGAATAGTTTGACGAactcga	x|||||||||:||||x|xxxxxx	tAGCTTATCAGACTGATgttgac	SPBPJ4664.04	coatomer subunit alpha [Source:BROAD_F_oxysporum;Acc:FOXG_03729]	-	-	-	-	GO:0030117//membrane coat;GO:0030126//COPI vesicle coat	GO:0005198//structural molecule activity;GO:0005515//protein binding	GO:0006886//intracellular protein transport;GO:0016192//vesicle-mediated transport
miR-21-x	FOXG_03742T0	1237	1257	-17.66	tTCGAATAGGA--ACTTCGACtc	x||||||||xxxx|||x|:||xx	tAGCTTATCAGACTGATGTTGac	SPAC56F8.12	conserved hypothetical protein [Source:BROAD_F_oxysporum;Acc:FOXG_03742]	-	-	-	-	-	-	-
miR-21-x	FOXG_03754T0	1520	1542	-14.13	gTCGAATAGGTAGAgatctaggt	x||||||||x:x||xxxxxxxxx	tAGCTTATCAGACTgatgttgac	lcsL	conserved hypothetical protein [Source:BROAD_F_oxysporum;Acc:FOXG_03754]	-	-	-	-	GO:0005634//nucleus	GO:0000981//DNA-binding transcription factor activity, RNA polymerase II-specific;GO:0008270//zinc ion binding	GO:0006355//regulation of transcription, DNA-templated
miR-21-x	FOXG_03761T0	169	189	-19.44	cTCGAATAG-CT-ACAACAACaa	x||||||||x||x||x|||||xx	tAGCTTATCAGACTGATGTTGac	--	predicted protein [Source:BROAD_F_oxysporum;Acc:FOXG_03761]	-	-	-	-	-	-	-
miR-21-x	FOXG_03772T0	341	363	-16.2	tTCGAATAGTTTTGTAAGAAact	x|||||||||:|x::x|x||xxx	tAGCTTATCAGACTGATGTTgac	--	conserved hypothetical protein [Source:BROAD_F_oxysporum;Acc:FOXG_03772]	-	-	-	-	-	-	-
miR-21-x	FOXG_03773T0	432	456	-17.8	aTCGAATAGCAGGAAACTGAAGTtt	x||||||||xxx||xx||:x|::xx	tAGCTTATCAGACT--GATGTTGac	--	predicted protein [Source:BROAD_F_oxysporum;Acc:FOXG_03773]	-	-	-	-	-	-	-
miR-21-x	FOXG_03814T0	209	231	-12.14	gTCGAATATCCTTAaaggcacgc	x|||||||xx||x|xxxxxxxxx	tAGCTTATCAGACTgatgttgac	--	predicted protein [Source:BROAD_F_oxysporum;Acc:FOXG_03814]	-	-	-	-	-	-	-
miR-21-x	FOXG_03854T0	1409	1434	-14.57	cTCGAATAGAAGTTTGGTCGAGACca	x||||||||xxx|:||::x:x:||xx	tAGCTTATC---AGACTGATGTTGac	vwkA	conserved hypothetical protein [Source:BROAD_F_oxysporum;Acc:FOXG_03854]	-	-	-	-	-	GO:0004674//protein serine/threonine kinase activity;GO:0005524//ATP binding	GO:0006468//protein phosphorylation
miR-21-x	FOXG_03862T0	25	48	-21.84	gTCGAATAGTTGTAAACGCAACaa	x|||||||||:x|x|xx:||||xx	tAGCTTATCAG-ACTGATGTTGac	CAB1	conserved hypothetical protein [Source:BROAD_F_oxysporum;Acc:FOXG_03862]	Metabolism;Metabolism	Global and overview maps;Metabolism of cofactors and vitamins	ko01100//Metabolic pathways;ko00770//Pantothenate and CoA biosynthesis	K09680;K09680	-	GO:0004594//pantothenate kinase activity;GO:0005524//ATP binding	GO:0015937//coenzyme A biosynthetic process
miR-21-x	FOXG_03884T0	850	873	-19.23	aTCGAATAGTGGTTGGTT-CGGCcc	x|||||||||xx:||::|x|::|xx	tAGCTTATCA--GACTGATGTTGac	apdF	conserved hypothetical protein [Source:BROAD_F_oxysporum;Acc:FOXG_03884]	-	-	-	-	-	-	GO:0055085//transmembrane transport
miR-21-x	FOXG_03899T0	1300	1323	-13.81	cTCGAATAGAGCCGGTTGCtcttc	x||||||||xx|x|::|:|xxxxx	tAGCTTATCA-GACTGATGttgac	HNM1	conserved hypothetical protein [Source:BROAD_F_oxysporum;Acc:FOXG_03899]	-	-	-	-	GO:0016020//membrane	GO:0022857//transmembrane transporter activity	GO:0055085//transmembrane transport
miR-21-x	FOXG_03902T0	364	387	-12.91	aTCGAATATTACTAGTGGCAGTtc	x|||||||x|x||x::x:||::xx	tAGCTTATCA-GACTGATGTTGac	HPGD	hypothetical protein similar to NAD-dependent 15-hydroxyprostaglandin dehydrogenase [Source:BROAD_F_oxysporum;Acc:FOXG_03902]	-	-	-	-	-	GO:0016491//oxidoreductase activity	-
miR-21-x	FOXG_03908T0	529	549	-12.26	tTCGAATA--TAGGTTACGGgtt	x|||||||xx:x|::|||::xxx	tAGCTTATCAGACTGATGTTgac	--	predicted protein [Source:BROAD_F_oxysporum;Acc:FOXG_03908]	-	-	-	-	-	-	-
miR-21-x	FOXG_03920T0	353	375	-13.63	tTCGAATAagaggagaaggcgac	x|||||||xxxxxxxxxxxxxxx	tAGCTTATcagactgatgttgac	--	conserved hypothetical protein [Source:BROAD_F_oxysporum;Acc:FOXG_03920]	-	-	-	-	-	-	-
miR-21-x	FOXG_03965T0	440	462	-15.49	gTCGAATAATATGTCGGCGcggg	x|||||||x|x||x|x:|:xxxx	tAGCTTATCAGACTGATGTtgac	--	predicted protein [Source:BROAD_F_oxysporum;Acc:FOXG_03965]	-	-	-	-	-	-	-
miR-21-x	FOXG_03995T0	435	459	-14.33	cTCGAATAGCGGCAGACCATttcat	x||||||||xxx|x|||x|:xxxxx	tAGCTTATCA--GACTGATGttgac	gdt8	predicted protein [Source:BROAD_F_oxysporum;Acc:FOXG_03995]	-	-	-	-	-	GO:0004672//protein kinase activity;GO:0005524//ATP binding	GO:0006468//protein phosphorylation
miR-21-x	FOXG_04001T0	619	642	-19.44	gTCGAATAGTCCTTTCAGCCACta	x||||||||||x|xx|x:|x||xx	tAGCTTATCAG-ACTGATGTTGac	--	conserved hypothetical protein [Source:BROAD_F_oxysporum;Acc:FOXG_04001]	-	-	-	-	-	-	-
miR-21-x	FOXG_04003T0	178	201	-15.23	cTCGAATAGTAGCCCCTACCAagg	x|||||||||xxxx|x|||x|xxx	tAGCTTATCAGACTG-ATGTTgac	ptaL	conserved hypothetical protein [Source:BROAD_F_oxysporum;Acc:FOXG_04003]	-	-	-	-	-	GO:0016491//oxidoreductase activity	GO:0055114//oxidation-reduction process
miR-21-x	FOXG_04010T0	972	996	-15.65	gTCGAATAGTTACTTCTTGTACCgg	x|||||||||xx||xx:|::|x|xx	tAGCTTATCA--GACTGATGTTGac	HGT1	conserved hypothetical protein [Source:BROAD_F_oxysporum;Acc:FOXG_04010]	-	-	-	-	GO:0016020//membrane;GO:0016021//integral component of membrane	GO:0022857//transmembrane transporter activity	GO:0055085//transmembrane transport
miR-21-x	FOXG_04069T0	111	135	-12.43	gTCGAATATGGTCGGtatcgggtat	x|||||||xx|||x|xxxxxxxxxx	tAGCTTAT--CAGACtgatgttgac	NDUFA13	hypothetical protein similar to mitochondrial NADH:ubiquinone oxidoreductase B16.6 subunit [Source:BROAD_F_oxysporum;Acc:FOXG_04069]	Metabolism;Metabolism	Global and overview maps;Energy metabolism	ko01100//Metabolic pathways;ko00190//Oxidative phosphorylation	K11353;K11353	-	-	-
miR-21-x	FOXG_04088T0	731	753	-11.3	aTCGAATAATTGGAgggagaggt	x|||||||x|:x||xxxxxxxxx	tAGCTTATCAGACTgatgttgac	--	conserved hypothetical protein [Source:BROAD_F_oxysporum;Acc:FOXG_04088]	-	-	-	-	-	-	-
miR-21-x	FOXG_04094T0	564	585	-15.69	cTCGAATAG-CTCGCGAAGAacg	x||||||||x||x:|x|x:|xxx	tAGCTTATCAGACTGATGTTgac	--	conserved hypothetical protein [Source:BROAD_F_oxysporum;Acc:FOXG_04094]	-	-	-	-	-	GO:0005515//protein binding	-
miR-21-x	FOXG_04096T0	39	60	-11.63	cTCGAATAGTA-GTTTCCActcc	x|||||||||xx|x:|x||xxxx	tAGCTTATCAGACTGATGTtgac	LAE1	conserved hypothetical protein [Source:BROAD_F_oxysporum;Acc:FOXG_04096]	-	-	-	-	-	-	-
miR-21-x	FOXG_04198T0	199	219	-14.52	cTCGAATAGCC--GCGACAAagc	x||||||||x|xx:|x||||xxx	tAGCTTATCAGACTGATGTTgac	--	conserved hypothetical protein [Source:BROAD_F_oxysporum;Acc:FOXG_04198]	-	-	-	-	GO:0033551//monopolin complex	GO:0003677//DNA binding;GO:0005515//protein binding	-
miR-21-x	FOXG_04228T0	517	543	-17.65	cTCGAATAGGGTCTGGTACTCGAACaa	x||||||||xx||||xx|||xx|||xx	tAGCTTATC--AGAC--TGATGTTGac	Fzr1	WD repeat-containing protein srw1 [Source:BROAD_F_oxysporum;Acc:FOXG_04228]	Cellular Processes;Genetic Information Processing	Cell growth and death;Folding, sorting and degradation	ko04111//Cell cycle - yeast;ko04120//Ubiquitin mediated proteolysis	K03364;K03364	-	GO:0005515//protein binding;GO:0010997//anaphase-promoting complex binding;GO:0097027//ubiquitin-protein transferase activator activity	GO:1904668//positive regulation of ubiquitin protein ligase activity
miR-21-x	FOXG_04229T0	470	492	-22.99	cTCGAATAG-CTGTGCCGCAACgt	x||||||||x|||x:|x:||||xx	tAGCTTATCAGAC-TGATGTTGac	gpc1	conserved hypothetical protein [Source:BROAD_F_oxysporum;Acc:FOXG_04229]	-	-	-	-	-	-	-
miR-21-x	FOXG_04322T0	588	612	-15.02	cTCGAATATGTCTTGATCGGTACct	x|||||||x||||x||:x:xx||xx	tAGCTTAT-CAGA-CTGATGTTGac	--	conserved hypothetical protein [Source:BROAD_F_oxysporum;Acc:FOXG_04322]	-	-	-	-	-	-	-
miR-21-x	FOXG_04351T0	1153	1176	-16.14	cTCGAATAGTTGTAGCCGCtttgc	x|||||||||:x|x:|x:|xxxxx	tAGCTTATCAG-ACTGATGttgac	ARB1	ATP-binding cassette sub-family F member 2 [Source:BROAD_F_oxysporum;Acc:FOXG_04351]	-	-	-	-	-	GO:0005524//ATP binding;GO:0016887//ATPase activity	-
miR-21-x	FOXG_04355T0	1216	1239	-14.24	cTCGAATAGTGCCGGTCATcggaa	x|||||||||x|x|::x|:xxxxx	tAGCTTATCA-GACTGATGttgac	ustP	conserved hypothetical protein [Source:BROAD_F_oxysporum;Acc:FOXG_04355]	-	-	-	-	-	GO:0008236//serine-type peptidase activity	GO:0006508//proteolysis
miR-21-x	FOXG_04376T0	163	186	-13.32	cTCGAATAAAGCGTCCCT-CAACtc	x|||||||xx|xx|xx||x||||xx	tAGCTTAT--CAGACTGATGTTGac	ELP3	elongator complex protein 3 [Source:BROAD_F_oxysporum;Acc:FOXG_04376]	-	-	-	-	-	GO:0003824//catalytic activity;GO:0008080//N-acetyltransferase activity;GO:0051536//iron-sulfur cluster binding	-
miR-21-x	FOXG_04407T0	1743	1766	-12.97	tTCGAATATTGTTTTCTATACCgc	x|||||||x|x:|xx|||:|x|xx	tAGCTTATCA-GACTGATGTTGac	DAL81	conserved hypothetical protein [Source:BROAD_F_oxysporum;Acc:FOXG_04407]	-	-	-	-	GO:0005634//nucleus	GO:0000981//DNA-binding transcription factor activity, RNA polymerase II-specific;GO:0003677//DNA binding;GO:0008270//zinc ion binding	GO:0006351//transcription, DNA-templated;GO:0006355//regulation of transcription, DNA-templated
miR-21-x	FOXG_04413T0	311	333	-17.87	tTCGAATAGTCGGAGTcgtcttc	x||||||||||x||x|xxxxxxx	tAGCTTATCAGACTGAtgttgac	SPBC115.03	conserved hypothetical protein [Source:BROAD_F_oxysporum;Acc:FOXG_04413]	-	-	-	-	-	GO:0016491//oxidoreductase activity	GO:0055114//oxidation-reduction process
miR-21-x	FOXG_04451T0	63	89	-17.32	gTCGAATAGAAGCCCCGACTTCTAaag	x||||||||xxxxx|x||||x|x|xxx	tAGCTTATCA----GACTGATGTTgac	yuaR	conserved hypothetical protein [Source:BROAD_F_oxysporum;Acc:FOXG_04451]	-	-	-	-	-	-	-
miR-21-x	FOXG_04472T0	3805	3828	-19.85	gTCGAATAGATTTCGTCGCAACgc	x||||||||x|:|x::x:||||xx	tAGCTTATC-AGACTGATGTTGac	ZNFX1	conserved hypothetical protein [Source:BROAD_F_oxysporum;Acc:FOXG_04472]	-	-	-	-	-	GO:0005524//ATP binding	-
miR-21-x	FOXG_04480T0	524	546	-10.5	cTCGAATAGACGAAGGAGGAgtc	x||||||||x|xx|xx|x:|xxx	tAGCTTATCAGACTGATGTTgac	--	conserved hypothetical protein [Source:BROAD_F_oxysporum;Acc:FOXG_04480]	-	-	-	-	-	-	-
miR-21-x	FOXG_04494T0	1237	1260	-15.05	tTCGAATA-TCGGTGGCccctcctg	x|||||||x||xx||:|xxxxxxxx	tAGCTTATCAG--ACTGatgttgac	alnD	hypothetical protein similar to cytochrome P450 monooxygenase [Source:BROAD_F_oxysporum;Acc:FOXG_04494]	-	-	-	-	-	GO:0004497//monooxygenase activity;GO:0005506//iron ion binding;GO:0016705//oxidoreductase activity, acting on paired donors, with incorporation or reduction of molecular oxygen;GO:0020037//heme binding	GO:0055114//oxidation-reduction process
miR-21-x	FOXG_04509T0	368	390	-14.67	aTCGAATAGTgagcgaggtacct	x|||||||||xxxxxxxxxxxxx	tAGCTTATCAgactgatgttgac	--	hypothetical protein similar to NAD dependent epimerase/dehydratase family protein [Source:BROAD_F_oxysporum;Acc:FOXG_04509]	-	-	-	-	-	GO:0003824//catalytic activity;GO:0050662//coenzyme binding	-
miR-21-x	FOXG_04528T0	380	402	-13.42	gTCGAATAGaggtttcggagggt	x||||||||xxxxxxxxxxxxxx	tAGCTTATCagactgatgttgac	mtr	conserved hypothetical protein [Source:BROAD_F_oxysporum;Acc:FOXG_04528]	-	-	-	-	-	GO:0003676//nucleic acid binding;GO:0008270//zinc ion binding	-
miR-21-x	FOXG_04582T0	198	219	-15.06	tTCGAATAAGTCC--TTACGAagt	x|||||||x|||xxx:|||:|xxx	tAGCTTAT-CAGACTGATGTTgac	COF1	hypothetical protein similar to cofilin [Source:BROAD_F_oxysporum;Acc:FOXG_04582]	-	-	-	-	GO:0015629//actin cytoskeleton	GO:0003779//actin binding	GO:0030042//actin filament depolymerization
miR-21-x	FOXG_04593T0	509	531	-19.37	tTCGAATAGTGGGAGTACttgta	x|||||||||xx||x|||xxxxx	tAGCTTATCAGACTGATGttgac	--	conserved hypothetical protein [Source:BROAD_F_oxysporum;Acc:FOXG_04593]	-	-	-	-	-	-	-
miR-21-x	FOXG_04595T0	935	960	-14.49	cTCGAATAGAAGTTTGAagcggtttc	x||||||||xxx|:|||xxxxxxxxx	tAGCTTATC---AGACTgatgttgac	hpm9	conserved hypothetical protein [Source:BROAD_F_oxysporum;Acc:FOXG_04595]	-	-	-	-	-	GO:0016491//oxidoreductase activity;GO:0050660//flavin adenine dinucleotide binding;GO:0071949//FAD binding	GO:0055114//oxidation-reduction process
miR-21-x	FOXG_04604T0	807	828	-17.51	tTCGAATAGGA-GGCATTAACtt	x||||||||xxx|:|xx:|||xx	tAGCTTATCAGACTGATGTTGac	--	predicted protein [Source:BROAD_F_oxysporum;Acc:FOXG_04604]	-	-	-	-	-	-	-
miR-21-x	FOXG_04644T0	1135	1158	-17.68	tTCGAATA-TCTGTCCCTCGAACtg	x|||||||x||||x|xx|xx|||xx	tAGCTTATCAGACTG--ATGTTGac	tcmG	conserved hypothetical protein [Source:BROAD_F_oxysporum;Acc:FOXG_04644]	-	-	-	-	-	GO:0071949//FAD binding	-
miR-21-x	FOXG_04649T0	336	357	-12.26	cTCGAATACTC-GGTGAGAACgt	x|||||||x||x|::x|x|||xx	tAGCTTATCAGACTGATGTTGac	RPA1163	conserved hypothetical protein [Source:BROAD_F_oxysporum;Acc:FOXG_04649]	-	-	-	-	-	GO:0003824//catalytic activity	-
miR-21-x	FOXG_04669T0	1051	1071	-16.59	aTCGAATATGC-GAC-GCAGacg	x|||||||xx|x|||x:||:xxx	tAGCTTATCAGACTGATGTTgac	CTF1-ALPHA	conserved hypothetical protein [Source:BROAD_F_oxysporum;Acc:FOXG_04669]	-	-	-	-	GO:0005634//nucleus	GO:0003677//DNA binding;GO:0008270//zinc ion binding	GO:0006351//transcription, DNA-templated
miR-21-x	FOXG_04730T0	628	650	-11.75	tTCGAATAACTAGGAAACAGTga	x|||||||xx:x|:xx|||::xx	tAGCTTATCAGACTGATGTTGac	RTG2	hypothetical protein similar to retrograde regulation protein 2 [Source:BROAD_F_oxysporum;Acc:FOXG_04730]	-	-	-	-	-	-	-
miR-21-x	FOXG_04739T0	742	765	-13.02	aTCGAATATAGCTAGGTGCttcga	x|||||||xxx||x:x|:|xxxxx	tAGCTTATCA-GACTGATGttgac	YUCCA1	conserved hypothetical protein [Source:BROAD_F_oxysporum;Acc:FOXG_04739]	-	-	-	-	-	GO:0004499//N,N-dimethylaniline monooxygenase activity;GO:0050660//flavin adenine dinucleotide binding;GO:0050661//NADP binding	GO:0055114//oxidation-reduction process
miR-21-x	FOXG_04743T0	1000	1020	-12.94	tTCGAATAACTTG-CTG-AACcg	x|||||||xx:||x||:x|||xx	tAGCTTATCAGACTGATGTTGac	--	conserved hypothetical protein [Source:BROAD_F_oxysporum;Acc:FOXG_04743]	-	-	-	-	GO:0005634//nucleus	GO:0003677//DNA binding;GO:0008270//zinc ion binding	GO:0006351//transcription, DNA-templated
miR-21-x	FOXG_04791T0	201	225	-18.42	tTCGAATAGCCGCTGCATAGGACac	x||||||||x|xx||xx||x:||xx	tAGCTTATCAG--ACTGATGTTGac	HGT1	conserved hypothetical protein [Source:BROAD_F_oxysporum;Acc:FOXG_04791]	-	-	-	-	GO:0016020//membrane;GO:0016021//integral component of membrane	GO:0022857//transmembrane transporter activity	GO:0055085//transmembrane transport
miR-21-x	FOXG_04820T0	439	461	-13.71	aTCGAATAGACGCACcgttgttc	x||||||||x|xx||xxxxxxxx	tAGCTTATCAGACTGatgttgac	--	conserved hypothetical protein [Source:BROAD_F_oxysporum;Acc:FOXG_04820]	-	-	-	-	-	GO:0005515//protein binding	-
miR-21-x	FOXG_04864T0	1987	2007	-13.72	tTCGAATAG-C-GGTTAGAAgta	x||||||||x|x|::||x||xxx	tAGCTTATCAGACTGATGTTgac	--	conserved hypothetical protein [Source:BROAD_F_oxysporum;Acc:FOXG_04864]	-	-	-	-	-	-	-
miR-21-x	FOXG_04881T0	184	210	-17.56	tTCGAATAGCCCTTCCGACCGGAACta	x||||||||xxxx||x|||x:x|||xx	tAGCTTATC----AGACTGATGTTGac	qa-4	hypothetical protein similar to 4-hydroxyphenylpyruvate dioxygenase [Source:BROAD_F_oxysporum;Acc:FOXG_04881]	-	-	-	-	-	-	-
miR-21-x	FOXG_04966T0	364	384	-18.3	tTCGAATAG---GAGCTATAGTtg	x||||||||xxx||x|||:|::xx	tAGCTTATCAGACT-GATGTTGac	--	conserved hypothetical protein [Source:BROAD_F_oxysporum;Acc:FOXG_04966]	-	-	-	-	-	-	-
miR-21-x	FOXG_04991T0	88	111	-20.02	gTCGAATAGGTCGGACAGCtccgt	x||||||||x||x|||x:|xxxxx	tAGCTTATC-AGACTGATGttgac	--	predicted protein [Source:BROAD_F_oxysporum;Acc:FOXG_04991]	-	-	-	-	-	-	-
miR-21-x	FOXG_05023T0	826	849	-14.3	cTCGAATAGGTTCAACTAGAGgac	x||||||||x:|x|x|||x|:xxx	tAGCTTATCAGACT-GATGTTgac	fol3	conserved hypothetical protein [Source:BROAD_F_oxysporum;Acc:FOXG_05023]	Metabolism;Metabolism	Global and overview maps;Metabolism of cofactors and vitamins	ko01100//Metabolic pathways;ko00790//Folate biosynthesis	K20457;K20457	-	GO:0004326//tetrahydrofolylpolyglutamate synthase activity;GO:0005524//ATP binding;GO:0016874//ligase activity	GO:0009058//biosynthetic process;GO:0009396//folic acid-containing compound biosynthetic process
miR-21-x	FOXG_05038T0	1394	1416	-13.05	aTCGAATAAGC-GCCGTAGGACcg	x|||||||xx|x|x|x||x:||xx	tAGCTTATCAGACTG-ATGTTGac	bzz1	hypothetical protein similar to SH3 domain protein [Source:BROAD_F_oxysporum;Acc:FOXG_05038]	-	-	-	-	-	GO:0005515//protein binding	GO:0035556//intracellular signal transduction
miR-21-x	FOXG_05055T0	226	246	-15.56	cTCGAATAGGA--ACTACtggac	x||||||||xxxx|||||xxxxx	tAGCTTATCAGACTGATGttgac	icdA	isocitrate dehydrogenase, mitochondrial precursor [Source:BROAD_F_oxysporum;Acc:FOXG_05055]	Metabolism;Metabolism;Metabolism;Metabolism;Cellular Processes;Metabolism;Metabolism;Metabolism	Global and overview maps;Global and overview maps;Global and overview maps;Global and overview maps;Transport and catabolism;Global and overview maps;Metabolism of other amino acids;Carbohydrate metabolism	ko01100//Metabolic pathways;ko01110//Biosynthesis of secondary metabolites;ko01200//Carbon metabolism;ko01230//Biosynthesis of amino acids;ko04146//Peroxisome;ko01210//2-Oxocarboxylic acid metabolism;ko00480//Glutathione metabolism;ko00020//Citrate cycle (TCA cycle)	K00031;K00031;K00031;K00031;K00031;K00031;K00031;K00031	-	GO:0000287//magnesium ion binding;GO:0004450//isocitrate dehydrogenase (NADP+) activity;GO:0016616//oxidoreductase activity, acting on the CH-OH group of donors, NAD or NADP as acceptor;GO:0051287//NAD binding	GO:0006102//isocitrate metabolic process;GO:0055114//oxidation-reduction process
miR-21-x	FOXG_05057T0	1344	1365	-14.88	gTCGAATAGT-TGCCCAagtctt	x|||||||||x||x|x|xxxxxx	tAGCTTATCAGACTGATgttgac	sly1	hypothetical protein similar to sly1 protein [Source:BROAD_F_oxysporum;Acc:FOXG_05057]	-	-	-	-	-	-	GO:0006904//vesicle docking involved in exocytosis;GO:0016192//vesicle-mediated transport
miR-21-x	FOXG_05058T0	909	933	-13.5	tTCGAATAGTATCGAGAATCCACgc	x|||||||||x|x||xx|x|x||xx	tAGCTTATCAGA-CTGAT-GTTGac	--	predicted protein [Source:BROAD_F_oxysporum;Acc:FOXG_05058]	-	-	-	-	-	GO:0046872//metal ion binding	-
miR-21-x	FOXG_05097T0	864	885	-15.54	aTCGAATAG-CTACCCTCAGTta	x||||||||x||xx|xx||::xx	tAGCTTATCAGACTGATGTTGac	rex3	conserved hypothetical protein [Source:BROAD_F_oxysporum;Acc:FOXG_05097]	-	-	-	-	-	-	-
miR-21-x	FOXG_05194T0	996	1017	-15.1	cTCGAATAGCCTGG-TAAAGTgt	x||||||||x|||:x||x|::xx	tAGCTTATCAGACTGATGTTGac	gyp1	GTPase-activating protein GYP1 [Source:BROAD_F_oxysporum;Acc:FOXG_05194]	-	-	-	-	-	-	-
miR-21-x	FOXG_05215T0	3346	3369	-17.96	gTCGAATAGGTCT-ACGTAGCACct	x||||||||x|||x||x||xx||xx	tAGCTTATC-AGACTG-ATGTTGac	unc-104	hypothetical protein similar to kinesin family protein [Source:BROAD_F_oxysporum;Acc:FOXG_05215]	-	-	-	-	-	GO:0003777//microtubule motor activity;GO:0005515//protein binding;GO:0005524//ATP binding;GO:0008017//microtubule binding	GO:0007018//microtubule-based movement
miR-21-x	FOXG_05316T0	540	567	-17.01	aTCGAATACGTGTCGTAGACTGTGTCcc	x|||||||xxx|||x|x||||:::x|xx	tAGCTTAT---CAG-A-CTGATGTTGac	SNF7	vacuolar sorting protein SNF7 [Source:BROAD_F_oxysporum;Acc:FOXG_05316]	Cellular Processes	Transport and catabolism	ko04144//Endocytosis	K12194	-	-	GO:0007034//vacuolar transport
miR-21-x	FOXG_05329T0	141	162	-14.84	cTCGAATA--CGAACTCGCAACtc	x|||||||xx|xx|||x:||||xx	tAGCTTATCAGACTGA-TGTTGac	TFB5	conserved hypothetical protein [Source:BROAD_F_oxysporum;Acc:FOXG_05329]	Genetic Information Processing;Genetic Information Processing	Replication and repair;Transcription	ko03420//Nucleotide excision repair;ko03022//Basal transcription factors	K10845;K10845	GO:0000439//transcription factor TFIIH core complex	-	GO:0006289//nucleotide-excision repair;GO:0006355//regulation of transcription, DNA-templated
miR-21-x	FOXG_05365T0	928	948	-10.6	tTCGAATA-TCA-ACGAGAGgac	x|||||||x||xx||x|x|:xxx	tAGCTTATCAGACTGATGTTgac	SPT16	FACT complex subunit SPT16 [Source:BROAD_F_oxysporum;Acc:FOXG_05365]	-	-	-	-	GO:0035101//FACT complex	-	-
miR-21-x	FOXG_05374T0	948	972	-12.93	gTCGAATATAAACTCGCTCCAAgac	x|||||||xxxx||x:||x|||xxx	tAGCTTATCA--GACTGATGTTgac	--	conserved hypothetical protein [Source:BROAD_F_oxysporum;Acc:FOXG_05374]	-	-	-	-	-	GO:0005515//protein binding	-
miR-21-x	FOXG_05397T0	542	567	-14.11	tTCGAATATGTACCGGCCTAGACCga	x|||||||x||xx|x|x|||x|x|xx	tAGCTTAT-CA--GACTGATGTTGac	--	hypothetical protein similar to epoxide hydrolase [Source:BROAD_F_oxysporum;Acc:FOXG_05397]	-	-	-	-	-	-	-
miR-21-x	FOXG_05404T0	2092	2112	-13.27	gTCGAATA--TTGGTGGCAttct	x|||||||xx:||::x:||xxxx	tAGCTTATCAGACTGATGTtgac	psd3	hypothetical protein similar to phosphatidylserine decarboxylase Psd2 [Source:BROAD_F_oxysporum;Acc:FOXG_05404]	Metabolism;Metabolism;Metabolism	Global and overview maps;Global and overview maps;Lipid metabolism	ko01100//Metabolic pathways;ko01110//Biosynthesis of secondary metabolites;ko00564//Glycerophospholipid metabolism	K01613;K01613;K01613	-	GO:0004609//phosphatidylserine decarboxylase activity;GO:0005509//calcium ion binding	GO:0008654//phospholipid biosynthetic process
miR-21-x	FOXG_05450T0	1250	1278	-15.86	tTCGAATACCGGGCTTTTCACCACAACgg	x|||||||xx|xxxx|:|x||x|||||xx	tAGCTTAT--C----AGACTGATGTTGac	--	conserved hypothetical protein [Source:BROAD_F_oxysporum;Acc:FOXG_05450]	-	-	-	-	-	-	-
miR-21-x	FOXG_05482T0	1481	1503	-12.09	tTCGAATAGGTTCTCCACCATca	x||||||||x:|xx|x||x|:xx	tAGCTTATCAGACTGATGTTGac	--	conserved hypothetical protein [Source:BROAD_F_oxysporum;Acc:FOXG_05482]	-	-	-	-	-	-	-
miR-21-x	FOXG_05493T0	1346	1368	-12.21	cTCGAATAGGAAGAAGAGAtgtc	x||||||||xxx||xx|x|xxxx	tAGCTTATCAGACTGATGTtgac	mns1B	conserved hypothetical protein [Source:BROAD_F_oxysporum;Acc:FOXG_05493]	Metabolism;Genetic Information Processing;Metabolism;Metabolism	Global and overview maps;Folding, sorting and degradation;Glycan biosynthesis and metabolism;Glycan biosynthesis and metabolism	ko01100//Metabolic pathways;ko04141//Protein processing in endoplasmic reticulum;ko00510//N-Glycan biosynthesis;ko00513//Various types of N-glycan biosynthesis	K01230;K01230;K01230;K01230	GO:0016020//membrane	GO:0003824//catalytic activity;GO:0004571//mannosyl-oligosaccharide 1,2-alpha-mannosidase activity;GO:0005509//calcium ion binding	-
miR-21-x	FOXG_05501T0	1047	1073	-15.68	gTCGAATAAAGGGGCAGACTAgctcta	x|||||||xxxx|x|x|||||xxxxxx	tAGCTTAT----CAGACTGATgttgac	--	conserved hypothetical protein [Source:BROAD_F_oxysporum;Acc:FOXG_05501]	-	-	-	-	-	GO:0005515//protein binding	-
miR-21-x	FOXG_05538T0	1738	1758	-14.98	tTCGAATA--CGAACTAGAACga	x|||||||xx|xx||||x|||xx	tAGCTTATCAGACTGATGTTGac	--	conserved hypothetical protein [Source:BROAD_F_oxysporum;Acc:FOXG_05538]	-	-	-	-	-	-	-
miR-21-x	FOXG_05550T0	2860	2883	-10.03	tTCGAATACTGGGAGTTTCAGgta	x|||||||x|xx||x:|x||:xxx	tAGCTTATCAGACT-GATGTTgac	SPBC1861.04c	conserved hypothetical protein [Source:BROAD_F_oxysporum;Acc:FOXG_05550]	-	-	-	-	-	GO:0003676//nucleic acid binding;GO:0005515//protein binding	GO:0006396//RNA processing
miR-21-x	FOXG_05559T0	103	123	-13.14	tTCGAATA--CCGACTCCCGCtc	x|||||||xx|x||||x|x:|xx	tAGCTTATCAGACTGATGTTGac	--	predicted protein [Source:BROAD_F_oxysporum;Acc:FOXG_05559]	-	-	-	-	-	-	-
miR-21-x	FOXG_05609T0	305	327	-14.96	gTCGAATAGTagaaaaagttgtc	x|||||||||xxxxxxxxxxxxx	tAGCTTATCAgactgatgttgac	--	predicted protein [Source:BROAD_F_oxysporum;Acc:FOXG_05609]	-	-	-	-	-	-	-
miR-21-x	FOXG_05615T0	626	651	-18.15	gTCGAATATGTAAAGACTGACActtc	x|||||||x||xxx||||x|||xxxx	tAGCTTAT-CAGA-CTGA-TGTtgac	maoA	conserved hypothetical protein [Source:BROAD_F_oxysporum;Acc:FOXG_05615]	Metabolism;Metabolism;Metabolism;Metabolism;Metabolism;Metabolism;Metabolism;Metabolism	Global and overview maps;Global and overview maps;Amino acid metabolism;Amino acid metabolism;Amino acid metabolism;Amino acid metabolism;Amino acid metabolism;Amino acid metabolism	ko01100//Metabolic pathways;ko01110//Biosynthesis of secondary metabolites;ko00260//Glycine, serine and threonine metabolism;ko00350//Tyrosine metabolism;ko00380//Tryptophan metabolism;ko00330//Arginine and proline metabolism;ko00360//Phenylalanine metabolism;ko00340//Histidine metabolism	K00274;K00274;K00274;K00274;K00274;K00274;K00274;K00274	-	GO:0016491//oxidoreductase activity	GO:0055114//oxidation-reduction process
miR-21-x	FOXG_05660T0	89	111	-15.71	aTCGAATAGgacgctcaggttta	x||||||||xxxxxxxxxxxxxx	tAGCTTATCagactgatgttgac	kyn-1	hypothetical protein similar to kynureninase [Source:BROAD_F_oxysporum;Acc:FOXG_05660]	Metabolism;Metabolism	Global and overview maps;Amino acid metabolism	ko01100//Metabolic pathways;ko00380//Tryptophan metabolism	K01556;K01556	GO:0005737//cytoplasm	GO:0003824//catalytic activity;GO:0030170//pyridoxal phosphate binding;GO:0030429//kynureninase activity	GO:0006569//tryptophan catabolic process;GO:0009435//NAD biosynthetic process
miR-21-x	FOXG_05674T0	135	159	-17.97	cTCGAATAGTAGCTGCCCGTATCtg	x|||||||||xx|||x|x::|x|xx	tAGCTTATCA--GACTGATGTTGac	--	conserved hypothetical protein [Source:BROAD_F_oxysporum;Acc:FOXG_05674]	Metabolism;Metabolism;Metabolism	Global and overview maps;Global and overview maps;Amino acid metabolism	ko01100//Metabolic pathways;ko01110//Biosynthesis of secondary metabolites;ko00350//Tyrosine metabolism	K00505;K00505;K00505	-	-	-
miR-21-x	FOXG_05694T0	1182	1202	-12.64	tTCGAATAG-CAG-TTATAGgtc	x||||||||x|x|x:||:|:xxx	tAGCTTATCAGACTGATGTTgac	--	conserved hypothetical protein [Source:BROAD_F_oxysporum;Acc:FOXG_05694]	-	-	-	-	-	-	-
miR-21-x	FOXG_05696T0	838	861	-18.49	aTCGAATAG-CAGGTTCTGCAGaac	x||||||||x|x|:xx||:||:xxx	tAGCTTATCAGACT--GATGTTgac	--	conserved hypothetical protein [Source:BROAD_F_oxysporum;Acc:FOXG_05696]	-	-	-	-	-	-	-
miR-21-x	FOXG_05711T0	1474	1494	-16.31	tTCGAATAGCAAGA--ACAACtc	x||||||||xxx||xx|||||xx	tAGCTTATCAGACTGATGTTGac	ero-1	endoplasmic oxidoreductin-1 precursor [Source:BROAD_F_oxysporum;Acc:FOXG_05711]	-	-	-	-	GO:0005783//endoplasmic reticulum	GO:0003756//protein disulfide isomerase activity;GO:0016671//oxidoreductase activity, acting on a sulfur group of donors, disulfide as acceptor	GO:0055114//oxidation-reduction process
miR-21-x	FOXG_05728T0	950	972	-17.22	cTCGAATAGTCGCTGTTCCACgt	x||||||||||xxxx|x|x||xx	tAGCTTATCAGACTGATGTTGac	--	predicted protein [Source:BROAD_F_oxysporum;Acc:FOXG_05728]	-	-	-	-	-	-	-
miR-21-x	FOXG_05743T0	271	291	-11.95	tTCGAATAACC-GTCGA-AGCat	x|||||||xx|x|x|x|x|:|xx	tAGCTTATCAGACTGATGTTGac	--	predicted protein [Source:BROAD_F_oxysporum;Acc:FOXG_05743]	-	-	-	-	-	-	-
miR-21-x	FOXG_05772T0	285	306	-10.34	cTCGAATAACATGGTCA-AACgt	x|||||||xxx||::x|x|||xx	tAGCTTATCAGACTGATGTTGac	bglC	conserved hypothetical protein [Source:BROAD_F_oxysporum;Acc:FOXG_05772]	Metabolism;Metabolism;Metabolism;Metabolism	Global and overview maps;Global and overview maps;Carbohydrate metabolism;Metabolism of other amino acids	ko01100//Metabolic pathways;ko01110//Biosynthesis of secondary metabolites;ko00500//Starch and sucrose metabolism;ko00460//Cyanoamino acid metabolism	K05349;K05349;K05349;K05349	-	GO:0004553//hydrolase activity, hydrolyzing O-glycosyl compounds	GO:0005975//carbohydrate metabolic process
miR-21-x	FOXG_05774T0	668	690	-14.38	tTCGAATAGCGAGAAGAGGAact	x||||||||xxx||xx|x:|xxx	tAGCTTATCAGACTGATGTTgac	ATG24	hypothetical protein similar to PX domain protein [Source:BROAD_F_oxysporum;Acc:FOXG_05774]	Cellular Processes	Transport and catabolism	ko04144//Endocytosis	K17919	-	GO:0035091//phosphatidylinositol binding	-
miR-21-x	FOXG_05790T0	1744	1766	-11.25	cTCGAATACTCTAGCCAgtatta	x|||||||x|||x:|x|xxxxxx	tAGCTTATCAGACTGATgttgac	asR3	conserved hypothetical protein [Source:BROAD_F_oxysporum;Acc:FOXG_05790]	-	-	-	-	GO:0005634//nucleus	GO:0000981//DNA-binding transcription factor activity, RNA polymerase II-specific;GO:0003677//DNA binding;GO:0008270//zinc ion binding	GO:0006351//transcription, DNA-templated;GO:0006355//regulation of transcription, DNA-templated
miR-21-x	FOXG_05807T0	274	296	-12.33	gTCGAATACAGCGGTCGAAACca	x|||||||xxxx|::x:x|||xx	tAGCTTATCAGACTGATGTTGac	--	predicted protein [Source:BROAD_F_oxysporum;Acc:FOXG_05807]	-	-	-	-	-	-	-
miR-21-x	FOXG_05843T0	103	129	-17.72	cTCGAATAGCATCAACGCTCGCAATtg	x||||||||xx|x|xxx||x:|||:xx	tAGCTTATCAGACT---GA-TGTTGac	DDB_G0275025	conserved hypothetical protein [Source:BROAD_F_oxysporum;Acc:FOXG_05843]	Genetic Information Processing	Folding, sorting and degradation	ko04141//Protein processing in endoplasmic reticulum	K09584	-	-	GO:0045454//cell redox homeostasis
miR-21-x	FOXG_05868T0	1168	1188	-13.71	aTCGAATAACC--ACTATAGaag	x|||||||xx|xx||||:|:xxx	tAGCTTATCAGACTGATGTTgac	--	conserved hypothetical protein [Source:BROAD_F_oxysporum;Acc:FOXG_05868]	-	-	-	-	GO:0005634//nucleus	GO:0000981//DNA-binding transcription factor activity, RNA polymerase II-specific;GO:0003677//DNA binding;GO:0008270//zinc ion binding	GO:0006351//transcription, DNA-templated;GO:0006355//regulation of transcription, DNA-templated
miR-21-x	FOXG_05871T0	1212	1233	-19.63	tTCGAATAGTTTG-CTCCGGagt	x|||||||||:||x||x|::xxx	tAGCTTATCAGACTGATGTTgac	prnC	hypothetical protein similar to delta-1-pyrroline-5-carboxylate dehydrogenase [Source:BROAD_F_oxysporum;Acc:FOXG_05871]	Metabolism;Metabolism;Metabolism	Global and overview maps;Amino acid metabolism;Amino acid metabolism	ko01100//Metabolic pathways;ko00330//Arginine and proline metabolism;ko00250//Alanine, aspartate and glutamate metabolism	K00294;K00294;K00294	-	GO:0003842//1-pyrroline-5-carboxylate dehydrogenase activity;GO:0016491//oxidoreductase activity;GO:0016620//oxidoreductase activity, acting on the aldehyde or oxo group of donors, NAD or NADP as acceptor	GO:0010133//proline catabolic process to glutamate;GO:0055114//oxidation-reduction process
miR-21-x	FOXG_05898T0	1769	1794	-10.03	cTCGAATATAGGTATGAATttgtact	x|||||||xxx||x|||x|xxxxxxx	tAGCTTAT---CAGACTGAtgttgac	caf5	hypothetical protein similar to fructose facilitator [Source:BROAD_F_oxysporum;Acc:FOXG_05898]	-	-	-	-	-	-	GO:0055085//transmembrane transport
miR-21-x	FOXG_05902T0	1058	1080	-16.31	cTCGAATAGGTCT-ACGCCAAacg	x||||||||x|||x||xx|||xxx	tAGCTTATC-AGACTGATGTTgac	nicC	conserved hypothetical protein [Source:BROAD_F_oxysporum;Acc:FOXG_05902]	-	-	-	-	-	GO:0071949//FAD binding	-
miR-21-x	FOXG_05920T0	2198	2220	-17.25	gTCGAATAGGGTCGGTACGAaga	x||||||||xx|x:x|||:|xxx	tAGCTTATCAGACTGATGTTgac	cwf10	116 kDa U5 small nuclear ribonucleoprotein component [Source:BROAD_F_oxysporum;Acc:FOXG_05920]	Genetic Information Processing	Transcription	ko03040//Spliceosome	K12852	-	GO:0003924//GTPase activity;GO:0005525//GTP binding	-
miR-21-x	FOXG_05922T0	2389	2409	-16.96	tTCGAATAG---GACTTACAAgag	x||||||||xxx||||x||||xxx	tAGCTTATCAGACTGA-TGTTgac	SIN3	conserved hypothetical protein [Source:BROAD_F_oxysporum;Acc:FOXG_05922]	Cellular Processes	Transport and catabolism	ko04139//Mitophagy - yeast	K11644	-	GO:0003714//transcription corepressor activity	GO:0006355//regulation of transcription, DNA-templated
miR-21-x	FOXG_05934T0	155	177	-11.38	aTCGAATATGTAGAagagtcatc	x|||||||xx:x||xxxxxxxxx	tAGCTTATCAGACTgatgttgac	--	predicted protein [Source:BROAD_F_oxysporum;Acc:FOXG_05934]	-	-	-	-	-	-	-
miR-21-x	FOXG_05977T0	1298	1320	-11.48	tTCGAATAGaagttcgcgcgcca	x||||||||xxxxxxxxxxxxxx	tAGCTTATCagactgatgttgac	DHCR24	conserved hypothetical protein [Source:BROAD_F_oxysporum;Acc:FOXG_05977]	Metabolism;Metabolism;Metabolism	Global and overview maps;Global and overview maps;Lipid metabolism	ko01100//Metabolic pathways;ko01110//Biosynthesis of secondary metabolites;ko00100//Steroid biosynthesis	K09828;K09828;K09828	-	GO:0016491//oxidoreductase activity;GO:0050660//flavin adenine dinucleotide binding;GO:0071949//FAD binding	GO:0055114//oxidation-reduction process
miR-21-x	FOXG_06003T0	588	612	-12.55	tTCGAATACGTACTGttgtcgtggt	x|||||||x||x|||xxxxxxxxxx	tAGCTTAT-CA-GACtgatgttgac	SPBC16H5.12c	hypothetical protein similar to ser/Thr protein phosphatase family protein [Source:BROAD_F_oxysporum;Acc:FOXG_06003]	-	-	-	-	-	GO:0016787//hydrolase activity	-
miR-21-x	FOXG_06035T0	492	516	-17.09	tTCGAATAGCGACTCGCTAgggtat	x||||||||xxx||x:|||xxxxxx	tAGCTTATCA--GACTGATgttgac	--	conserved hypothetical protein [Source:BROAD_F_oxysporum;Acc:FOXG_06035]	-	-	-	-	-	-	GO:0055085//transmembrane transport
miR-21-x	FOXG_06050T0	121	147	-14.42	cTCGAATAACCTTAAGAGTCTCAACtg	x|||||||xx||xxx||x|xx||||xx	tAGCTTATCAGA---CTGAT-GTTGac	--	conserved hypothetical protein [Source:BROAD_F_oxysporum;Acc:FOXG_06050]	-	-	-	-	-	-	-
miR-21-x	FOXG_06140T0	892	915	-19.02	gTCGAATAGTCGTTCTTATtctag	x||||||||||x|xx:||:xxxxx	tAGCTTATCAG-ACTGATGttgac	MET1	hypothetical protein similar to siroheme synthase [Source:BROAD_F_oxysporum;Acc:FOXG_06140]	-	-	-	-	-	GO:0004851//uroporphyrin-III C-methyltransferase activity;GO:0008168//methyltransferase activity	GO:0000103//sulfate assimilation;GO:0019354//siroheme biosynthetic process
miR-21-x	FOXG_06201T0	1053	1077	-14.35	aTCGAATAGGTACAGTCTTCtcttt	x||||||||x|x|x|x||x|xxxxx	tAGCTTATC-A-GACTGATGttgac	YGL159W	conserved hypothetical protein [Source:BROAD_F_oxysporum;Acc:FOXG_06201]	-	-	-	-	-	-	-
miR-21-x	FOXG_06216T0	2110	2136	-15.29	tTCGAATAGGAAATCTAACGAgggggt	x||||||||xxxx|||x||x|xxxxxx	tAGCTTATC----AGACTGATgttgac	mcm10	conserved hypothetical protein [Source:BROAD_F_oxysporum;Acc:FOXG_06216]	-	-	-	-	GO:0005634//nucleus	GO:0003690//double-stranded DNA binding;GO:0003697//single-stranded DNA binding	GO:0006260//DNA replication;GO:0006270//DNA replication initiation
miR-21-x	FOXG_06255T0	715	738	-14.34	tTCGAATAGGAGTCAATCCAGCat	x||||||||xxx|x|x|x||:|xx	tAGCTTATCAG-ACTGATGTTGac	tcg1	conserved hypothetical protein [Source:BROAD_F_oxysporum;Acc:FOXG_06255]	-	-	-	-	-	GO:0003676//nucleic acid binding	-
miR-21-x	FOXG_06264T0	770	789	-14.53	gTCGAATAGAC---CTTCGACcc	x||||||||x|xxx||x|:||xx	tAGCTTATCAGACTGATGTTGac	--	conserved hypothetical protein [Source:BROAD_F_oxysporum;Acc:FOXG_06264]	-	-	-	-	-	-	-
miR-21-x	FOXG_06305T0	917	939	-20.11	gTCGAATAGTTGGAACACcggcc	x|||||||||:x||xx||xxxxx	tAGCTTATCAGACTGATGttgac	vps17	hypothetical protein similar to vacuolar protein sorting-associated protein vps17 [Source:BROAD_F_oxysporum;Acc:FOXG_06305]	-	-	-	-	GO:0030904//retromer complex	GO:0035091//phosphatidylinositol binding	GO:0015031//protein transport;GO:0042147//retrograde transport, endosome to Golgi
miR-21-x	FOXG_06309T0	1189	1212	-15.71	tTCGAATAGATCGCACAGGAACtc	x||||||||x||xx||x:x|||xx	tAGCTTATC-AGACTGATGTTGac	--	conserved hypothetical protein [Source:BROAD_F_oxysporum;Acc:FOXG_06309]	-	-	-	-	-	-	-
miR-21-x	FOXG_06313T0	2107	2127	-14.74	tTCGAATA--CTGGAAGCCGCac	x|||||||xx|||:xx:|x:|xx	tAGCTTATCAGACTGATGTTGac	DHC1	dynein heavy chain [Source:BROAD_F_oxysporum;Acc:FOXG_06313]	-	-	-	-	GO:0030286//dynein complex	GO:0003777//microtubule motor activity;GO:0005524//ATP binding	GO:0007018//microtubule-based movement
miR-21-x	FOXG_06319T0	1762	1785	-15.86	gTCGAATACTCAAAGCAACATCga	x|||||||x||xx|x|x|||x|xx	tAGCTTATCAGACT-GATGTTGac	GPH1	glycogen phosphorylase [Source:BROAD_F_oxysporum;Acc:FOXG_06319]	Metabolism;Metabolism;Metabolism	Global and overview maps;Global and overview maps;Carbohydrate metabolism	ko01100//Metabolic pathways;ko01110//Biosynthesis of secondary metabolites;ko00500//Starch and sucrose metabolism	K00688;K00688;K00688	-	GO:0004645//phosphorylase activity;GO:0008184//glycogen phosphorylase activity;GO:0030170//pyridoxal phosphate binding	GO:0005975//carbohydrate metabolic process
miR-21-x	FOXG_06323T0	938	963	-21.25	tTCGAATAGCGGGAGACTGCTAACct	x||||||||xxx||xx||:|x|||xx	tAGCTTATCAGACT--GATG-TTGac	culA	hypothetical protein similar to cullin-1 [Source:BROAD_F_oxysporum;Acc:FOXG_06323]	Cellular Processes;Genetic Information Processing;Genetic Information Processing	Cell growth and death;Folding, sorting and degradation;Folding, sorting and degradation	ko04111//Cell cycle - yeast;ko04141//Protein processing in endoplasmic reticulum;ko04120//Ubiquitin mediated proteolysis	K03347;K03347;K03347	GO:0031461//cullin-RING ubiquitin ligase complex	GO:0031625//ubiquitin protein ligase binding	GO:0006511//ubiquitin-dependent protein catabolic process
miR-21-x	FOXG_06351T0	3112	3132	-22.98	tTCGAATAGTC-GAA-GCAGCat	x||||||||||x||xx:||:|xx	tAGCTTATCAGACTGATGTTGac	pyrABCN	protein pyrABCN [Source:BROAD_F_oxysporum;Acc:FOXG_06351]	Metabolism;Metabolism;Metabolism	Global and overview maps;Amino acid metabolism;Nucleotide metabolism	ko01100//Metabolic pathways;ko00250//Alanine, aspartate and glutamate metabolism;ko00240//Pyrimidine metabolism	K11541;K11541;K11541	-	GO:0004070//aspartate carbamoyltransferase activity;GO:0004088//carbamoyl-phosphate synthase (glutamine-hydrolyzing) activity;GO:0005524//ATP binding;GO:0016597//amino acid binding;GO:0016743//carboxyl- or carbamoyltransferase activity;GO:0046872//metal ion binding	GO:0006207//'de novo' pyrimidine nucleobase biosynthetic process;GO:0006520//cellular amino acid metabolic process;GO:0006541//glutamine metabolic process;GO:0006807//nitrogen compound metabolic process
miR-21-x	FOXG_06374T0	690	714	-15.51	gTCGAATAGCATATGCAGACCACca	x||||||||xx|x||xxx||x||xx	tAGCTTATC--AGACTGATGTTGac	--	conserved hypothetical protein [Source:BROAD_F_oxysporum;Acc:FOXG_06374]	-	-	-	-	-	-	-
miR-21-x	FOXG_06380T0	463	482	-11.38	cTCGAATA-TC--GCTATcccct	x|||||||x||xx:|||:xxxxx	tAGCTTATCAGACTGATGttgac	scn1	conserved hypothetical protein [Source:BROAD_F_oxysporum;Acc:FOXG_06380]	-	-	-	-	-	GO:0016788//hydrolase activity, acting on ester bonds	-
miR-21-x	FOXG_06395T0	2338	2361	-12.8	gTCGAATAGGCGTTATTcgtcgtt	x||||||||x|x|x|:|xxxxxxx	tAGCTTATCAG-ACTGAtgttgac	XLNR	XlnR [Source:UniProtKB/TrEMBL;Acc:A8QJI7]	-	-	-	-	GO:0005634//nucleus	GO:0003677//DNA binding;GO:0008270//zinc ion binding	GO:0006351//transcription, DNA-templated
miR-21-x	FOXG_06417T0	104	126	-14.59	cTCGAATAA-CTGAACGCGCACct	x|||||||xx||||xx:|:x||xx	tAGCTTATCAGACTGATGT-TGac	HIR1	predicted protein [Source:BROAD_F_oxysporum;Acc:FOXG_06417]	-	-	-	-	-	-	-
miR-21-x	FOXG_06476T0	5	26	-16.42	tTCGAATAACGTCACT-CAGCtt	x|||||||xxx|x|||x||:|xx	tAGCTTATCAGACTGATGTTGac	tap	conserved hypothetical protein [Source:BROAD_F_oxysporum;Acc:FOXG_06476]	-	-	-	-	-	-	-
miR-21-x	FOXG_06485T0	1919	1941	-12.74	cTCGAATAacatcagggccagct	x|||||||xxxxxxxxxxxxxxx	tAGCTTATcagactgatgttgac	--	conserved hypothetical protein [Source:BROAD_F_oxysporum;Acc:FOXG_06485]	-	-	-	-	-	GO:0046983//protein dimerization activity	-
miR-21-x	FOXG_06490T0	105	129	-15.96	gTCGAATAGCGGTAGACTCTAtatc	x||||||||xxx:x||||x:|xxxx	tAGCTTATCA--GACTGATGTtgac	--	predicted protein [Source:BROAD_F_oxysporum;Acc:FOXG_06490]	-	-	-	-	-	-	-
miR-21-x	FOXG_06523T0	1111	1134	-15.99	aTCGAATAGGTCTttaaggaaaca	x||||||||x|||xxxxxxxxxxx	tAGCTTATC-AGActgatgttgac	--	conserved hypothetical protein [Source:BROAD_F_oxysporum;Acc:FOXG_06523]	-	-	-	-	-	GO:0004672//protein kinase activity;GO:0005524//ATP binding	GO:0006468//protein phosphorylation
miR-21-x	FOXG_06537T0	24	45	-18	cTCGAATAACC-GACTACGAaac	x|||||||xx|x||||||:|xxx	tAGCTTATCAGACTGATGTTgac	--	predicted protein [Source:BROAD_F_oxysporum;Acc:FOXG_06537]	-	-	-	-	-	-	-
miR-21-x	FOXG_06544T0	76	96	-15.77	cTCGAATAGGT--ACGGAAGCtg	x||||||||x:xx||x:x|:|xx	tAGCTTATCAGACTGATGTTGac	--	predicted protein [Source:BROAD_F_oxysporum;Acc:FOXG_06544]	-	-	-	-	-	-	-
miR-21-x	FOXG_06722T0	76	96	-15.77	cTCGAATAGGT--ACGGAAGCtg	x||||||||x:xx||x:x|:|xx	tAGCTTATCAGACTGATGTTGac	--	predicted protein [Source:BROAD_F_oxysporum;Acc:FOXG_06722]	-	-	-	-	-	-	-
miR-21-x	FOXG_06730T0	24	45	-18	cTCGAATAACC-GACTACGAaac	x|||||||xx|x||||||:|xxx	tAGCTTATCAGACTGATGTTgac	--	predicted protein [Source:BROAD_F_oxysporum;Acc:FOXG_06730]	-	-	-	-	-	-	-
miR-21-x	FOXG_06741T0	1111	1134	-15.99	aTCGAATAGGTCTttaaggaaaca	x||||||||x|||xxxxxxxxxxx	tAGCTTATC-AGActgatgttgac	--	conserved hypothetical protein [Source:BROAD_F_oxysporum;Acc:FOXG_06741]	-	-	-	-	-	GO:0004672//protein kinase activity;GO:0005524//ATP binding	GO:0006468//protein phosphorylation
miR-21-x	FOXG_06772T0	105	129	-15.96	gTCGAATAGCGGTAGACTCTAtatc	x||||||||xxx:x||||x:|xxxx	tAGCTTATCA--GACTGATGTtgac	--	predicted protein [Source:BROAD_F_oxysporum;Acc:FOXG_06772]	-	-	-	-	-	-	-
miR-21-x	FOXG_06775T0	1910	1932	-12.74	cTCGAATAacatcagggccagct	x|||||||xxxxxxxxxxxxxxx	tAGCTTATcagactgatgttgac	--	conserved hypothetical protein [Source:BROAD_F_oxysporum;Acc:FOXG_06775]	-	-	-	-	-	-	-
miR-21-x	FOXG_06785T0	5	26	-16.42	tTCGAATAACGTCACT-CAGCtt	x|||||||xxx|x|||x||:|xx	tAGCTTATCAGACTGATGTTGac	tap	conserved hypothetical protein [Source:BROAD_F_oxysporum;Acc:FOXG_06785]	-	-	-	-	-	-	-
miR-21-x	FOXG_06810T0	157	180	-16.32	tTCGAATAAGGCTGGCAGGTACgg	x|||||||x|x|||:|x:xx||xx	tAGCTTAT-CAGACTGATGTTGac	--	conserved hypothetical protein [Source:BROAD_F_oxysporum;Acc:FOXG_06810]	-	-	-	-	GO:0005634//nucleus	GO:0000981//DNA-binding transcription factor activity, RNA polymerase II-specific;GO:0008270//zinc ion binding	GO:0006355//regulation of transcription, DNA-templated
miR-21-x	FOXG_06874T0	98	119	-11.63	tTCGAATACTG-GAGTCCcttgg	x|||||||x|xx||x|x|xxxxx	tAGCTTATCAGACTGATGttgac	CHGG_01239	conserved hypothetical protein [Source:BROAD_F_oxysporum;Acc:FOXG_06874]	-	-	-	-	-	-	GO:0006355//regulation of transcription, DNA-templated
miR-21-x	FOXG_06875T0	608	630	-15.19	cTCGAATAGgagcggtagccgcc	x||||||||xxxxxxxxxxxxxx	tAGCTTATCagactgatgttgac	--	predicted protein [Source:BROAD_F_oxysporum;Acc:FOXG_06875]	-	-	-	-	-	-	-
miR-21-x	FOXG_06900T0	172	195	-19.14	tTCGAATAGATCAGACAGCTACtt	x||||||||x||x|||x:|x||xx	tAGCTTATC-AGACTGATGTTGac	--	conserved hypothetical protein [Source:BROAD_F_oxysporum;Acc:FOXG_06900]	-	-	-	-	-	GO:0005515//protein binding	-
miR-21-x	FOXG_06902T0	408	429	-17.02	gTCGAATAGAA-GATAGCAGgag	x||||||||xxx||:x:||:xxx	tAGCTTATCAGACTGATGTTgac	--	conserved hypothetical protein [Source:BROAD_F_oxysporum;Acc:FOXG_06902]	-	-	-	-	-	-	-
miR-21-x	FOXG_06904T0	140	162	-15.97	cTCGAATAGT-TGGTTCAGAACat	x|||||||||x||::|x|x|||xx	tAGCTTATCAGACTGA-TGTTGac	ACX1	conserved hypothetical protein [Source:BROAD_F_oxysporum;Acc:FOXG_06904]	Metabolism;Metabolism;Metabolism;Cellular Processes;Metabolism;Metabolism;Metabolism;Metabolism;Metabolism;Metabolism	Global and overview maps;Global and overview maps;Global and overview maps;Transport and catabolism;Lipid metabolism;Carbohydrate metabolism;Global and overview maps;Metabolism of other amino acids;Lipid metabolism;Lipid metabolism	ko01100//Metabolic pathways;ko01110//Biosynthesis of secondary metabolites;ko01200//Carbon metabolism;ko04146//Peroxisome;ko00071//Fatty acid degradation;ko00640//Propanoate metabolism;ko01212//Fatty acid metabolism;ko00410//beta-Alanine metabolism;ko01040//Biosynthesis of unsaturated fatty acids;ko00592//alpha-Linolenic acid metabolism	K00232;K00232;K00232;K00232;K00232;K00232;K00232;K00232;K00232;K00232	-	GO:0016627//oxidoreductase activity, acting on the CH-CH group of donors	GO:0055114//oxidation-reduction process
miR-21-x	FOXG_06921T0	1015	1038	-18.61	cTCGAATAGTAGTATCGGCGATtg	x|||||||||xxx|x|x:|:|:xx	tAGCTTATCAGACT-GATGTTGac	mug138	hypothetical protein similar to metallopeptidase [Source:BROAD_F_oxysporum;Acc:FOXG_06921]	-	-	-	-	-	GO:0003824//catalytic activity;GO:0046872//metal ion binding	-
miR-21-x	FOXG_06925T0	679	699	-15.25	gTCGAATAGCAT-A-TGCAGTcc	x||||||||xx|x|x|:||::xx	tAGCTTATCAGACTGATGTTGac	--	predicted protein [Source:BROAD_F_oxysporum;Acc:FOXG_06925]	-	-	-	-	-	-	-
miR-21-x	FOXG_07021T0	363	384	-15.44	tTCGAATAAT-TGACGTCAtagc	x|||||||x|x||||xx||xxxx	tAGCTTATCAGACTGATGTtgac	--	predicted protein [Source:BROAD_F_oxysporum;Acc:FOXG_07021]	-	-	-	-	-	GO:0003676//nucleic acid binding	-
miR-21-x	FOXG_07034T0	600	624	-10.54	tTCGAATATTTACAGACGGAGAagg	x|||||||x|xx|x|||x:x:|xxx	tAGCTTATCA--GACTGATGTTgac	--	conserved hypothetical protein [Source:BROAD_F_oxysporum;Acc:FOXG_07034]	-	-	-	-	-	-	-
miR-21-x	FOXG_07075T0	1491	1515	-18.43	aTCGAATATGACTGGATTTCtgtaa	x|||||||x|x|||x|:|x|xxxxx	tAGCTTAT-CAGAC-TGATGttgac	--	conserved hypothetical protein [Source:BROAD_F_oxysporum;Acc:FOXG_07075]	-	-	-	-	-	-	-
miR-21-x	FOXG_07108T0	388	408	-12.89	cTCGAATAGGGTCA-TA-AACtt	x||||||||xx|x|x||x|||xx	tAGCTTATCAGACTGATGTTGac	--	predicted protein [Source:BROAD_F_oxysporum;Acc:FOXG_07108]	-	-	-	-	-	-	-
miR-21-x	FOXG_07113T0	889	912	-12.55	tTCGAATATACAGCGGTTCGAgag	x|||||||xx|x|x:x|x|:|xxx	tAGCTTATCAGAC-TGATGTTgac	--	predicted protein [Source:BROAD_F_oxysporum;Acc:FOXG_07113]	-	-	-	-	-	-	-
miR-21-x	FOXG_07127T0	67	90	-17.34	gTCGAATAGACGTAGCGACttgag	x||||||||x|x|x:|x||xxxxx	tAGCTTATCAG-ACTGATGttgac	--	conserved hypothetical protein [Source:BROAD_F_oxysporum;Acc:FOXG_07127]	-	-	-	-	-	-	-
miR-21-x	FOXG_07282T0	76	96	-15.77	cTCGAATAGGT--ACGGAAGCtg	x||||||||x:xx||x:x|:|xx	tAGCTTATCAGACTGATGTTGac	--	predicted protein [Source:BROAD_F_oxysporum;Acc:FOXG_07282]	-	-	-	-	-	-	-
miR-21-x	FOXG_07288T0	24	45	-18	cTCGAATAACC-GACTACGAaac	x|||||||xx|x||||||:|xxx	tAGCTTATCAGACTGATGTTgac	--	predicted protein [Source:BROAD_F_oxysporum;Acc:FOXG_07288]	-	-	-	-	-	-	-
miR-21-x	FOXG_07301T0	1111	1134	-15.99	aTCGAATAGGTCTttaaggaaaca	x||||||||x|||xxxxxxxxxxx	tAGCTTATC-AGActgatgttgac	--	conserved hypothetical protein [Source:BROAD_F_oxysporum;Acc:FOXG_07301]	-	-	-	-	-	GO:0004672//protein kinase activity;GO:0005524//ATP binding	GO:0006468//protein phosphorylation
miR-21-x	FOXG_07334T0	105	129	-15.96	gTCGAATAGCGGTAGACTCTAtatc	x||||||||xxx:x||||x:|xxxx	tAGCTTATCA--GACTGATGTtgac	--	predicted protein [Source:BROAD_F_oxysporum;Acc:FOXG_07334]	-	-	-	-	-	-	-
miR-21-x	FOXG_07337T0	1799	1821	-12.74	cTCGAATAacatcagggccagct	x|||||||xxxxxxxxxxxxxxx	tAGCTTATcagactgatgttgac	--	conserved hypothetical protein [Source:BROAD_F_oxysporum;Acc:FOXG_07337]	-	-	-	-	-	-	-
miR-21-x	FOXG_07346T0	5	26	-16.42	tTCGAATAACGTCACT-CAGCtt	x|||||||xxx|x|||x||:|xx	tAGCTTATCAGACTGATGTTGac	tap	conserved hypothetical protein [Source:BROAD_F_oxysporum;Acc:FOXG_07346]	-	-	-	-	-	-	-
miR-21-x	FOXG_07378T0	1487	1512	-14.67	cTCGAATATGGGCCGGTCGACTAggg	x|||||||xxx|x|x|x|x||x|xxx	tAGCTTAT---CAGACTGATGTTgac	Acsf3	conserved hypothetical protein [Source:BROAD_F_oxysporum;Acc:FOXG_07378]	Metabolism;Metabolism;Metabolism;Metabolism	Global and overview maps;Amino acid metabolism;Global and overview maps;Lipid metabolism	ko01100//Metabolic pathways;ko00280//Valine, leucine and isoleucine degradation;ko01212//Fatty acid metabolism;ko00061//Fatty acid biosynthesis	K18660;K18660;K18660;K18660	-	GO:0003824//catalytic activity	-
miR-21-x	FOXG_07379T0	773	795	-12.97	gTCGAATACAAAGAAGACGGgga	x|||||||xxxx||xx||::xxx	tAGCTTATCAGACTGATGTTgac	ECI1	hypothetical protein similar to peroxisomal D3,D2-enoyl-CoA isomerase [Source:BROAD_F_oxysporum;Acc:FOXG_07379]	Cellular Processes;Metabolism	Transport and catabolism;Lipid metabolism	ko04146//Peroxisome;ko00071//Fatty acid degradation	K13239;K13239	-	GO:0003824//catalytic activity	-
miR-21-x	FOXG_07380T0	1361	1386	-13.98	gTCGAATAGGGTCTTGTCTttccata	x||||||||xx|||x|x||xxxxxxx	tAGCTTATC--AGA-CTGAtgttgac	SPAC1002.16c	conserved hypothetical protein [Source:BROAD_F_oxysporum;Acc:FOXG_07380]	-	-	-	-	-	-	GO:0055085//transmembrane transport
miR-21-x	FOXG_07400T0	283	312	-16.1	gTCGAATAACGGGTGCTGTCGTTGCAAacc	x|||||||xxxx||x|||x|xx|:|||xxx	tAGCTTAT----CA-GACTG--ATGTTgac	--	conserved hypothetical protein [Source:BROAD_F_oxysporum;Acc:FOXG_07400]	-	-	-	-	-	GO:0005515//protein binding	-
miR-21-x	FOXG_07413T0	542	560	-13.76	aTCGAATA--TAGA--ACAGCtc	x|||||||xx:x||xx|||:|xx	tAGCTTATCAGACTGATGTTGac	--	predicted protein [Source:BROAD_F_oxysporum;Acc:FOXG_07413]	-	-	-	-	-	-	-
miR-21-x	FOXG_07418T0	887	909	-16.07	cTCGAATAGTggatgtcctgtca	x|||||||||xxxxxxxxxxxxx	tAGCTTATCAgactgatgttgac	--	predicted protein [Source:BROAD_F_oxysporum;Acc:FOXG_07418]	Metabolism;Metabolism	Global and overview maps;Carbohydrate metabolism	ko01100//Metabolic pathways;ko00520//Amino sugar and nucleotide sugar metabolism	K01183;K01183	-	-	-
miR-21-x	FOXG_07460T0	846	867	-12.98	gTCGAATAC-CTGTCTttgtgag	x|||||||xx|||x||xxxxxxx	tAGCTTATCAGACTGAtgttgac	auaG	conserved hypothetical protein [Source:BROAD_F_oxysporum;Acc:FOXG_07460]	-	-	-	-	-	GO:0071949//FAD binding	-
miR-21-x	FOXG_07486T0	7	27	-13.76	cTCGAATAAAGGGA--ACGACta	x|||||||xxxx||xx||:||xx	tAGCTTATCAGACTGATGTTGac	fahA	fumarylacetoacetase [Source:BROAD_F_oxysporum;Acc:FOXG_07486]	Metabolism;Metabolism	Global and overview maps;Amino acid metabolism	ko01100//Metabolic pathways;ko00350//Tyrosine metabolism	K01555;K01555	-	GO:0003824//catalytic activity;GO:0004334//fumarylacetoacetase activity	GO:0009072//aromatic amino acid family metabolic process
miR-21-x	FOXG_07502T0	793	816	-18.23	tTCGAATAGTAGGAGCTGTTAgca	x|||||||||xx||x||::x|xxx	tAGCTTATCAGACT-GATGTTgac	--	conserved hypothetical protein [Source:BROAD_F_oxysporum;Acc:FOXG_07502]	-	-	-	-	-	-	-
miR-21-x	FOXG_07514T0	1465	1487	-13.59	gTCGAATATAACCTCCACAACcg	x|||||||xxxxxx|x|||||xx	tAGCTTATCAGACTGATGTTGac	FPV246	conserved hypothetical protein [Source:BROAD_F_oxysporum;Acc:FOXG_07514]	-	-	-	-	-	GO:0005515//protein binding	-
miR-21-x	FOXG_07578T0	813	839	-14.32	tTCGAATACGGTCCAGGTACCCAACac	x|||||||xx|||xx:x|||xx|||xx	tAGCTTAT--CAGACTGATG--TTGac	rplA	conserved hypothetical protein [Source:BROAD_F_oxysporum;Acc:FOXG_07578]	Genetic Information Processing	Translation	ko03010//Ribosome	K02863	-	-	-
miR-21-x	FOXG_07591T0	43	63	-13.11	aTCGAATAG---GAGTAGCAtggg	x||||||||xxx||x||x||xxxx	tAGCTTATCAGACTGAT-GTtgac	--	hypothetical protein [Source:BROAD_F_oxysporum;Acc:FOXG_07591]	-	-	-	-	-	-	-
miR-21-x	FOXG_07592T0	1249	1272	-15.12	gTCGAATAGACACCCATGTGGCcc	x||||||||x|xxx|x|::::|xx	tAGCTTATCAGACTG-ATGTTGac	erg12	hypothetical protein similar to mevalonate kinase [Source:BROAD_F_oxysporum;Acc:FOXG_07592]	Metabolism;Metabolism;Cellular Processes;Metabolism	Global and overview maps;Global and overview maps;Transport and catabolism;Metabolism of terpenoids and polyketides	ko01100//Metabolic pathways;ko01110//Biosynthesis of secondary metabolites;ko04146//Peroxisome;ko00900//Terpenoid backbone biosynthesis	K00869;K00869;K00869;K00869	GO:0005737//cytoplasm	GO:0004496//mevalonate kinase activity;GO:0005524//ATP binding	GO:0008299//isoprenoid biosynthetic process
miR-21-x	FOXG_07601T0	28	48	-11.37	tTCGAATAG-C-GGTTGTtcttt	x||||||||x|x|::|::xxxxx	tAGCTTATCAGACTGATGttgac	--	conserved hypothetical protein [Source:BROAD_F_oxysporum;Acc:FOXG_07601]	-	-	-	-	-	-	-
miR-21-x	FOXG_07611T0	1889	1911	-14.24	tTCGAATAGCCccttgcggaggt	x||||||||x|xxxxxxxxxxxx	tAGCTTATCAGactgatgttgac	plc1	hypothetical protein similar to phosphoinositide-specific phospholipase C [Source:BROAD_F_oxysporum;Acc:FOXG_07611]	Metabolism;Metabolism;Environmental Information Processing	Global and overview maps;Carbohydrate metabolism;Signal transduction	ko01100//Metabolic pathways;ko00562//Inositol phosphate metabolism;ko04070//Phosphatidylinositol signaling system	K05857;K05857;K05857	-	GO:0004435//phosphatidylinositol phospholipase C activity;GO:0008081//phosphoric diester hydrolase activity	GO:0006629//lipid metabolic process;GO:0007165//signal transduction;GO:0035556//intracellular signal transduction
miR-21-x	FOXG_07628T0	776	798	-14.42	gTCGAATAATCTAGCgtgttaga	x|||||||x|||x:|xxxxxxxx	tAGCTTATCAGACTGatgttgac	--	conserved hypothetical protein [Source:BROAD_F_oxysporum;Acc:FOXG_07628]	-	-	-	-	-	-	-
miR-21-x	FOXG_07636T0	1395	1416	-15.38	cTCGAATAGCTTG-CTTCAtggc	x||||||||x:||x||x||xxxx	tAGCTTATCAGACTGATGTtgac	--	conserved hypothetical protein [Source:BROAD_F_oxysporum;Acc:FOXG_07636]	Metabolism;Metabolism	Global and overview maps;Lipid metabolism	ko01100//Metabolic pathways;ko00565//Ether lipid metabolism	K01062;K01062	-	GO:0003847//1-alkyl-2-acetylglycerophosphocholine esterase activity	GO:0016042//lipid catabolic process
miR-21-x	FOXG_07652T0	532	555	-12.31	tTCGAATAGGTATCGCTtgtccta	x||||||||x|x|x:||xxxxxxx	tAGCTTATC-AGACTGAtgttgac	SGT1	conserved hypothetical protein [Source:BROAD_F_oxysporum;Acc:FOXG_07652]	-	-	-	-	-	GO:0005515//protein binding	-
miR-21-x	FOXG_07662T0	259	282	-14.69	cTCGAATAGTAGTGGATCCctctc	x|||||||||xx||:x|x|xxxxx	tAGCTTATCAG-ACTGATGttgac	--	predicted protein [Source:BROAD_F_oxysporum;Acc:FOXG_07662]	-	-	-	-	-	-	-
miR-21-x	FOXG_07694T0	1172	1193	-10.42	tTCGAATACAA-GAGTAGGAgac	x|||||||xxxx||x||x:|xxx	tAGCTTATCAGACTGATGTTgac	At3g05170	conserved hypothetical protein [Source:BROAD_F_oxysporum;Acc:FOXG_07694]	-	-	-	-	-	GO:0003824//catalytic activity	-
miR-21-x	FOXG_07703T0	967	990	-16.18	cTCGAATATCATCTGG-TACGGTgg	x|||||||xxx||||:x|||:::xx	tAGCTTATC--AGACTGATGTTGac	At4g32390	hypothetical protein [Source:BROAD_F_oxysporum;Acc:FOXG_07703]	-	-	-	-	-	-	-
miR-21-x	FOXG_07722T0	3073	3096	-15.12	tTCGAATATGTCTTGTTCAAACgg	x|||||||x||||x::|xx|||xx	tAGCTTAT-CAGACTGATGTTGac	Dock1	conserved hypothetical protein [Source:BROAD_F_oxysporum;Acc:FOXG_07722]	-	-	-	-	-	GO:0005085//guanyl-nucleotide exchange factor activity;GO:0005515//protein binding	GO:0007264//small GTPase mediated signal transduction
miR-21-x	FOXG_07812T0	3056	3075	-15.29	gTCGAATAG---GACCATAAagt	x||||||||xxx|||x|:||xxx	tAGCTTATCAGACTGATGTTgac	ECM16	hypothetical protein similar to DEAH-box RNA helicase [Source:BROAD_F_oxysporum;Acc:FOXG_07812]	-	-	-	-	-	GO:0003676//nucleic acid binding;GO:0004386//helicase activity;GO:0005524//ATP binding	-
miR-21-x	FOXG_07820T0	2237	2259	-16.49	gTCGAATAGTGCT-AGTGGAGata	x|||||||||x||x|x|:x|:xxx	tAGCTTATCA-GACTGATGTTgac	--	hypothetical protein [Source:BROAD_F_oxysporum;Acc:FOXG_07820]	-	-	-	-	-	-	-
miR-21-x	FOXG_07835T0	914	936	-22.6	tTCGAATACGTCCT-CTGCAGCga	x|||||||x|||xxx||:||:|xx	tAGCTTAT-CAGACTGATGTTGac	orc2	conserved hypothetical protein [Source:BROAD_F_oxysporum;Acc:FOXG_07835]	Cellular Processes;Cellular Processes	Cell growth and death;Cell growth and death	ko04111//Cell cycle - yeast;ko04113//Meiosis - yeast	K02604;K02604	GO:0000808//origin recognition complex;GO:0005634//nucleus	-	GO:0006260//DNA replication
miR-21-x	FOXG_07869T0	1241	1263	-15.95	gTCGAATAGTTGCAGTcgtgaga	x|||||||||:xx|x|xxxxxxx	tAGCTTATCAGACTGAtgttgac	TDA3	conserved hypothetical protein [Source:BROAD_F_oxysporum;Acc:FOXG_07869]	-	-	-	-	-	GO:0016491//oxidoreductase activity	GO:0055114//oxidation-reduction process
miR-21-x	FOXG_07870T0	512	534	-13.15	cTCGAATAGGTTGGTAAGGAaga	x||||||||x:||::x|x:|xxx	tAGCTTATCAGACTGATGTTgac	NOP16	conserved hypothetical protein [Source:BROAD_F_oxysporum;Acc:FOXG_07870]	-	-	-	-	-	-	-
miR-21-x	FOXG_07892T0	91	111	-12.79	tTCGAATA-TCAGACC-CAAgac	x|||||||x||x|||xx|||xxx	tAGCTTATCAGACTGATGTTgac	yjiA	hypothetical protein similar to CobW domain protein [Source:BROAD_F_oxysporum;Acc:FOXG_07892]	-	-	-	-	-	-	-
miR-21-x	FOXG_07894T0	3452	3476	-16.09	tTCGAATAGCACCTGGGGAGAcgaa	x||||||||xxx|||:xx|x|xxxx	tAGCTTATCA--GACTGATGTtgac	VHC1	conserved hypothetical protein [Source:BROAD_F_oxysporum;Acc:FOXG_07894]	-	-	-	-	GO:0016020//membrane	GO:0022857//transmembrane transporter activity	GO:0006811//ion transport;GO:0055085//transmembrane transport
miR-21-x	FOXG_07898T0	2708	2730	-17.77	gTCGAATAGgagctgtggtcagt	x||||||||xxxxxxxxxxxxxx	tAGCTTATCagactgatgttgac	NEO1	hypothetical protein similar to phospholipid-translocating P-type ATPase [Source:BROAD_F_oxysporum;Acc:FOXG_07898]	-	-	-	-	GO:0016021//integral component of membrane	GO:0000166//nucleotide binding;GO:0000287//magnesium ion binding;GO:0005524//ATP binding	GO:0015914//phospholipid transport
miR-21-x	FOXG_07932T0	490	510	-12.98	gTCGAATA--CGGGATCCGAact	x|||||||xx|x|:x|x|:|xxx	tAGCTTATCAGACTGATGTTgac	--	predicted protein [Source:BROAD_F_oxysporum;Acc:FOXG_07932]	-	-	-	-	-	-	-
miR-21-x	FOXG_07936T0	2075	2097	-17.38	aTCGAATAGTGCGAgcgggagac	x|||||||||xx||xxxxxxxxx	tAGCTTATCAGACTgatgttgac	SPBC800.10c	conserved hypothetical protein [Source:BROAD_F_oxysporum;Acc:FOXG_07936]	Cellular Processes	Transport and catabolism	ko04144//Endocytosis	K12472	-	GO:0005509//calcium ion binding;GO:0005515//protein binding	-
miR-21-x	FOXG_07972T0	1364	1386	-19.84	tTCGAATAGTTACCCTGCtggca	x|||||||||:xxx||:|xxxxx	tAGCTTATCAGACTGATGttgac	atrC	multidrug resistance protein 1 [Source:BROAD_F_oxysporum;Acc:FOXG_07972]	Environmental Information Processing	Membrane transport	ko02010//ABC transporters	K05658	GO:0016021//integral component of membrane	GO:0005524//ATP binding;GO:0016887//ATPase activity;GO:0042626//ATPase activity, coupled to transmembrane movement of substances	GO:0055085//transmembrane transport
miR-21-x	FOXG_07989T0	862	888	-14.52	gTCGAATAGGGTCGGTGGTTtatgcag	x||||||||xx||xx||::|xxxxxxx	tAGCTTATC--AG--ACTGAtgttgac	SPAC20G4.05c	hypothetical protein similar to YdiU domain protein [Source:BROAD_F_oxysporum;Acc:FOXG_07989]	-	-	-	-	-	-	-
miR-21-x	FOXG_08005T0	687	708	-15.59	gTCGAATAGAC-GTCGAAGACac	x||||||||x|x|x|x|x:||xx	tAGCTTATCAGACTGATGTTGac	SPBC83.09c	conserved hypothetical protein [Source:BROAD_F_oxysporum;Acc:FOXG_08005]	-	-	-	-	GO:0005682//U5 snRNP	GO:0005515//protein binding	-
miR-21-x	FOXG_08052T0	52	75	-13.88	tTCGAATAG-CAGGTCCTTCAGgag	x||||||||x|x|:xx||x||:xxx	tAGCTTATCAGACT--GATGTTgac	--	conserved hypothetical protein [Source:BROAD_F_oxysporum;Acc:FOXG_08052]	-	-	-	-	GO:0005783//endoplasmic reticulum	-	GO:0048193//Golgi vesicle transport
miR-21-x	FOXG_08059T0	804	825	-16.34	tTCGAATA-TCACGCAGCGACgc	x|||||||x||xx:|x:|:||xx	tAGCTTATCAGACTGATGTTGac	SPT10	conserved hypothetical protein [Source:BROAD_F_oxysporum;Acc:FOXG_08059]	Metabolism;Metabolism;Metabolism	Global and overview maps;Global and overview maps;Amino acid metabolism	ko01100//Metabolic pathways;ko01110//Biosynthesis of secondary metabolites;ko00330//Arginine and proline metabolism	K22842;K22842;K22842	-	GO:0008080//N-acetyltransferase activity	-
miR-21-x	FOXG_08074T0	797	816	-12.33	tTCGAATATTC---CTATAAaat	x|||||||x||xxx|||:||xxx	tAGCTTATCAGACTGATGTTgac	ski3	conserved hypothetical protein [Source:BROAD_F_oxysporum;Acc:FOXG_08074]	Genetic Information Processing	Folding, sorting and degradation	ko03018//RNA degradation	K12600	GO:0055087//Ski complex	GO:0005515//protein binding	GO:0006401//RNA catabolic process
miR-21-x	FOXG_08098T0	1520	1542	-21.21	gTCGAATAGTAGGGCAGAGACcg	x|||||||||xx|:|x:x:||xx	tAGCTTATCAGACTGATGTTGac	RRP14	conserved hypothetical protein [Source:BROAD_F_oxysporum;Acc:FOXG_08098]	-	-	-	-	-	-	-
miR-21-x	FOXG_08103T0	939	963	-19.58	gTCGAATATGGCGAGACGACAAgcc	x|||||||x|x|xx|||x||||xxx	tAGCTTAT-CAGA-CTGATGTTgac	GGA2	ADP-ribosylation factor-binding protein GGA2 [Source:BROAD_F_oxysporum;Acc:FOXG_08103]	-	-	-	-	-	-	GO:0006886//intracellular protein transport;GO:0016192//vesicle-mediated transport
miR-21-x	FOXG_08131T0	1171	1191	-16.75	gTCGAATAGTAT--CTTCGATca	x|||||||||x|xx||x|:|:xx	tAGCTTATCAGACTGATGTTGac	--	conserved hypothetical protein [Source:BROAD_F_oxysporum;Acc:FOXG_08131]	-	-	-	-	-	GO:0005515//protein binding	-
miR-21-x	FOXG_08157T0	2113	2142	-22.26	aTCGAATAGATGAACTTACTCGTACAACtg	x||||||||x|xxx||x|||xxx|||||xx	tAGCTTATC-A---GACTGA---TGTTGac	SPBC25H2.03	hypothetical protein similar to vacuole-associated enzyme activator complex component Vac14 [Source:BROAD_F_oxysporum;Acc:FOXG_08157]	-	-	-	-	GO:0070772//PAS complex	-	GO:0006661//phosphatidylinositol biosynthetic process
miR-21-x	FOXG_08168T0	356	378	-13.78	cTCGAATAGACTCACTtgttgcc	x||||||||x||x|||xxxxxxx	tAGCTTATCAGACTGAtgttgac	TRY3	hypothetical protein similar to RING-14 protein [Source:BROAD_F_oxysporum;Acc:FOXG_08168]	-	-	-	-	-	-	-
miR-21-x	FOXG_08224T0	1864	1884	-15.62	cTCGAATAGT-TG-CTCCAGaga	x|||||||||x||x||x||:xxx	tAGCTTATCAGACTGATGTTgac	nca2	conserved hypothetical protein [Source:BROAD_F_oxysporum;Acc:FOXG_08224]	-	-	-	-	-	-	-
miR-21-x	FOXG_08227T0	132	153	-15	cTCGAATAGT-TGAAGAAGATtc	x|||||||||x|||xx|x:|:xx	tAGCTTATCAGACTGATGTTGac	--	conserved hypothetical protein [Source:BROAD_F_oxysporum;Acc:FOXG_08227]	-	-	-	-	-	-	-
miR-21-x	FOXG_08240T0	1042	1065	-11.3	tTCGAATAACGCAGGTGATGAgct	x|||||||xxx|x|::x|::|xxx	tAGCTTATCA-GACTGATGTTgac	EXO84	exocyst complex component EXO84 [Source:BROAD_F_oxysporum;Acc:FOXG_08240]	-	-	-	-	GO:0000145//exocyst	-	GO:0006887//exocytosis
miR-21-x	FOXG_08271T0	242	264	-15.03	cTCGAATAGGAAAACTCCCAgcc	x||||||||xxxx|||x|x|xxx	tAGCTTATCAGACTGATGTTgac	--	predicted protein [Source:BROAD_F_oxysporum;Acc:FOXG_08271]	-	-	-	-	-	-	-
miR-21-x	FOXG_08273T0	1145	1167	-13.77	gTCGAATAGgaggtaaagtcgcc	x||||||||xxxxxxxxxxxxxx	tAGCTTATCagactgatgttgac	TAO3	hypothetical protein similar to cell morphogenesis protein PAG1 [Source:BROAD_F_oxysporum;Acc:FOXG_08273]	-	-	-	-	-	-	GO:0000902//cell morphogenesis
miR-21-x	FOXG_08280T0	1683	1707	-12.42	cTCGAATAGGTTTTGAagtagtatc	x||||||||xx|:|||xxxxxxxxx	tAGCTTATC--AGACTgatgttgac	SPBC11G11.07	hypothetical protein similar to mRNA transport regulator [Source:BROAD_F_oxysporum;Acc:FOXG_08280]	-	-	-	-	-	GO:0008536//Ran GTPase binding	GO:0006886//intracellular protein transport
miR-21-x	FOXG_08288T0	1690	1715	-17.27	tTCGAATAGTGTATCCTACGTAACgc	x|||||||||x|xx|x|||xx|||xx	tAGCTTATCAGACTG-ATG--TTGac	nipbla	conserved hypothetical protein [Source:BROAD_F_oxysporum;Acc:FOXG_08288]	Cellular Processes	Cell growth and death	ko04111//Cell cycle - yeast	K06672	-	GO:0003682//chromatin binding	GO:0010468//regulation of gene expression
miR-21-x	FOXG_08291T0	2498	2520	-14.54	gTCGAATAGGCAAGATACctagc	x||||||||x|xx:x|||xxxxx	tAGCTTATCAGACTGATGttgac	--	conserved hypothetical protein [Source:BROAD_F_oxysporum;Acc:FOXG_08291]	-	-	-	-	-	-	-
miR-21-x	FOXG_08350T0	157	182	-13.11	cTCGAATATGCAAGTGTCTACAcgaa	x|||||||xx|xxx||x|||||xxxx	tAGCTTATCAG---ACTGATGTtgac	--	predicted protein [Source:BROAD_F_oxysporum;Acc:FOXG_08350]	-	-	-	-	-	-	-
miR-21-x	FOXG_08369T0	2056	2078	-10.79	aTCGAATAATAAGAggtgcgtgg	x|||||||x|xx||xxxxxxxxx	tAGCTTATCAGACTgatgttgac	CSC1	conserved hypothetical protein [Source:BROAD_F_oxysporum;Acc:FOXG_08369]	-	-	-	-	GO:0016020//membrane	-	-
miR-21-x	FOXG_08371T0	221	243	-11.76	tTCGAATATAGCGGAGAGGACag	x|||||||xxxx|:xx|x:||xx	tAGCTTATCAGACTGATGTTGac	NAG3	hypothetical protein similar to multidrug resistant protein [Source:BROAD_F_oxysporum;Acc:FOXG_08371]	-	-	-	-	-	-	GO:0055085//transmembrane transport
miR-21-x	FOXG_08372T0	828	852	-17.32	cTCGAATAGTAGAACTTACTAACag	x|||||||||xxx|||x||x|||xx	tAGCTTATCAGACTGA-TG-TTGac	ldhA	hypothetical protein similar to D-lactate dehydrogenase [Source:BROAD_F_oxysporum;Acc:FOXG_08372]	Metabolism;Metabolism	Global and overview maps;Carbohydrate metabolism	ko01100//Metabolic pathways;ko00620//Pyruvate metabolism	K03778;K03778	-	GO:0016616//oxidoreductase activity, acting on the CH-OH group of donors, NAD or NADP as acceptor;GO:0051287//NAD binding	GO:0055114//oxidation-reduction process
miR-21-x	FOXG_08465T0	543	567	-11.78	cTCGAATATTACTTGACCACctagt	x|||||||x|xx:||||x||xxxxx	tAGCTTATCA--GACTGATGttgac	--	conserved hypothetical protein [Source:BROAD_F_oxysporum;Acc:FOXG_08465]	-	-	-	-	-	-	-
miR-21-x	FOXG_08482T0	1151	1173	-19.8	tTCGAATAGTCAGACACCCAgag	x||||||||||x|||xx|x|xxx	tAGCTTATCAGACTGATGTTgac	flbA	developmental regulator flbA [Source:BROAD_F_oxysporum;Acc:FOXG_08482]	Environmental Information Processing	Signal transduction	ko04011//MAPK signaling pathway - yeast	K19838	-	-	GO:0035556//intracellular signal transduction
miR-21-x	FOXG_08578T0	2388	2409	-18.36	gTCGAATAGT-TCACGGAAGacg	x|||||||||x|x||x:x|:xxx	tAGCTTATCAGACTGATGTTgac	cut14	hypothetical protein similar to nuclear condensin complex subunit Smc2 [Source:BROAD_F_oxysporum;Acc:FOXG_08578]	Cellular Processes	Cell growth and death	ko04111//Cell cycle - yeast	K06674	GO:0005694//chromosome	GO:0005515//protein binding;GO:0005524//ATP binding	GO:0051276//chromosome organization
miR-21-x	FOXG_08610T0	436	465	-18.65	tTCGAATAGCAATTCTTCGACTATACACca	x||||||||xxxx|||xx|||||:|x||xx	tAGCTTATC----AGA--CTGATGT-TGac	ABCG25	conserved hypothetical protein [Source:BROAD_F_oxysporum;Acc:FOXG_08610]	-	-	-	-	GO:0016020//membrane	GO:0005524//ATP binding;GO:0016887//ATPase activity	-
miR-21-x	FOXG_08646T0	520	543	-11.01	tTCGAATACCCCCAGCTAGAAagg	x|||||||xx|xx|x|||x||xxx	tAGCTTATCAGACT-GATGTTgac	SMAC_03666.2	conserved hypothetical protein [Source:BROAD_F_oxysporum;Acc:FOXG_08646]	Metabolism;Metabolism;Metabolism;Metabolism;Metabolism	Global and overview maps;Global and overview maps;Global and overview maps;Global and overview maps;Amino acid metabolism	ko01100//Metabolic pathways;ko01110//Biosynthesis of secondary metabolites;ko01230//Biosynthesis of amino acids;ko01210//2-Oxocarboxylic acid metabolism;ko00220//Arginine biosynthesis	K01438;K01438;K01438;K01438;K01438	-	GO:0016787//hydrolase activity	-
miR-21-x	FOXG_08668T0	700	726	-15.43	tTCGAATAAAAAGTATGGCgcttctgc	x|||||||xxxx||x||:|xxxxxxxx	tAGCTTAT----CAGACTGatgttgac	ght6	conserved hypothetical protein [Source:BROAD_F_oxysporum;Acc:FOXG_08668]	Cellular Processes	Cell growth and death	ko04113//Meiosis - yeast	K08139	GO:0016020//membrane;GO:0016021//integral component of membrane	GO:0022857//transmembrane transporter activity	GO:0055085//transmembrane transport
miR-21-x	FOXG_08669T0	848	870	-12.93	tTCGAATAGcaaccggcgttacc	x||||||||xxxxxxxxxxxxxx	tAGCTTATCagactgatgttgac	--	conserved hypothetical protein [Source:BROAD_F_oxysporum;Acc:FOXG_08669]	-	-	-	-	-	-	-
miR-21-x	FOXG_08703T0	932	960	-24.15	cTCGAATAGTCGATGTGAGACTACGAgat	x||||||||||xx||xxxx|||||:|xxx	tAGCTTATCAG--AC----TGATGTTgac	Pa_5_6340	Nitroalkane oxidase [Source:UniProtKB/TrEMBL;Acc:Q8X1D8]	Metabolism;Metabolism	Global and overview maps;Energy metabolism	ko01100//Metabolic pathways;ko00910//Nitrogen metabolism	K19823;K19823	-	GO:0016627//oxidoreductase activity, acting on the CH-CH group of donors;GO:0050660//flavin adenine dinucleotide binding	GO:0055114//oxidation-reduction process
miR-21-x	FOXG_08715T0	771	795	-18.06	gTCGAATAGGAGTCCTGTCCAACgc	x||||||||xxxxx||:xx||||xx	tAGCTTATCAGACTGAT--GTTGac	--	conserved hypothetical protein [Source:BROAD_F_oxysporum;Acc:FOXG_08715]	-	-	-	-	-	-	-
miR-21-x	FOXG_08725T0	118	141	-12.06	tTCGAATACGTTTTCGCATAAgaa	x|||||||x||:|xxxx|:||xxx	tAGCTTAT-CAGACTGATGTTgac	--	conserved hypothetical protein [Source:BROAD_F_oxysporum;Acc:FOXG_08725]	-	-	-	-	-	-	-
miR-21-x	FOXG_08756T0	950	971	-12.88	tTCGAATA-TCGGAgggagcgtc	x|||||||x||x||xxxxxxxxx	tAGCTTATCAGACTgatgttgac	uaY	conserved hypothetical protein [Source:BROAD_F_oxysporum;Acc:FOXG_08756]	-	-	-	-	GO:0005634//nucleus	GO:0003677//DNA binding;GO:0008270//zinc ion binding	GO:0006351//transcription, DNA-templated
miR-21-x	FOXG_08759T0	1902	1923	-16.29	gTCGAATA-TTTGGTTAAAAgca	x|||||||x|:||::||x||xxx	tAGCTTATCAGACTGATGTTgac	svkA	serine/threonine-protein kinase 24 [Source:BROAD_F_oxysporum;Acc:FOXG_08759]	-	-	-	-	-	GO:0004672//protein kinase activity;GO:0005524//ATP binding	GO:0006468//protein phosphorylation
miR-21-x	FOXG_08765T0	515	537	-17.22	tTCGAATAGTCTttcagggagga	x|||||||||||xxxxxxxxxxx	tAGCTTATCAGActgatgttgac	erg6	sterol 24-C-methyltransferase [Source:BROAD_F_oxysporum;Acc:FOXG_08765]	Metabolism;Metabolism;Metabolism	Global and overview maps;Global and overview maps;Lipid metabolism	ko01100//Metabolic pathways;ko01110//Biosynthesis of secondary metabolites;ko00100//Steroid biosynthesis	K00559;K00559;K00559	-	GO:0008168//methyltransferase activity	GO:0006694//steroid biosynthetic process
miR-21-x	FOXG_08809T0	25	48	-12.31	gTCGAATAAGCGGTTCGGGAACgc	x|||||||xx|x|xx|x:x|||xx	tAGCTTATCAGACT-GATGTTGac	--	conserved hypothetical protein [Source:BROAD_F_oxysporum;Acc:FOXG_08809]	-	-	-	-	-	GO:0008080//N-acetyltransferase activity	-
miR-21-x	FOXG_08909T0	993	1017	-17.47	cTCGAATAGAGGCTGACccggtctt	x||||||||xxx|||||xxxxxxxx	tAGCTTATCA--GACTGatgttgac	SPBC1271.10c	conserved hypothetical protein [Source:BROAD_F_oxysporum;Acc:FOXG_08909]	-	-	-	-	-	-	GO:0055085//transmembrane transport
miR-21-x	FOXG_08923T0	875	897	-13.7	gTCGAATA-TCTATCCTATcttga	x|||||||x|||xx|x||:xxxxx	tAGCTTATCAGACTG-ATGttgac	hpxO	conserved hypothetical protein [Source:BROAD_F_oxysporum;Acc:FOXG_08923]	-	-	-	-	-	GO:0071949//FAD binding	-
miR-21-x	FOXG_08924T0	1033	1058	-15.71	cTCGAATATACACTGGACTAAAGCtc	x|||||||xx|xx||x||||x|:|xx	tAGCTTATCAG--AC-TGATGTTGac	--	predicted protein [Source:BROAD_F_oxysporum;Acc:FOXG_08924]	-	-	-	-	-	-	-
miR-21-x	FOXG_08953T0	86	111	-16.78	cTCGAATAGCCCTCTAGCTGgttctg	x||||||||xxx|||x:||:xxxxxx	tAGCTTATC---AGACTGATgttgac	--	conserved hypothetical protein [Source:BROAD_F_oxysporum;Acc:FOXG_08953]	-	-	-	-	-	-	-
miR-21-x	FOXG_08956T0	232	254	-20.61	cTCGAATAGCCTGCCTACTGCcg	x||||||||x|||x||||x:|xx	tAGCTTATCAGACTGATGTTGac	claN	conserved hypothetical protein [Source:BROAD_F_oxysporum;Acc:FOXG_08956]	-	-	-	-	-	-	-
miR-21-x	FOXG_09015T0	149	171	-14.15	tTCGAATAGgaaacatccctgta	x||||||||xxxxxxxxxxxxxx	tAGCTTATCagactgatgttgac	--	predicted protein [Source:BROAD_F_oxysporum;Acc:FOXG_09015]	-	-	-	-	-	-	-
miR-21-x	FOXG_09037T0	184	210	-16.58	cTCGAATAGCTTTCGGAGCTGCtccac	x||||||||xxx||x||x||:|xxxxx	tAGCTTATC---AGACT-GATGttgac	purU	formyltetrahydrofolate deformylase [Source:BROAD_F_oxysporum;Acc:FOXG_09037]	Metabolism;Metabolism	Carbohydrate metabolism;Metabolism of cofactors and vitamins	ko00630//Glyoxylate and dicarboxylate metabolism;ko00670//One carbon pool by folate	K01433;K01433	-	GO:0008864//formyltetrahydrofolate deformylase activity;GO:0016742//hydroxymethyl-, formyl- and related transferase activity	GO:0006189//'de novo' IMP biosynthetic process;GO:0009058//biosynthetic process
miR-21-x	FOXG_09089T0	1666	1689	-20.03	aTCGAATAGACCTCTCTACACCta	x||||||||x|x|xx|||||x|xx	tAGCTTATCAG-ACTGATGTTGac	suv3	conserved hypothetical protein [Source:BROAD_F_oxysporum;Acc:FOXG_09089]	-	-	-	-	-	GO:0016817//hydrolase activity, acting on acid anhydrides	-
miR-21-x	FOXG_09090T0	449	471	-13.35	gTCGAATAGcaacggaaggtcta	x||||||||xxxxxxxxxxxxxx	tAGCTTATCagactgatgttgac	--	conserved hypothetical protein [Source:BROAD_F_oxysporum;Acc:FOXG_09090]	-	-	-	-	-	GO:0008138//protein tyrosine/serine/threonine phosphatase activity	GO:0016311//dephosphorylation
miR-21-x	FOXG_09094T0	91	114	-18.96	cTCGAATAGTCGTA-TACCGAACta	x||||||||||xx|x|||xx|||xx	tAGCTTATCAGACTGATG--TTGac	--	conserved hypothetical protein [Source:BROAD_F_oxysporum;Acc:FOXG_09094]	-	-	-	-	-	-	-
miR-21-x	FOXG_09099T0	778	801	-17.87	tTCGAATAGTCGGAGGTACtcttc	x||||||||||x||xx|||xxxxx	tAGCTTATCAGACTG-ATGttgac	DDB_G0291301	conserved hypothetical protein [Source:BROAD_F_oxysporum;Acc:FOXG_09099]	-	-	-	-	-	GO:0016491//oxidoreductase activity	GO:0055114//oxidation-reduction process
miR-21-x	FOXG_09118T0	401	423	-20.88	cTCGAATAGCTGGACTAAGACcc	x||||||||x:x|||||x:||xx	tAGCTTATCAGACTGATGTTGac	--	conserved hypothetical protein [Source:BROAD_F_oxysporum;Acc:FOXG_09118]	-	-	-	-	-	-	-
miR-21-x	FOXG_09131T0	2192	2214	-10.89	tTCGAATAAGCAGAACATCACga	x|||||||xx|x||xx|:x||xx	tAGCTTATCAGACTGATGTTGac	het-6	conserved hypothetical protein [Source:BROAD_F_oxysporum;Acc:FOXG_09131]	-	-	-	-	-	-	-
miR-21-x	FOXG_09175T0	3446	3468	-15.13	gTCGAATAGGCAGCCgcgttgga	x||||||||x|x|x|xxxxxxxx	tAGCTTATCAGACTGatgttgac	prp22	ATP-dependent RNA helicase DHX8 [Source:BROAD_F_oxysporum;Acc:FOXG_09175]	Genetic Information Processing	Transcription	ko03040//Spliceosome	K12818	-	GO:0003676//nucleic acid binding;GO:0004386//helicase activity	-
miR-21-x	FOXG_09181T0	809	833	-12.73	gTCGAATAAGGTTCGAaatccggac	x|||||||xx||:x||xxxxxxxxx	tAGCTTAT--CAGACTgatgttgac	SPAC2F3.11	conserved hypothetical protein [Source:BROAD_F_oxysporum;Acc:FOXG_09181]	Metabolism;Metabolism	Global and overview maps;Nucleotide metabolism	ko01100//Metabolic pathways;ko00230//Purine metabolism	K01514;K01514	GO:0005737//cytoplasm	GO:0016462//pyrophosphatase activity	-
miR-21-x	FOXG_09192T0	231	248	-14.57	cTCGAATA--C---CTACAACtc	x|||||||xx|xxx|||||||xx	tAGCTTATCAGACTGATGTTGac	LAE1	conserved hypothetical protein [Source:BROAD_F_oxysporum;Acc:FOXG_09192]	-	-	-	-	-	-	-
miR-21-x	FOXG_09231T0	1236	1257	-12.76	gTCGAATAGGC-GAgagagatct	x||||||||x|x||xxxxxxxxx	tAGCTTATCAGACTgatgttgac	--	conserved hypothetical protein [Source:BROAD_F_oxysporum;Acc:FOXG_09231]	-	-	-	-	-	-	-
miR-21-x	FOXG_09290T0	957	981	-24.11	gTCGAATAGTTGCGACTTAGAACtt	x|||||||||:xx||||x|x|||xx	tAGCTTATCAGA-CTGA-TGTTGac	--	conserved hypothetical protein [Source:BROAD_F_oxysporum;Acc:FOXG_09290]	-	-	-	-	GO:0005739//mitochondrion	-	GO:0065003//protein-containing complex assembly
miR-21-x	FOXG_09291T0	227	249	-10.99	cTCGAATACGCGGAGGACGttac	x|||||||xx|x||xx||:xxxx	tAGCTTATCAGACTGATGTtgac	YEH2	hypothetical protein similar to triacylglycerol lipase [Source:BROAD_F_oxysporum;Acc:FOXG_09291]	-	-	-	-	-	-	GO:0006629//lipid metabolic process
miR-21-x	FOXG_09295T0	62	84	-14.63	tTCGAATAGTTTCAGTCCGAacc	x|||||||||:|x|x|x|:|xxx	tAGCTTATCAGACTGATGTTgac	MT2	hypothetical protein similar to cyclopropane-fatty-acyl-phospholipid synthase [Source:BROAD_F_oxysporum;Acc:FOXG_09295]	-	-	-	-	-	-	GO:0008610//lipid biosynthetic process
miR-21-x	FOXG_09343T0	743	762	-11.81	cTCGAATAGA---ACTCCAAagg	x||||||||xxxx|||x|||xxx	tAGCTTATCAGACTGATGTTgac	--	conserved hypothetical protein [Source:BROAD_F_oxysporum;Acc:FOXG_09343]	-	-	-	-	-	GO:0004672//protein kinase activity;GO:0005524//ATP binding	GO:0006468//protein phosphorylation
miR-21-x	FOXG_09435T0	31	51	-11.82	cTCGAATAACCTT-CTG-AACtc	x|||||||xx||xx||:x|||xx	tAGCTTATCAGACTGATGTTGac	RPF1	ribosome production factor 1 [Source:BROAD_F_oxysporum;Acc:FOXG_09435]	-	-	-	-	-	-	-
miR-21-x	FOXG_09453T0	481	504	-12.72	tTCGAATATGACCCACTctcgtga	x|||||||x|x|xx|||xxxxxxx	tAGCTTAT-CAGACTGAtgttgac	cdc42	cell division control protein 42 [Source:BROAD_F_oxysporum;Acc:FOXG_09453]	Environmental Information Processing;Cellular Processes	Signal transduction;Transport and catabolism	ko04011//MAPK signaling pathway - yeast;ko04144//Endocytosis	K04393;K04393	-	GO:0003924//GTPase activity;GO:0005525//GTP binding	GO:0007264//small GTPase mediated signal transduction
miR-21-x	FOXG_09488T0	857	879	-14.03	gTCGAATAACCAGACGAgtcgat	x|||||||xx|x|||x|xxxxxx	tAGCTTATCAGACTGATgttgac	OAC1	hypothetical protein similar to mitochondrial oxaloacetate transporter Oac [Source:BROAD_F_oxysporum;Acc:FOXG_09488]	-	-	-	-	-	GO:0022857//transmembrane transporter activity	GO:0055085//transmembrane transport
miR-21-x	FOXG_09494T0	598	621	-14.48	aTCGAATATGGTGACCTAAAATga	x|||||||xxx||||x||x||:xx	tAGCTTATCAGACTG-ATGTTGac	dcp2	conserved hypothetical protein [Source:BROAD_F_oxysporum;Acc:FOXG_09494]	Genetic Information Processing	Folding, sorting and degradation	ko03018//RNA degradation	K12613	-	GO:0003723//RNA binding;GO:0016787//hydrolase activity;GO:0030145//manganese ion binding	-
miR-21-x	FOXG_09502T0	998	1022	-17.98	gTCGAATATTCTTGACATACcgttt	x|||||||x|||x|||x|||xxxxx	tAGCTTATCAGA-CTG-ATGttgac	--	conserved hypothetical protein [Source:BROAD_F_oxysporum;Acc:FOXG_09502]	-	-	-	-	GO:0005634//nucleus	GO:0000981//DNA-binding transcription factor activity, RNA polymerase II-specific;GO:0008270//zinc ion binding	GO:0006355//regulation of transcription, DNA-templated
miR-21-x	FOXG_09536T0	1685	1710	-17.2	cTCGAATAGGAAGGTGGTTACGAaaa	x||||||||xxxxx||::|||:|xxx	tAGCTTATCAG---ACTGATGTTgac	--	conserved hypothetical protein [Source:BROAD_F_oxysporum;Acc:FOXG_09536]	-	-	-	-	-	-	-
miR-21-x	FOXG_09617T0	734	756	-10.48	gTCGAATAcgcgccgaaggacca	x|||||||xxxxxxxxxxxxxxx	tAGCTTATcagactgatgttgac	mx1	conserved hypothetical protein [Source:BROAD_F_oxysporum;Acc:FOXG_09617]	-	-	-	-	-	GO:0003924//GTPase activity;GO:0005525//GTP binding	-
miR-21-x	FOXG_09621T0	544	564	-11.43	cTCGAATA-TC--ACTATCTACct	x|||||||x||xx||||x|x||xx	tAGCTTATCAGACTGAT-GTTGac	nagI	hypothetical protein similar to gentisate 1,2-dioxygenase oxidoreductase protein [Source:BROAD_F_oxysporum;Acc:FOXG_09621]	Metabolism;Metabolism	Global and overview maps;Amino acid metabolism	ko01100//Metabolic pathways;ko00350//Tyrosine metabolism	K00450;K00450	-	-	-
miR-21-x	FOXG_09644T0	2429	2448	-18.33	cTCGAATAGTG-GAC--CAACct	x|||||||||xx|||xx||||xx	tAGCTTATCAGACTGATGTTGac	aguA	alpha-glucuronidase precursor [Source:BROAD_F_oxysporum;Acc:FOXG_09644]	-	-	-	-	GO:0005576//extracellular region	GO:0046559//alpha-glucuronidase activity	GO:0045493//xylan catabolic process
miR-21-x	FOXG_09706T0	419	441	-17.82	tTCGAATAGTCTtctcgggaaaa	x|||||||||||xxxxxxxxxxx	tAGCTTATCAGActgatgttgac	--	conserved hypothetical protein [Source:BROAD_F_oxysporum;Acc:FOXG_09706]	-	-	-	-	-	-	-
miR-21-x	FOXG_09733T0	99	122	-11.3	cTCGAATACTTCCGCGGGTAGCag	x|||||||x|:xx:|x:x:|:|xx	tAGCTTATCAGACTGAT-GTTGac	MAL11	conserved hypothetical protein [Source:BROAD_F_oxysporum;Acc:FOXG_09733]	-	-	-	-	GO:0016021//integral component of membrane	GO:0022857//transmembrane transporter activity	GO:0055085//transmembrane transport
miR-21-x	FOXG_09826T0	1316	1338	-17.28	cTCGAATATGGC-GACTAacgctg	x|||||||x|x|x|||||xxxxxx	tAGCTTAT-CAGACTGATgttgac	BT_4656	hypothetical protein similar to mucin-desulfating sulfatase [Source:BROAD_F_oxysporum;Acc:FOXG_09826]	-	-	-	-	-	GO:0003824//catalytic activity;GO:0008484//sulfuric ester hydrolase activity	-
miR-21-x	FOXG_09845T0	1324	1347	-14.87	aTCGAATAACGGTAGCTAAAACtc	x|||||||xxxx|x:|||x|||xx	tAGCTTATCAG-ACTGATGTTGac	UGT80B1	hypothetical protein similar to UDP-glucose,sterol transferase [Source:BROAD_F_oxysporum;Acc:FOXG_09845]	-	-	-	-	GO:0005634//nucleus	GO:0000981//DNA-binding transcription factor activity, RNA polymerase II-specific;GO:0008270//zinc ion binding;GO:0016758//transferase activity, transferring hexosyl groups	GO:0005975//carbohydrate metabolic process;GO:0006355//regulation of transcription, DNA-templated;GO:0030259//lipid glycosylation
miR-21-x	FOXG_09868T0	426	453	-18.91	tTCGAATACATCGGTTTGACGATAAact	x|||||||xxxxx||:||||x|:||xxx	tAGCTTAT-----CAGACTGATGTTgac	--	conserved hypothetical protein [Source:BROAD_F_oxysporum;Acc:FOXG_09868]	-	-	-	-	-	-	-
miR-21-x	FOXG_09886T0	901	923	-18.93	tTCGAATAGTTAGGTAACtgtgg	x|||||||||:x|::x||xxxxx	tAGCTTATCAGACTGATGttgac	--	predicted protein [Source:BROAD_F_oxysporum;Acc:FOXG_09886]	-	-	-	-	-	-	-
miR-21-x	FOXG_09904T0	82	105	-14.96	gTCGAATACGTCCGAaaagtatat	x|||||||x|||x||xxxxxxxxx	tAGCTTAT-CAGACTgatgttgac	SPAPB1A11.02	conserved hypothetical protein [Source:BROAD_F_oxysporum;Acc:FOXG_09904]	-	-	-	-	-	GO:0016787//hydrolase activity	-
miR-21-x	FOXG_09976T0	751	774	-21.66	aTCGAATAGCC-GACTCTACTACtg	x||||||||x|x||||xx||x||xx	tAGCTTATCAGACTGA--TGTTGac	--	conserved hypothetical protein [Source:BROAD_F_oxysporum;Acc:FOXG_09976]	-	-	-	-	-	-	-
miR-21-x	FOXG_09983T0	1059	1080	-11.04	aTCGAATATGAAGCCT-CAAaga	x|||||||xxxx|x||x|||xxx	tAGCTTATCAGACTGATGTTgac	--	conserved hypothetical protein [Source:BROAD_F_oxysporum;Acc:FOXG_09983]	-	-	-	-	-	-	-
miR-21-x	FOXG_09988T0	979	1002	-17.39	gTCGAATAGTAAGCCGGACATCag	x|||||||||xx|x|xx|||x|xx	tAGCTTATCAGACTGA-TGTTGac	--	conserved hypothetical protein [Source:BROAD_F_oxysporum;Acc:FOXG_09988]	-	-	-	-	-	-	-
miR-21-x	FOXG_09995T0	811	834	-22.32	tTCGAATAGCCTGAGGAACAGCgt	x||||||||x||||xx|x||:|xx	tAGCTTATCAGACTGAT-GTTGac	LIP4	hypothetical protein similar to extracellular lipase [Source:BROAD_F_oxysporum;Acc:FOXG_09995]	-	-	-	-	-	-	-
miR-21-x	FOXG_09998T0	164	188	-14.57	aTCGAATAGAGTTGTCGTCCGAgcc	x||||||||xx:||x|x|x|:|xxx	tAGCTTATCA-GACTG-ATGTTgac	CC1G_06235	hypothetical protein similar to conserved transmembrane protein [Source:BROAD_F_oxysporum;Acc:FOXG_09998]	-	-	-	-	-	GO:0003824//catalytic activity	-
miR-21-x	FOXG_10036T0	1209	1232	-12.09	gTCGAATACTCCGCAAGGTAAagc	x|||||||x||x|x|xx::||xxx	tAGCTTATCAGAC-TGATGTTgac	--	conserved hypothetical protein [Source:BROAD_F_oxysporum;Acc:FOXG_10036]	-	-	-	-	GO:0005634//nucleus	GO:0000981//DNA-binding transcription factor activity, RNA polymerase II-specific;GO:0008270//zinc ion binding	GO:0006355//regulation of transcription, DNA-templated
miR-21-x	FOXG_10046T0	230	252	-14.13	gTCGAATAGGACGTCTTAAAaac	x||||||||xxx|x||xx||xxx	tAGCTTATCAGACTGATGTTgac	--	conserved hypothetical protein [Source:BROAD_F_oxysporum;Acc:FOXG_10046]	-	-	-	-	-	-	-
miR-21-x	FOXG_10051T0	535	558	-15.37	tTCGAATAGATTTGGacgtggttt	x||||||||x|:||:xxxxxxxxx	tAGCTTATC-AGACTgatgttgac	--	conserved hypothetical protein [Source:BROAD_F_oxysporum;Acc:FOXG_10051]	-	-	-	-	-	GO:0016491//oxidoreductase activity	GO:0055114//oxidation-reduction process
miR-21-x	FOXG_10052T0	419	441	-12.29	cTCGAATACTCGGcgtttcttga	x|||||||x||x|xxxxxxxxxx	tAGCTTATCAGACtgatgttgac	AFUB_016610	polygalacturonase 1 precursor [Source:BROAD_F_oxysporum;Acc:FOXG_10052]	Metabolism;Metabolism	Global and overview maps;Carbohydrate metabolism	ko01100//Metabolic pathways;ko00040//Pentose and glucuronate interconversions	K01184;K01184	-	GO:0004650//polygalacturonase activity	GO:0005975//carbohydrate metabolic process
miR-21-x	FOXG_10117T0	1039	1059	-17.43	cTCGAATAGCC--GCTACATCgg	x||||||||x|xx:|||||x|xx	tAGCTTATCAGACTGATGTTGac	PfmaC	conserved hypothetical protein [Source:BROAD_F_oxysporum;Acc:FOXG_10117]	-	-	-	-	-	-	GO:0055085//transmembrane transport
miR-21-x	FOXG_10118T0	1319	1341	-15.84	tTCGAATAGTCgttatcgtgttc	x||||||||||xxxxxxxxxxxx	tAGCTTATCAGactgatgttgac	PfmaA	conserved hypothetical protein [Source:BROAD_F_oxysporum;Acc:FOXG_10118]	Metabolism;Metabolism	Global and overview maps;Metabolism of other amino acids	ko01100//Metabolic pathways;ko00480//Glutathione metabolism	K01469;K01469	-	GO:0003824//catalytic activity;GO:0016787//hydrolase activity	-
miR-21-x	FOXG_10141T0	830	854	-15.14	gTCGAATAAGGACAGGTTTCGACgg	x|||||||xx|x|x|::|x|:||xx	tAGCTTAT--CAGACTGATGTTGac	--	conserved hypothetical protein [Source:BROAD_F_oxysporum;Acc:FOXG_10141]	-	-	-	-	-	-	-
miR-21-x	FOXG_10156T0	1365	1386	-15.75	cTCGAATAG-CTGTCAAaccagt	x||||||||x|||x|x|xxxxxx	tAGCTTATCAGACTGATgttgac	--	predicted protein [Source:BROAD_F_oxysporum;Acc:FOXG_10156]	-	-	-	-	GO:0005634//nucleus	GO:0000981//DNA-binding transcription factor activity, RNA polymerase II-specific;GO:0003677//DNA binding;GO:0008270//zinc ion binding	GO:0006351//transcription, DNA-templated;GO:0006355//regulation of transcription, DNA-templated
miR-21-x	FOXG_10166T0	164	186	-18.29	tTCGAATAGGAGGTAC-GCGGCtt	x||||||||xxx|x||x:|::|xx	tAGCTTATCAGAC-TGATGTTGac	iccD	conserved hypothetical protein [Source:BROAD_F_oxysporum;Acc:FOXG_10166]	Metabolism;Metabolism;Metabolism	Global and overview maps;Global and overview maps;Lipid metabolism	ko01100//Metabolic pathways;ko01110//Biosynthesis of secondary metabolites;ko00100//Steroid biosynthesis	K00559;K00559;K00559	-	GO:0008168//methyltransferase activity	-
miR-21-x	FOXG_10167T0	234	255	-17.96	aTCGAATACAC-GATTACtctgt	x|||||||xx|x||:|||xxxxx	tAGCTTATCAGACTGATGttgac	--	conserved hypothetical protein [Source:BROAD_F_oxysporum;Acc:FOXG_10167]	-	-	-	-	-	-	-
miR-21-x	FOXG_10181T0	859	884	-13.47	cTCGAATACGTAGGCCTAACTAACct	x|||||||x||xx|x|||xx:|||xx	tAGCTTAT-CAGACTGAT--GTTGac	priB	conserved hypothetical protein [Source:BROAD_F_oxysporum;Acc:FOXG_10181]	-	-	-	-	-	-	-
miR-21-x	FOXG_10212T0	790	810	-13.93	tTCGAATAAT--GGCGGTAATcg	x|||||||x|xx|:|x::||:xx	tAGCTTATCAGACTGATGTTGac	asqE	conserved hypothetical protein [Source:BROAD_F_oxysporum;Acc:FOXG_10212]	-	-	-	-	-	GO:0016491//oxidoreductase activity	-
miR-21-x	FOXG_10225T0	322	348	-14.55	gTCGAATAGATCCTTGCCCTAGACCgg	x||||||||x||xx||x|x||x|x|xx	tAGCTTATC-AG--ACTG-ATGTTGac	mpaDE	conserved hypothetical protein [Source:BROAD_F_oxysporum;Acc:FOXG_10225]	-	-	-	-	-	GO:0005506//iron ion binding;GO:0016705//oxidoreductase activity, acting on paired donors, with incorporation or reduction of molecular oxygen;GO:0020037//heme binding	GO:0055114//oxidation-reduction process
miR-21-x	FOXG_10251T0	618	639	-11.61	cTCGAATAG-CGCACAGTACCcg	x||||||||x|xx||x::|x|xx	tAGCTTATCAGACTGATGTTGac	ish1	conserved hypothetical protein [Source:BROAD_F_oxysporum;Acc:FOXG_10251]	-	-	-	-	-	-	-
miR-21-x	FOXG_10265T0	223	246	-11.17	tTCGAATACCAGGAACCACAGatc	x|||||||xxxx||x|x|||:xxx	tAGCTTATCAGACT-GATGTTgac	--	conserved hypothetical protein [Source:BROAD_F_oxysporum;Acc:FOXG_10265]	-	-	-	-	-	-	-
miR-21-x	FOXG_10287T0	374	396	-16.82	gTCGAATAGTTCGCCTGgtaggt	x|||||||||:x|x||:xxxxxx	tAGCTTATCAGACTGATgttgac	DAP1	damage response protein 1 [Source:BROAD_F_oxysporum;Acc:FOXG_10287]	-	-	-	-	-	-	-
miR-21-x	FOXG_10299T0	2968	2988	-16.86	cTCGAATAGGCTG--TACCGCtc	x||||||||x|||xx|||x:|xx	tAGCTTATCAGACTGATGTTGac	--	conserved hypothetical protein [Source:BROAD_F_oxysporum;Acc:FOXG_10299]	-	-	-	-	GO:0005634//nucleus	GO:0003676//nucleic acid binding;GO:0003677//DNA binding;GO:0008270//zinc ion binding	GO:0006351//transcription, DNA-templated
miR-21-x	FOXG_10304T0	696	719	-12.85	cTCGAATACAGCAGTATACGACca	x|||||||xxx|x|xx|||:||xx	tAGCTTATCA-GACTGATGTTGac	SPBC2D10.04	conserved hypothetical protein [Source:BROAD_F_oxysporum;Acc:FOXG_10304]	-	-	-	-	-	-	-
miR-21-x	FOXG_10310T0	1361	1383	-15.81	tTCGAATAAGTAT-ATGACGAgcc	x|||||||x||x|x|:x||:|xxx	tAGCTTAT-CAGACTGATGTTgac	CTHT_0071780	conserved hypothetical protein [Source:BROAD_F_oxysporum;Acc:FOXG_10310]	-	-	-	-	-	-	-
miR-21-x	FOXG_10324T0	292	315	-11.86	tTCGAATAATCGGAGCTCTAGTtc	x|||||||x||x||x||x:|::xx	tAGCTTATCAGACT-GATGTTGac	--	conserved hypothetical protein [Source:BROAD_F_oxysporum;Acc:FOXG_10324]	-	-	-	-	-	GO:0005515//protein binding	-
miR-21-x	FOXG_10338T0	429	450	-12.69	tTCGAATA-TGTAGTTAaggacg	x|||||||x|x|x::||xxxxxx	tAGCTTATCAGACTGATgttgac	--	predicted protein [Source:BROAD_F_oxysporum;Acc:FOXG_10338]	-	-	-	-	-	-	-
miR-21-x	FOXG_10367T0	670	693	-19.11	tTCGAATAGTTAGAGGTTGAACtg	x|||||||||:x||xx|xx|||xx	tAGCTTATCAGACTG-ATGTTGac	notO'	hypothetical protein [Source:BROAD_F_oxysporum;Acc:FOXG_10367]	-	-	-	-	-	-	GO:0055085//transmembrane transport
miR-21-x	FOXG_10398T0	386	408	-11.54	aTCGAATACTGGGAAGAGGAaga	x|||||||x|xx||xx|x:|xxx	tAGCTTATCAGACTGATGTTgac	lacZ	conserved hypothetical protein [Source:BROAD_F_oxysporum;Acc:FOXG_10398]	-	-	-	-	-	GO:0004553//hydrolase activity, hydrolyzing O-glycosyl compounds	GO:0005975//carbohydrate metabolic process
miR-21-x	FOXG_10410T0	613	633	-19.69	gTCGAATAGCC-GACGA-AGCgc	x||||||||x|x|||x|x|:|xx	tAGCTTATCAGACTGATGTTGac	penDE	conserved hypothetical protein [Source:BROAD_F_oxysporum;Acc:FOXG_10410]	Metabolism;Metabolism;Metabolism	Global and overview maps;Global and overview maps;Biosynthesis of other secondary metabolites	ko01100//Metabolic pathways;ko01110//Biosynthesis of secondary metabolites;ko00311//Penicillin and cephalosporin biosynthesis	K19200;K19200;K19200	-	-	-
miR-21-x	FOXG_10436T0	286	309	-20.83	aTCGAATAG-CTGGTCTTGTAGCtt	x||||||||x|||::xx|::|:|xx	tAGCTTATCAGACTG--ATGTTGac	Uckl1	hypothetical protein similar to uridine kinase [Source:BROAD_F_oxysporum;Acc:FOXG_10436]	Metabolism;Metabolism	Global and overview maps;Nucleotide metabolism	ko01100//Metabolic pathways;ko00240//Pyrimidine metabolism	K00876;K00876	-	GO:0005524//ATP binding;GO:0016301//kinase activity	GO:0009116//nucleoside metabolic process
miR-21-x	FOXG_10437T0	796	819	-10.89	tTCGAATAGCATACCGTGTATCtt	x||||||||xx|xx|x|::|x|xx	tAGCTTATCAGACTG-ATGTTGac	NDB3	hypothetical protein similar to 64 kDa mitochondrial NADH dehydrogenase [Source:BROAD_F_oxysporum;Acc:FOXG_10437]	Metabolism	Energy metabolism	ko00190//Oxidative phosphorylation	K03885	-	GO:0005509//calcium ion binding;GO:0016491//oxidoreductase activity	GO:0055114//oxidation-reduction process
miR-21-x	FOXG_10457T0	1039	1062	-16.47	aTCGAATAAGTCAACCAGCAGgta	x|||||||x|||xxx|x:||:xxx	tAGCTTAT-CAGACTGATGTTgac	--	conserved hypothetical protein [Source:BROAD_F_oxysporum;Acc:FOXG_10457]	-	-	-	-	-	-	-
miR-21-x	FOXG_10458T0	1383	1404	-12.82	gTCGAATAC-CAAGCTGAAGaac	x|||||||xx|xx:||:x|:xxx	tAGCTTATCAGACTGATGTTgac	--	conserved hypothetical protein [Source:BROAD_F_oxysporum;Acc:FOXG_10458]	-	-	-	-	-	GO:0008289//lipid binding	-
miR-21-x	FOXG_10477T0	4	27	-18.81	gTCGAATAGACCTCACTGCtgtcc	x||||||||x|x|x|||:|xxxxx	tAGCTTATCAG-ACTGATGttgac	ria1	hypothetical protein similar to translocation elongation factor EF-Tu [Source:BROAD_F_oxysporum;Acc:FOXG_10477]	Genetic Information Processing	Translation	ko03008//Ribosome biogenesis in eukaryotes	K14536	-	GO:0003924//GTPase activity;GO:0005525//GTP binding	-
miR-21-x	FOXG_10516T0	513	537	-14.79	cTCGAATAAGTCCTGTCTGAGAgga	x|||||||x|||x||x||:x:|xxx	tAGCTTAT-CAG-ACTGATGTTgac	AMPP	hypothetical protein similar to xaa-pro aminopeptidase [Source:BROAD_F_oxysporum;Acc:FOXG_10516]	-	-	-	-	-	GO:0016787//hydrolase activity;GO:0070006//metalloaminopeptidase activity	-
miR-21-x	FOXG_10554T0	2419	2445	-10.44	tTCGAATATGAACTCTTGTTGTAGgtg	x|||||||x|xxx|||x::|::|:xxx	tAGCTTAT-C---AGACTGATGTTgac	--	predicted protein [Source:BROAD_F_oxysporum;Acc:FOXG_10554]	-	-	-	-	-	GO:0005515//protein binding	-
miR-21-x	FOXG_10597T0	602	624	-21.34	aTCGAATAGTCGGCCCATGcggt	x||||||||||x|x|x|::xxxx	tAGCTTATCAGACTGATGTtgac	srdI	conserved hypothetical protein [Source:BROAD_F_oxysporum;Acc:FOXG_10597]	-	-	-	-	-	GO:0003824//catalytic activity;GO:0016491//oxidoreductase activity;GO:0050660//flavin adenine dinucleotide binding;GO:0071949//FAD binding	GO:0055114//oxidation-reduction process
miR-21-x	FOXG_10604T0	1128	1149	-11.21	gTCGAATACACACA-TACGcggc	x|||||||xx|xx|x|||:xxxx	tAGCTTATCAGACTGATGTtgac	bglI	hypothetical protein similar to Cel3c [Source:BROAD_F_oxysporum;Acc:FOXG_10604]	Metabolism;Metabolism;Metabolism;Metabolism	Global and overview maps;Global and overview maps;Carbohydrate metabolism;Metabolism of other amino acids	ko01100//Metabolic pathways;ko01110//Biosynthesis of secondary metabolites;ko00500//Starch and sucrose metabolism;ko00460//Cyanoamino acid metabolism	K05349;K05349;K05349;K05349	-	GO:0004553//hydrolase activity, hydrolyzing O-glycosyl compounds	GO:0005975//carbohydrate metabolic process
miR-21-x	FOXG_10615T0	39	60	-11.89	cTCGAATAC-CTGGaacctgaat	x|||||||xx|||:xxxxxxxxx	tAGCTTATCAGACTgatgttgac	mad2	mitotic spindle checkpoint component mad2 [Source:BROAD_F_oxysporum;Acc:FOXG_10615]	Cellular Processes;Cellular Processes	Cell growth and death;Cell growth and death	ko04111//Cell cycle - yeast;ko04113//Meiosis - yeast	K02537;K02537	-	-	GO:0007094//mitotic spindle assembly checkpoint
miR-21-x	FOXG_10628T0	937	957	-14.01	gTCGAATATTC--GCTCGAACgg	x|||||||x||xx:||xx|||xx	tAGCTTATCAGACTGATGTTGac	cwf17	hypothetical protein similar to small nucleolar ribonucleoprotein complex subunit [Source:BROAD_F_oxysporum;Acc:FOXG_10628]	Genetic Information Processing	Transcription	ko03040//Spliceosome	K12857	-	GO:0005515//protein binding	-
miR-21-x	FOXG_10643T0	287	309	-15.42	cTCGAATAGGTCTTAG-ACGAata	x||||||||x|||x|xx||:|xxx	tAGCTTATC-AGACTGATGTTgac	GUF1	GTP-binding protein GUF1 [Source:BROAD_F_oxysporum;Acc:FOXG_10643]	-	-	-	-	-	GO:0003924//GTPase activity;GO:0005525//GTP binding	-
miR-21-x	FOXG_10671T0	1840	1863	-11.08	cTCGAATAGAGCCCACCCCATCtc	x||||||||xx|xx||xx||x|xx	tAGCTTATCA-GACTGATGTTGac	--	predicted protein [Source:BROAD_F_oxysporum;Acc:FOXG_10671]	-	-	-	-	-	-	-
miR-21-x	FOXG_10711T0	1550	1572	-14.71	tTCGAATATTCTGCGTCCGAaga	x|||||||x||||xx|x|:|xxx	tAGCTTATCAGACTGATGTTgac	cao1	peroxisomal copper amine oxidase [Source:BROAD_F_oxysporum;Acc:FOXG_10711]	Metabolism;Metabolism;Metabolism;Metabolism;Metabolism;Metabolism	Global and overview maps;Global and overview maps;Amino acid metabolism;Amino acid metabolism;Amino acid metabolism;Metabolism of other amino acids	ko01100//Metabolic pathways;ko01110//Biosynthesis of secondary metabolites;ko00260//Glycine, serine and threonine metabolism;ko00350//Tyrosine metabolism;ko00360//Phenylalanine metabolism;ko00410//beta-Alanine metabolism	K00276;K00276;K00276;K00276;K00276;K00276	-	GO:0005507//copper ion binding;GO:0008131//primary amine oxidase activity;GO:0048038//quinone binding	GO:0009308//amine metabolic process;GO:0055114//oxidation-reduction process
miR-21-x	FOXG_10735T0	142	162	-13.39	gTCGAATACCCT--CTATAGatg	x|||||||xx||xx|||:|:xxx	tAGCTTATCAGACTGATGTTgac	--	predicted protein [Source:BROAD_F_oxysporum;Acc:FOXG_10735]	-	-	-	-	-	-	-
miR-21-x	FOXG_10743T0	46	69	-14.12	cTCGAATACTCTCACGAACAGacc	x|||||||x|||x||x|x||:xxx	tAGCTTATCAGACTGAT-GTTgac	ARB_02327-2	conserved hypothetical protein [Source:BROAD_F_oxysporum;Acc:FOXG_10743]	-	-	-	-	-	GO:0016491//oxidoreductase activity	-
miR-21-x	FOXG_10758T0	679	699	-11.99	tTCGAATA-TGTG-CTAGAGggt	x|||||||x|x||x|||x|:xxx	tAGCTTATCAGACTGATGTTgac	hgd	homogentisate 1,2-dioxygenase [Source:BROAD_F_oxysporum;Acc:FOXG_10758]	Metabolism;Metabolism	Global and overview maps;Amino acid metabolism	ko01100//Metabolic pathways;ko00350//Tyrosine metabolism	K00451;K00451	-	GO:0004411//homogentisate 1,2-dioxygenase activity	GO:0006559//L-phenylalanine catabolic process;GO:0006570//tyrosine metabolic process;GO:0055114//oxidation-reduction process
miR-21-x	FOXG_10765T0	647	669	-13.88	gTCGAATAGgaaggtgtttcctc	x||||||||xxxxxxxxxxxxxx	tAGCTTATCagactgatgttgac	LAE1	hypothetical protein similar to methyltransferase [Source:BROAD_F_oxysporum;Acc:FOXG_10765]	-	-	-	-	-	-	-
miR-21-x	FOXG_10783T0	352	372	-11.25	tTCGAATAC-CTTAC-ACATCtt	x|||||||xx||x||x|||x|xx	tAGCTTATCAGACTGATGTTGac	phacB	hypothetical protein similar to cytochrome P450 phenylacetate hydroxylase [Source:BROAD_F_oxysporum;Acc:FOXG_10783]	-	-	-	-	-	GO:0005506//iron ion binding;GO:0016705//oxidoreductase activity, acting on paired donors, with incorporation or reduction of molecular oxygen;GO:0020037//heme binding	GO:0055114//oxidation-reduction process
miR-21-x	FOXG_10799T0	306	330	-18.08	gTCGAATAGTAGGTCGTTCTAACag	x|||||||||xx|x|xx|x:|||xx	tAGCTTATCAGACTG--ATGTTGac	LAE1	conserved hypothetical protein [Source:BROAD_F_oxysporum;Acc:FOXG_10799]	-	-	-	-	-	-	-
miR-21-x	FOXG_10845T0	1301	1326	-16.03	gTCGAATAAGTTGTAGAGTAGActtg	x|||||||x||:x|x||x||x|xxxx	tAGCTTAT-CAG-A-CTGATGTtgac	SAVERM_828	conserved hypothetical protein [Source:BROAD_F_oxysporum;Acc:FOXG_10845]	-	-	-	-	-	GO:0003824//catalytic activity	-
miR-21-x	FOXG_10881T0	62	84	-13.39	aTCGAATA-TCAAGACaggtctct	x|||||||x||xx|||xxxxxxxx	tAGCTTATCAGA-CTGatgttgac	--	conserved hypothetical protein [Source:BROAD_F_oxysporum;Acc:FOXG_10881]	-	-	-	-	-	GO:0003824//catalytic activity	GO:0009116//nucleoside metabolic process
miR-21-x	FOXG_10901T0	124	146	-13.04	tTCGAATACGGCTC-CTGCctctt	x|||||||x|x||xx||:|xxxxx	tAGCTTAT-CAGACTGATGttgac	HNM1	choline transport protein [Source:BROAD_F_oxysporum;Acc:FOXG_10901]	-	-	-	-	GO:0016020//membrane	GO:0022857//transmembrane transporter activity	GO:0055085//transmembrane transport
miR-21-x	FOXG_10952T0	843	867	-17.43	tTCGAATAAGTATCGGTGGCAACtc	x|||||||x||x|x|::x:||||xx	tAGCTTAT-CAGA-CTGATGTTGac	ascG	conserved hypothetical protein [Source:BROAD_F_oxysporum;Acc:FOXG_10952]	-	-	-	-	-	GO:0004497//monooxygenase activity;GO:0005506//iron ion binding;GO:0016705//oxidoreductase activity, acting on paired donors, with incorporation or reduction of molecular oxygen;GO:0020037//heme binding	GO:0055114//oxidation-reduction process
miR-21-x	FOXG_10975T0	93	114	-11.44	cTCGAATAG-CACGTAACAAaac	x||||||||x|xx::x||||xxx	tAGCTTATCAGACTGATGTTgac	Atu4684	conserved hypothetical protein [Source:BROAD_F_oxysporum;Acc:FOXG_10975]	-	-	-	-	-	-	-
miR-21-x	FOXG_11051T0	223	243	-13.5	gTCGAATAG---GAGTTATAtttt	x||||||||xxx||x:||:|xxxx	tAGCTTATCAGACT-GATGTtgac	RSM25	conserved hypothetical protein [Source:BROAD_F_oxysporum;Acc:FOXG_11051]	-	-	-	-	GO:0005763//mitochondrial small ribosomal subunit	GO:0003735//structural constituent of ribosome	-
miR-21-x	FOXG_11056T0	2115	2139	-13.21	tTCGAATAATAGTTGGGTACcccag	x|||||||x|xx:||:x|||xxxxx	tAGCTTATCA--GACTGATGttgac	--	hypothetical protein [Source:BROAD_F_oxysporum;Acc:FOXG_11056]	-	-	-	-	-	-	-
miR-21-x	FOXG_11072T0	38	60	-17.15	cTCGAATAGTTCCGGTAGGACcg	x|||||||||:xx:x||x:||xx	tAGCTTATCAGACTGATGTTGac	SPBC1773.06c	conserved hypothetical protein [Source:BROAD_F_oxysporum;Acc:FOXG_11072]	-	-	-	-	-	GO:0016491//oxidoreductase activity	GO:0055114//oxidation-reduction process
miR-21-x	FOXG_11089T0	294	315	-15.39	tTCGAATAG-CTCGCgggtgtgg	x||||||||x||x:|xxxxxxxx	tAGCTTATCAGACTGatgttgac	vps11	hypothetical protein similar to vacuolar protein sorting protein VPS11 [Source:BROAD_F_oxysporum;Acc:FOXG_11089]	Cellular Processes	Transport and catabolism	ko04138//Autophagy - yeast	K20179	-	GO:0005515//protein binding	GO:0006886//intracellular protein transport;GO:0016192//vesicle-mediated transport
miR-21-x	FOXG_11090T0	74	98	-13.99	tTCGAATAATGTCTCAGGGTTACcc	x|||||||xx||||x|xx::x||xx	tAGCTTAT--CAGACTGATGTTGac	--	predicted protein [Source:BROAD_F_oxysporum;Acc:FOXG_11090]	-	-	-	-	-	-	-
miR-21-x	FOXG_11114T0	5465	5487	-15.29	gTCGAATAGTagcaagtctcgag	x|||||||||xxxxxxxxxxxxx	tAGCTTATCAgactgatgttgac	--	conserved hypothetical protein [Source:BROAD_F_oxysporum;Acc:FOXG_11114]	-	-	-	-	-	GO:0005515//protein binding	-
miR-21-x	FOXG_11115T0	2039	2061	-16.39	gTCGAATAG-CTCACTTACccgta	x||||||||x||x|||x||xxxxx	tAGCTTATCAGACTGA-TGttgac	lys2	L-aminoadipate-semialdehyde dehydrogenase large subunit [Source:BROAD_F_oxysporum;Acc:FOXG_11115]	Metabolism;Metabolism;Metabolism;Metabolism	Global and overview maps;Global and overview maps;Global and overview maps;Amino acid metabolism	ko01100//Metabolic pathways;ko01110//Biosynthesis of secondary metabolites;ko01230//Biosynthesis of amino acids;ko00300//Lysine biosynthesis	K00143;K00143;K00143;K00143	-	GO:0003824//catalytic activity	-
miR-21-x	FOXG_11144T0	124	144	-22.51	gTCGAATAG-C-GGCTGCAcgac	x||||||||x|x|:||:||xxxx	tAGCTTATCAGACTGATGTtgac	--	conserved hypothetical protein [Source:BROAD_F_oxysporum;Acc:FOXG_11144]	-	-	-	-	-	-	GO:0090173//regulation of synaptonemal complex assembly
miR-21-x	FOXG_11173T0	1909	1931	-15.51	tTCGAATATCCGGGCTtttgacg	x|||||||xx|x|:||xxxxxxx	tAGCTTATCAGACTGAtgttgac	--	predicted protein [Source:BROAD_F_oxysporum;Acc:FOXG_11173]	-	-	-	-	-	-	-
miR-21-x	FOXG_11174T0	680	702	-13.31	gTCGAATAGGTTGtggaagagtt	x||||||||x:||xxxxxxxxxx	tAGCTTATCAGACtgatgttgac	SPC25	conserved hypothetical protein [Source:BROAD_F_oxysporum;Acc:FOXG_11174]	-	-	-	-	-	-	-
miR-21-x	FOXG_11206T0	1286	1308	-13.43	cTCGAATAGACTTCCAGCccatc	x||||||||x||xx|x:|xxxxx	tAGCTTATCAGACTGATGttgac	--	conserved hypothetical protein [Source:BROAD_F_oxysporum;Acc:FOXG_11206]	-	-	-	-	-	-	-
miR-21-x	FOXG_11261T0	1063	1085	-10.13	aTCGAATACTTTTTCTCTTATca	x|||||||x|:|xx||x:x|:xx	tAGCTTATCAGACTGATGTTGac	--	conserved hypothetical protein [Source:BROAD_F_oxysporum;Acc:FOXG_11261]	-	-	-	-	-	-	-
miR-21-x	FOXG_11282T0	227	249	-15.31	cTCGAATAGTTTtcgtcgcagtt	x|||||||||:|xxxxxxxxxxx	tAGCTTATCAGActgatgttgac	VTC3	conserved hypothetical protein [Source:BROAD_F_oxysporum;Acc:FOXG_11282]	-	-	-	-	-	-	-
miR-21-x	FOXG_11306T0	184	207	-15.31	tTCGAATAGGAGCTCG-TACAcgaa	x||||||||xxx||x:x||||xxxx	tAGCTTATCA--GACTGATGTtgac	--	conserved hypothetical protein [Source:BROAD_F_oxysporum;Acc:FOXG_11306]	-	-	-	-	-	-	-
miR-21-x	FOXG_11346T0	104	126	-17.85	tTCGAATAACGCTG-CGGCAACcc	x|||||||xxx|||x|x:||||xx	tAGCTTATCA-GACTGATGTTGac	anp1	mannan polymerase II complex ANP1 subunit [Source:BROAD_F_oxysporum;Acc:FOXG_11346]	Metabolism;Metabolism	Global and overview maps;Glycan biosynthesis and metabolism	ko01100//Metabolic pathways;ko00513//Various types of N-glycan biosynthesis	K05533;K05533	-	-	-
miR-21-x	FOXG_11358T0	1219	1242	-21.83	tTCGAATAGCTCTGACCATCAgaa	x||||||||x||||||x|:x|xxx	tAGCTTATC-AGACTGATGTTgac	Nae1	conserved hypothetical protein [Source:BROAD_F_oxysporum;Acc:FOXG_11358]	-	-	-	-	-	GO:0008641//ubiquitin-like modifier activating enzyme activity;GO:0019781//NEDD8 activating enzyme activity	GO:0045116//protein neddylation
miR-21-x	FOXG_11397T0	723	744	-15.51	aTCGAATAGAC-GACCGTGGaag	x||||||||x|x|||x::::xxx	tAGCTTATCAGACTGATGTTgac	mgtA	hypothetical protein similar to glycosyl transferase [Source:BROAD_F_oxysporum;Acc:FOXG_11397]	-	-	-	-	-	-	-
miR-21-x	FOXG_11430T0	1758	1779	-14.14	tTCGAATAGT-TGGTGGGGAaag	x|||||||||x||::x:x:|xxx	tAGCTTATCAGACTGATGTTgac	--	conserved hypothetical protein [Source:BROAD_F_oxysporum;Acc:FOXG_11430]	-	-	-	-	-	GO:0005515//protein binding;GO:0008270//zinc ion binding	-
miR-21-x	FOXG_11455T0	2716	2739	-13.56	gTCGAATACTTGTGCCAGCtcctt	x|||||||x|:x||x|x:|xxxxx	tAGCTTATCAG-ACTGATGttgac	--	hypothetical protein similar to AAA family ATPase [Source:BROAD_F_oxysporum;Acc:FOXG_11455]	-	-	-	-	-	GO:0005524//ATP binding	-
miR-21-x	FOXG_11465T0	4457	4476	-13.08	tTCGAATAA---GGTTACAAgcc	x|||||||xxxx|::|||||xxx	tAGCTTATCAGACTGATGTTgac	sec71	hypothetical protein similar to guanyl-nucleotide exchange factor [Source:BROAD_F_oxysporum;Acc:FOXG_11465]	Cellular Processes	Transport and catabolism	ko04144//Endocytosis	K18442	-	GO:0005086//ARF guanyl-nucleotide exchange factor activity	GO:0032012//regulation of ARF protein signal transduction
miR-21-x	FOXG_11487T0	383	405	-10.5	cTCGAATAATCACTTTCTAGCct	x|||||||x||xxx:|x:|:|xx	tAGCTTATCAGACTGATGTTGac	--	conserved hypothetical protein [Source:BROAD_F_oxysporum;Acc:FOXG_11487]	-	-	-	-	-	GO:0004491//methylmalonate-semialdehyde dehydrogenase (acylating) activity	GO:0055114//oxidation-reduction process
miR-21-x	FOXG_11603T0	430	456	-13.96	cTCGAATAGCCCTAGTGACTctttgta	x||||||||x|xxxx|||||xxxxxxx	tAGCTTATCAG----ACTGAtgttgac	--	predicted protein [Source:BROAD_F_oxysporum;Acc:FOXG_11603]	-	-	-	-	-	-	-
miR-21-x	FOXG_11643T0	1268	1290	-15.82	gTCGAATACGA-GACATAGAACtc	x|||||||xxxx|||x||x|||xx	tAGCTTATCAGACTG-ATGTTGac	nadA	conserved hypothetical protein [Source:BROAD_F_oxysporum;Acc:FOXG_11643]	-	-	-	-	-	GO:0003824//catalytic activity;GO:0010181//FMN binding;GO:0016491//oxidoreductase activity	GO:0055114//oxidation-reduction process
miR-21-x	FOXG_11672T0	1252	1272	-19.26	gTCGAATAGG--GGCCGGAACga	x||||||||xxx|:|x:x|||xx	tAGCTTATCAGACTGATGTTGac	ARB_02372	conserved hypothetical protein [Source:BROAD_F_oxysporum;Acc:FOXG_11672]	-	-	-	-	-	GO:0016491//oxidoreductase activity;GO:0050660//flavin adenine dinucleotide binding;GO:0071949//FAD binding	GO:0055114//oxidation-reduction process
miR-21-x	FOXG_11679T0	818	840	-10.49	gTCGAATACCGCGCCTTCtcggg	x|||||||xxxx|x||x|xxxxx	tAGCTTATCAGACTGATGttgac	DFRA	hypothetical protein similar to cinnamoyl-CoA reductase [Source:BROAD_F_oxysporum;Acc:FOXG_11679]	-	-	-	-	-	GO:0003824//catalytic activity;GO:0050662//coenzyme binding	-
miR-21-x	FOXG_11687T0	1018	1041	-22.66	tTCGAATAGGGGTTGTC-ACAGCtg	x||||||||xxx:||x|x|||:|xx	tAGCTTATCA--GACTGATGTTGac	SPAPB1A11.03	hypothetical protein similar to FMN-dependent dehydrogenase [Source:BROAD_F_oxysporum;Acc:FOXG_11687]	Metabolism;Metabolism	Global and overview maps;Carbohydrate metabolism	ko01100//Metabolic pathways;ko00620//Pyruvate metabolism	K00467;K00467	-	GO:0003824//catalytic activity;GO:0010181//FMN binding;GO:0016491//oxidoreductase activity	GO:0055114//oxidation-reduction process
miR-21-x	FOXG_11735T0	1294	1317	-16.43	cTCGAATATTCTACGACT-TAGCca	x|||||||x|||xx||||x:|:|xx	tAGCTTATCAGA--CTGATGTTGac	lacA	hypothetical protein similar to beta-galactosidase [Source:BROAD_F_oxysporum;Acc:FOXG_11735]	-	-	-	-	-	GO:0004553//hydrolase activity, hydrolyzing O-glycosyl compounds	GO:0005975//carbohydrate metabolic process
miR-21-x	FOXG_11751T0	504	525	-18.54	cTCGAATAG-CTATCCGCGGCgg	x||||||||x||xx|x:|::|xx	tAGCTTATCAGACTGATGTTGac	SPAC869.06c	hypothetical protein similar to HHE domain protein [Source:BROAD_F_oxysporum;Acc:FOXG_11751]	-	-	-	-	-	-	-
miR-21-x	FOXG_11755T0	700	723	-16.3	aTCGAATAGATCACGCCAAAACtt	x||||||||x||xx:|x|x|||xx	tAGCTTATC-AGACTGATGTTGac	--	conserved hypothetical protein [Source:BROAD_F_oxysporum;Acc:FOXG_11755]	-	-	-	-	-	-	-
miR-21-x	FOXG_11764T0	1802	1827	-19.36	tTCGAATAGCGGTGAGGCTACGTCtc	x||||||||xxx|xx|:||||:x|xx	tAGCTTATC---AGACTGATGTTGac	--	conserved hypothetical protein [Source:BROAD_F_oxysporum;Acc:FOXG_11764]	-	-	-	-	-	-	-
miR-21-x	FOXG_11778T0	1344	1365	-17.24	tTCGAATAGGTTG-TGAAAGCtg	x||||||||x:||x:x|x|:|xx	tAGCTTATCAGACTGATGTTGac	SPBC1683.13c	conserved hypothetical protein [Source:BROAD_F_oxysporum;Acc:FOXG_11778]	-	-	-	-	GO:0005634//nucleus	GO:0000981//DNA-binding transcription factor activity, RNA polymerase II-specific;GO:0003677//DNA binding;GO:0008270//zinc ion binding	GO:0006351//transcription, DNA-templated;GO:0006355//regulation of transcription, DNA-templated
miR-21-x	FOXG_11783T0	172	195	-16.34	tTCGAATAAGTCTagggttggctc	x|||||||x||||xxxxxxxxxxx	tAGCTTAT-CAGActgatgttgac	--	conserved hypothetical protein [Source:BROAD_F_oxysporum;Acc:FOXG_11783]	-	-	-	-	-	GO:0004061//arylformamidase activity	GO:0019441//tryptophan catabolic process to kynurenine
miR-21-x	FOXG_11809T0	421	444	-13.18	cTCGAATAGCTATACGTGTAcata	x||||||||x:xx||x|::|xxxx	tAGCTTATCAGACTG-ATGTtgac	hcaE	hypothetical protein similar to iron-sulfur cluster-binding protein [Source:BROAD_F_oxysporum;Acc:FOXG_11809]	-	-	-	-	-	GO:0005506//iron ion binding;GO:0016491//oxidoreductase activity;GO:0051537//2 iron, 2 sulfur cluster binding	GO:0044237//cellular metabolic process;GO:0055114//oxidation-reduction process
miR-21-x	FOXG_11816T0	104	125	-10.96	gTCGAATA-TAGGTTCGAAACcg	x|||||||x|xx|x:x:x|||xx	tAGCTTATCAGACTGATGTTGac	SPBC530.05	hypothetical protein similar to RING-3 [Source:BROAD_F_oxysporum;Acc:FOXG_11816]	-	-	-	-	GO:0005634//nucleus	GO:0000981//DNA-binding transcription factor activity, RNA polymerase II-specific;GO:0003677//DNA binding;GO:0008270//zinc ion binding	GO:0006351//transcription, DNA-templated;GO:0006355//regulation of transcription, DNA-templated
miR-21-x	FOXG_11827T0	878	900	-10.68	aTCGAATAtacccgtcaagagga	x|||||||xxxxxxxxxxxxxxx	tAGCTTATcagactgatgttgac	alcR	hypothetical protein similar to regulatory protein AlcR [Source:BROAD_F_oxysporum;Acc:FOXG_11827]	-	-	-	-	GO:0005634//nucleus	GO:0000981//DNA-binding transcription factor activity, RNA polymerase II-specific;GO:0008270//zinc ion binding	GO:0006355//regulation of transcription, DNA-templated
miR-21-x	FOXG_11831T0	1100	1122	-10.48	cTCGAATAGGAAGTCGAGGAggt	x||||||||xxx|x|x|x:|xxx	tAGCTTATCAGACTGATGTTgac	--	conserved hypothetical protein [Source:BROAD_F_oxysporum;Acc:FOXG_11831]	-	-	-	-	-	GO:0003824//catalytic activity;GO:0008484//sulfuric ester hydrolase activity	-
miR-21-x	FOXG_11833T0	1404	1428	-18.77	gTCGAATAGTATAAAGTAACGACtc	x|||||||||x|x|xx:x||:||xx	tAGCTTATCAGACT--GATGTTGac	--	conserved hypothetical protein [Source:BROAD_F_oxysporum;Acc:FOXG_11833]	-	-	-	-	-	-	-
miR-21-x	FOXG_11846T0	945	969	-14.76	cTCGAATAGCTAGTGGGCACAGTtt	x||||||||x:xx||:xx|||::xx	tAGCTTATCAG--ACTGATGTTGac	BEA2	conserved hypothetical protein [Source:BROAD_F_oxysporum;Acc:FOXG_11846]	Metabolism;Metabolism;Metabolism	Global and overview maps;Global and overview maps;Metabolism of cofactors and vitamins	ko01100//Metabolic pathways;ko01110//Biosynthesis of secondary metabolites;ko00770//Pantothenate and CoA biosynthesis	K00077;K00077;K00077	-	GO:0016491//oxidoreductase activity	GO:0055114//oxidation-reduction process
miR-21-x	FOXG_11847T0	1358	1380	-15.74	aTCGAATAGACCGCTCAGAGCat	x||||||||x|x|x:x|x|:|xx	tAGCTTATCAGACTGATGTTGac	BEA1	enniatin synthetase [Source:BROAD_F_oxysporum;Acc:FOXG_11847]	-	-	-	-	-	GO:0003824//catalytic activity;GO:0031177//phosphopantetheine binding	-
miR-21-x	FOXG_11860T0	368	390	-12.83	tTCGAATAGcgccgcgcgtaaga	x||||||||xxxxxxxxxxxxxx	tAGCTTATCagactgatgttgac	--	conserved hypothetical protein [Source:BROAD_F_oxysporum;Acc:FOXG_11860]	-	-	-	-	-	-	-
miR-21-x	FOXG_11873T0	1301	1323	-21.03	cTCGAATAGTTGCGACT-CAAggt	x|||||||||:xx||||x|||xxx	tAGCTTATCAGA-CTGATGTTgac	--	conserved hypothetical protein [Source:BROAD_F_oxysporum;Acc:FOXG_11873]	-	-	-	-	-	-	-
miR-21-x	FOXG_11874T0	323	345	-11.16	cTCGAATAGGGTTAgcccttgtg	x||||||||xx|x|xxxxxxxxx	tAGCTTATCAGACTgatgttgac	--	conserved hypothetical protein [Source:BROAD_F_oxysporum;Acc:FOXG_11874]	-	-	-	-	-	-	-
miR-21-x	FOXG_11887T0	688	711	-18.59	cTCGAATAGGGTCTTGAC--CGACtt	x||||||||xx|||x|||xx|:||xx	tAGCTTATC--AGA-CTGATGTTGac	--	hypothetical protein [Source:BROAD_F_oxysporum;Acc:FOXG_11887]	-	-	-	-	-	-	-
miR-21-x	FOXG_11938T0	667	684	-13.98	tTCGAATA-----ACTACAAatt	x|||||||xxxxx|||||||xxx	tAGCTTATCAGACTGATGTTgac	CIMG_05755	conserved hypothetical protein [Source:BROAD_F_oxysporum;Acc:FOXG_11938]	Metabolism;Metabolism;Metabolism;Metabolism;Metabolism;Metabolism;Metabolism;Metabolism	Global and overview maps;Global and overview maps;Global and overview maps;Global and overview maps;Carbohydrate metabolism;Carbohydrate metabolism;Energy metabolism;Carbohydrate metabolism	ko01100//Metabolic pathways;ko01110//Biosynthesis of secondary metabolites;ko01200//Carbon metabolism;ko01230//Biosynthesis of amino acids;ko00010//Glycolysis / Gluconeogenesis;ko00051//Fructose and mannose metabolism;ko00680//Methane metabolism;ko00030//Pentose phosphate pathway	K01624;K01624;K01624;K01624;K01624;K01624;K01624;K01624	-	GO:0003824//catalytic activity;GO:0008270//zinc ion binding;GO:0016832//aldehyde-lyase activity	GO:0005975//carbohydrate metabolic process
miR-21-x	FOXG_11939T0	586	606	-13.15	tTCGAATAG-C-GAGTAacttag	x||||||||x|x||x||xxxxxx	tAGCTTATCAGACTGATgttgac	TKL2	conserved hypothetical protein [Source:BROAD_F_oxysporum;Acc:FOXG_11939]	Metabolism;Metabolism;Metabolism	Global and overview maps;Global and overview maps;Energy metabolism	ko01100//Metabolic pathways;ko01200//Carbon metabolism;ko00680//Methane metabolism	K17100;K17100;K17100	-	GO:0003824//catalytic activity	-
miR-21-x	FOXG_11992T0	728	750	-10.96	cTCGAATAACGGGGTTGgcggag	x|||||||xxxx|::|:xxxxxx	tAGCTTATCAGACTGATgttgac	himE	conserved hypothetical protein [Source:BROAD_F_oxysporum;Acc:FOXG_11992]	-	-	-	-	GO:0016021//integral component of membrane	-	-
miR-21-x	FOXG_12073T0	676	696	-18.04	tTCGAATAGGG-GACAA-AACgc	x||||||||xxx|||x|x|||xx	tAGCTTATCAGACTGATGTTGac	spc	conserved hypothetical protein [Source:BROAD_F_oxysporum;Acc:FOXG_12073]	-	-	-	-	-	GO:0016779//nucleotidyltransferase activity	-
miR-21-x	FOXG_12106T0	633	659	-17.53	cTCGAATACCGCGACTGCCTACTACac	x|||||||xxxx|x|||x||||x||xx	tAGCTTAT----CAGACTGATGTTGac	YNL040W	conserved hypothetical protein [Source:BROAD_F_oxysporum;Acc:FOXG_12106]	-	-	-	-	-	GO:0000166//nucleotide binding;GO:0003676//nucleic acid binding;GO:0004812//aminoacyl-tRNA ligase activity;GO:0004813//alanine-tRNA ligase activity;GO:0005524//ATP binding	GO:0006419//alanyl-tRNA aminoacylation;GO:0043039//tRNA aminoacylation
miR-21-x	FOXG_12120T0	550	573	-12.87	tTCGAATAAATGGTACTAaccttc	x|||||||xx:x|x||||xxxxxx	tAGCTTATCAGAC-TGATgttgac	asaE	conserved hypothetical protein [Source:BROAD_F_oxysporum;Acc:FOXG_12120]	-	-	-	-	-	-	GO:0055085//transmembrane transport
miR-21-x	FOXG_12144T0	1513	1536	-16.72	tTCGAATAGTTATCGCGGGAAacg	x|||||||||:x|x:|x:x||xxx	tAGCTTATCAG-ACTGATGTTgac	carRA	hypothetical protein similar to carotene cyclase [Source:BROAD_F_oxysporum;Acc:FOXG_12144]	Metabolism;Metabolism;Metabolism	Global and overview maps;Global and overview maps;Metabolism of terpenoids and polyketides	ko01100//Metabolic pathways;ko01110//Biosynthesis of secondary metabolites;ko00906//Carotenoid biosynthesis	K17841;K17841;K17841	-	GO:0004310//farnesyl-diphosphate farnesyltransferase activity;GO:0016765//transferase activity, transferring alkyl or aryl (other than methyl) groups;GO:0016872//intramolecular lyase activity;GO:0051996//squalene synthase activity	GO:0006696//ergosterol biosynthetic process
miR-21-x	FOXG_12197T0	127	147	-10.59	tTCGAATA-TGTGGTT-CAtttt	x|||||||x|x||::|x||xxxx	tAGCTTATCAGACTGATGTtgac	--	conserved hypothetical protein [Source:BROAD_F_oxysporum;Acc:FOXG_12197]	-	-	-	-	GO:0016021//integral component of membrane	-	-
miR-21-x	FOXG_12215T0	884	906	-10.59	aTCGAATAcgaggagcgtcttaa	x|||||||xxxxxxxxxxxxxxx	tAGCTTATcagactgatgttgac	DCW1	conserved hypothetical protein [Source:BROAD_F_oxysporum;Acc:FOXG_12215]	-	-	-	-	-	GO:0003824//catalytic activity;GO:0008496//mannan endo-1,6-alpha-mannosidase activity	GO:0016052//carbohydrate catabolic process
miR-21-x	FOXG_12219T0	295	315	-16.31	gTCGAATAGT-TG-TTGGAATcg	x|||||||||x||x:|:x||:xx	tAGCTTATCAGACTGATGTTGac	--	conserved hypothetical protein [Source:BROAD_F_oxysporum;Acc:FOXG_12219]	-	-	-	-	-	-	-
miR-21-x	FOXG_12229T0	189	210	-13.69	gTCGAATAAACA-ACGGCGtagt	x|||||||xx|xx||x:|:xxxx	tAGCTTATCAGACTGATGTtgac	--	predicted protein [Source:BROAD_F_oxysporum;Acc:FOXG_12229]	-	-	-	-	-	-	-
miR-21-x	FOXG_12231T0	923	945	-14.71	gTCGAATAGGAAGAGTAgtcata	x||||||||xxx||x||xxxxxx	tAGCTTATCAGACTGATgttgac	--	conserved hypothetical protein [Source:BROAD_F_oxysporum;Acc:FOXG_12231]	-	-	-	-	-	GO:0016757//transferase activity, transferring glycosyl groups	GO:0006486//protein glycosylation
miR-21-x	FOXG_12287T0	208	231	-15.66	gTCGAATAACTAGGACTCGAGCcc	x|||||||xx|xx||||xx|:|xx	tAGCTTATC-AGACTGATGTTGac	ARB_02390	conserved hypothetical protein [Source:BROAD_F_oxysporum;Acc:FOXG_12287]	-	-	-	-	-	-	-
miR-21-x	FOXG_12322T0	917	939	-11.25	tTCGAATAGaaacagaaccatta	x||||||||xxxxxxxxxxxxxx	tAGCTTATCagactgatgttgac	gatA	conserved hypothetical protein [Source:BROAD_F_oxysporum;Acc:FOXG_12322]	-	-	-	-	-	-	-
miR-21-x	FOXG_12384T0	217	240	-17.77	tTCGAATAAGTCgcggacggtcag	x|||||||x|||xxxxxxxxxxxx	tAGCTTAT-CAGactgatgttgac	SE_2036	conserved hypothetical protein [Source:BROAD_F_oxysporum;Acc:FOXG_12384]	-	-	-	-	-	GO:0016491//oxidoreductase activity	-
miR-21-x	FOXG_12387T0	1160	1182	-10.07	cTCGAATACCCGTTCGAAAACct	x|||||||xx|xxx|x|x|||xx	tAGCTTATCAGACTGATGTTGac	--	predicted protein [Source:BROAD_F_oxysporum;Acc:FOXG_12387]	-	-	-	-	-	-	-
miR-21-x	FOXG_12409T0	337	360	-15.16	gTCGAATAGGTACACGTCGCACca	x||||||||x:xx||xx|:x||xx	tAGCTTATCAGACTGATGT-TGac	--	predicted protein [Source:BROAD_F_oxysporum;Acc:FOXG_12409]	-	-	-	-	-	-	-
miR-21-x	FOXG_12419T0	68	87	-16.82	tTCGAATAGTC--AC-GCATCgc	x||||||||||xx||x:||x|xx	tAGCTTATCAGACTGATGTTGac	--	predicted protein [Source:BROAD_F_oxysporum;Acc:FOXG_12419]	-	-	-	-	-	-	-
miR-21-x	FOXG_12427T0	410	432	-10.09	cTCGAATATTTAGTTTGCccgtt	x|||||||x|:x|x:|:|xxxxx	tAGCTTATCAGACTGATGttgac	PARP2	conserved hypothetical protein [Source:BROAD_F_oxysporum;Acc:FOXG_12427]	Genetic Information Processing	Replication and repair	ko03410//Base excision repair	K10798	-	GO:0003950//NAD+ ADP-ribosyltransferase activity	GO:0006471//protein ADP-ribosylation
miR-21-x	FOXG_12464T0	202	225	-18.33	gTCGAATAGTAACATCGGCAATcg	x|||||||||xxx|x|x:|||:xx	tAGCTTATCAGACT-GATGTTGac	IDE	predicted protein [Source:BROAD_F_oxysporum;Acc:FOXG_12464]	-	-	-	-	-	GO:0003824//catalytic activity;GO:0046872//metal ion binding	-
miR-21-x	FOXG_12519T0	349	369	-10.66	cTCGAATA-TCCG-CTGGAGTaa	x|||||||x||x|x||:x|::xx	tAGCTTATCAGACTGATGTTGac	--	conserved hypothetical protein [Source:BROAD_F_oxysporum;Acc:FOXG_12519]	-	-	-	-	-	-	-
miR-21-x	FOXG_12539T0	1085	1107	-10.88	gTCGAATAagaggaggggaagga	x|||||||xxxxxxxxxxxxxxx	tAGCTTATcagactgatgttgac	SPAC1327.01c	conserved hypothetical protein [Source:BROAD_F_oxysporum;Acc:FOXG_12539]	-	-	-	-	GO:0005634//nucleus	GO:0000981//DNA-binding transcription factor activity, RNA polymerase II-specific;GO:0003677//DNA binding;GO:0008270//zinc ion binding	GO:0006351//transcription, DNA-templated;GO:0006355//regulation of transcription, DNA-templated
miR-21-x	FOXG_12558T0	749	771	-12.66	gTCGAATAATATGAGTCCGGTag	x|||||||x|x|||x|x|:::xx	tAGCTTATCAGACTGATGTTGac	--	conserved hypothetical protein [Source:BROAD_F_oxysporum;Acc:FOXG_12558]	-	-	-	-	-	GO:0005515//protein binding	-
miR-21-x	FOXG_12565T0	723	747	-14.52	aTCGAATAGCATATGTAGACCACca	x||||||||xx|x||xxx||x||xx	tAGCTTATC--AGACTGATGTTGac	--	conserved hypothetical protein [Source:BROAD_F_oxysporum;Acc:FOXG_12565]	-	-	-	-	-	-	-
miR-21-x	FOXG_12571T0	1874	1896	-18.32	gTCGAATAGTaacatcggcggtt	x|||||||||xxxxxxxxxxxxx	tAGCTTATCAgactgatgttgac	mug138	hypothetical protein similar to a-pheromone processing metallopeptidase Ste23 [Source:BROAD_F_oxysporum;Acc:FOXG_12571]	-	-	-	-	-	GO:0003824//catalytic activity;GO:0046872//metal ion binding	-
miR-21-x	FOXG_12574T0	8	30	-11.57	tTCGAATAGAAACAAGAGAACcc	x||||||||xxxx|xx|x|||xx	tAGCTTATCAGACTGATGTTGac	--	predicted protein [Source:BROAD_F_oxysporum;Acc:FOXG_12574]	-	-	-	-	-	-	-
miR-21-x	FOXG_12589T0	1085	1107	-10.88	gTCGAATAagaggaggggaagga	x|||||||xxxxxxxxxxxxxxx	tAGCTTATcagactgatgttgac	SPAC1327.01c	conserved hypothetical protein [Source:BROAD_F_oxysporum;Acc:FOXG_12589]	-	-	-	-	GO:0005634//nucleus	GO:0000981//DNA-binding transcription factor activity, RNA polymerase II-specific;GO:0003677//DNA binding;GO:0008270//zinc ion binding	GO:0006351//transcription, DNA-templated;GO:0006355//regulation of transcription, DNA-templated
miR-21-x	FOXG_12609T0	749	771	-12.66	gTCGAATAATATGAGTCCGGTag	x|||||||x|x|||x|x|:::xx	tAGCTTATCAGACTGATGTTGac	--	conserved hypothetical protein [Source:BROAD_F_oxysporum;Acc:FOXG_12609]	-	-	-	-	-	GO:0005515//protein binding	-
miR-21-x	FOXG_12616T0	723	747	-14.52	aTCGAATAGCATATGTAGACCACca	x||||||||xx|x||xxx||x||xx	tAGCTTATC--AGACTGATGTTGac	--	conserved hypothetical protein [Source:BROAD_F_oxysporum;Acc:FOXG_12616]	-	-	-	-	-	-	-
miR-21-x	FOXG_12622T0	1874	1896	-18.32	gTCGAATAGTaacatcggcggtt	x|||||||||xxxxxxxxxxxxx	tAGCTTATCAgactgatgttgac	mug138	hypothetical protein similar to a-pheromone processing metallopeptidase Ste23 [Source:BROAD_F_oxysporum;Acc:FOXG_12622]	-	-	-	-	-	GO:0003824//catalytic activity;GO:0046872//metal ion binding	-
miR-21-x	FOXG_12625T0	8	30	-11.57	tTCGAATAGAAACAAGAGAACcc	x||||||||xxxx|xx|x|||xx	tAGCTTATCAGACTGATGTTGac	--	predicted protein [Source:BROAD_F_oxysporum;Acc:FOXG_12625]	-	-	-	-	-	-	-
miR-21-x	FOXG_12637T0	971	993	-14.02	gTCGAATAagagtcagcggagag	x|||||||xxxxxxxxxxxxxxx	tAGCTTATcagactgatgttgac	--	conserved hypothetical protein [Source:BROAD_F_oxysporum;Acc:FOXG_12637]	-	-	-	-	-	-	-
miR-21-x	FOXG_12645T0	964	987	-14.74	tTCGAATAGCGCTAAGTACtcctc	x||||||||xx||x|x|||xxxxx	tAGCTTATCA-GACTGATGttgac	hymA	conidiophore development protein hymA [Source:BROAD_F_oxysporum;Acc:FOXG_12645]	-	-	-	-	-	-	-
miR-21-x	FOXG_12660T0	1145	1167	-13.2	aTCGAATAGgaaccattcctctc	x||||||||xxxxxxxxxxxxxx	tAGCTTATCagactgatgttgac	--	conserved hypothetical protein [Source:BROAD_F_oxysporum;Acc:FOXG_12660]	-	-	-	-	-	-	-
miR-21-x	FOXG_12685T0	8	30	-10.67	cTCGAATAATgcccctctctgaa	x|||||||x|xxxxxxxxxxxxx	tAGCTTATCAgactgatgttgac	--	predicted protein [Source:BROAD_F_oxysporum;Acc:FOXG_12685]	-	-	-	-	-	-	-
miR-21-x	FOXG_12688T0	1261	1284	-14.86	gTCGAATACATCTTATCACtggag	x|||||||xx|||x|:x||xxxxx	tAGCTTATC-AGACTGATGttgac	--	conserved hypothetical protein [Source:BROAD_F_oxysporum;Acc:FOXG_12688]	-	-	-	-	-	-	-
miR-21-x	FOXG_12712T0	689	711	-21.24	aTCGAATAGTCGGAGGAACACga	x||||||||||x||xx|xx||xx	tAGCTTATCAGACTGATGTTGac	RMND1	hypothetical protein similar to YagE family protein [Source:BROAD_F_oxysporum;Acc:FOXG_12712]	-	-	-	-	-	-	-
miR-21-x	FOXG_12722T0	587	609	-13.05	tTCGAATAGCCGAAGTAggtact	x||||||||x|xx|x||xxxxxx	tAGCTTATCAGACTGATgttgac	DHH1	ATP-dependent RNA helicase DHH1 [Source:BROAD_F_oxysporum;Acc:FOXG_12722]	Genetic Information Processing	Folding, sorting and degradation	ko03018//RNA degradation	K12614	-	GO:0003676//nucleic acid binding;GO:0005524//ATP binding	-
miR-21-x	FOXG_12730T0	601	624	-15.19	tTCGAATAGTGCTCAGTAGAGTgc	x|||||||||x||x|x||x|::xx	tAGCTTATCA-GACTGATGTTGac	--	conserved hypothetical protein [Source:BROAD_F_oxysporum;Acc:FOXG_12730]	-	-	-	-	-	-	-
miR-21-x	FOXG_12738T0	418	438	-18.26	tTCGAATA---TGAACTACCGCtg	x|||||||xxx|||x||||x:|xx	tAGCTTATCAGACT-GATGTTGac	noxA	hypothetical protein similar to NADPH oxidase [Source:BROAD_F_oxysporum;Acc:FOXG_12738]	Cellular Processes	Transport and catabolism	ko04145//Phagosome	K21421	-	GO:0016491//oxidoreductase activity	GO:0055114//oxidation-reduction process
miR-21-x	FOXG_12741T0	966	990	-17.11	tTCGAATAGACTGTCCTTACGTCag	x||||||||x|||x|xx|||:x|xx	tAGCTTATCAGACTG--ATGTTGac	SPAC1002.16c	conserved hypothetical protein [Source:BROAD_F_oxysporum;Acc:FOXG_12741]	-	-	-	-	-	-	GO:0055085//transmembrane transport
miR-21-x	FOXG_12752T0	636	660	-18.03	tTCGAATAGTTCCTCTCTGCctcag	x|||||||||xx||xx||:|xxxxx	tAGCTTATCA--GACTGATGttgac	pepA	conserved hypothetical protein [Source:BROAD_F_oxysporum;Acc:FOXG_12752]	-	-	-	-	-	GO:0004190//aspartic-type endopeptidase activity	GO:0006508//proteolysis
miR-21-x	FOXG_12803T0	343	363	-12.55	cTCGAATA--CTTACTTCcggca	x|||||||xx||x|||x|xxxxx	tAGCTTATCAGACTGATGttgac	SFL1	conserved hypothetical protein [Source:BROAD_F_oxysporum;Acc:FOXG_12803]	-	-	-	-	GO:0005634//nucleus	GO:0003700//DNA-binding transcription factor activity;GO:0043565//sequence-specific DNA binding	GO:0006355//regulation of transcription, DNA-templated
miR-21-x	FOXG_12828T0	786	810	-12.97	cTCGAATAGAACTCATGGACGGTac	x||||||||xx||x|:xx||:::xx	tAGCTTATCA-GACTGA-TGTTGac	--	conserved hypothetical protein [Source:BROAD_F_oxysporum;Acc:FOXG_12828]	-	-	-	-	-	-	-
miR-21-x	FOXG_12830T0	1683	1704	-15.51	gTCGAATAA-CTGTTGACAGaac	x|||||||xx|||x:x|||:xxx	tAGCTTATCAGACTGATGTTgac	xpo1	exportin-1 [Source:BROAD_F_oxysporum;Acc:FOXG_12830]	Genetic Information Processing;Genetic Information Processing	Translation;Translation	ko03013//RNA transport;ko03008//Ribosome biogenesis in eukaryotes	K14290;K14290	-	GO:0005049//nuclear export signal receptor activity;GO:0008536//Ran GTPase binding	GO:0006886//intracellular protein transport
miR-21-x	FOXG_12856T0	202	222	-11.83	cTCGAATAGCC--GTTATGGagg	x||||||||x|xx::||:::xxx	tAGCTTATCAGACTGATGTTgac	HGT1	conserved hypothetical protein [Source:BROAD_F_oxysporum;Acc:FOXG_12856]	-	-	-	-	GO:0016020//membrane;GO:0016021//integral component of membrane	GO:0022857//transmembrane transporter activity	GO:0055085//transmembrane transport
miR-21-x	FOXG_12867T0	174	195	-12.31	tTCGAATAG-CGGTTTCCActct	x||||||||x|x|x:|x||xxxx	tAGCTTATCAGACTGATGTtgac	LAE1	conserved hypothetical protein [Source:BROAD_F_oxysporum;Acc:FOXG_12867]	-	-	-	-	-	-	-
miR-21-x	FOXG_12887T0	2350	2373	-21.29	gTCGAATAGGTTTGTCTATttcaa	x||||||||x|:||x|||:xxxxx	tAGCTTATC-AGACTGATGttgac	cut3	hypothetical protein similar to nuclear condensin complex subunit Smc4 [Source:BROAD_F_oxysporum;Acc:FOXG_12887]	-	-	-	-	GO:0005694//chromosome	GO:0005515//protein binding;GO:0005524//ATP binding	GO:0051276//chromosome organization
miR-21-x	FOXG_12896T0	1606	1629	-13.05	gTCGAATACGGATCCTTGCAcgta	x|||||||x|xx|xx:|:||xxxx	tAGCTTAT-CAGACTGATGTtgac	--	conserved hypothetical protein [Source:BROAD_F_oxysporum;Acc:FOXG_12896]	-	-	-	-	-	-	-
miR-21-x	FOXG_12904T0	272	294	-11.8	gTCGAATAacggtgcgaaatgga	x|||||||xxxxxxxxxxxxxxx	tAGCTTATcagactgatgttgac	--	predicted protein [Source:BROAD_F_oxysporum;Acc:FOXG_12904]	-	-	-	-	-	-	-
miR-21-x	FOXG_12910T0	1541	1563	-15.45	gTCGAATAGCGAGAGTATttgta	x||||||||xxx||x||:xxxxx	tAGCTTATCAGACTGATGttgac	sst2	conserved hypothetical protein [Source:BROAD_F_oxysporum;Acc:FOXG_12910]	Cellular Processes	Transport and catabolism	ko04144//Endocytosis	K11866	-	GO:0005515//protein binding	-
miR-21-x	FOXG_12954T0	706	729	-17.77	gTCGAATAGGTGTCCCAGCAtatc	x||||||||x|x|xx|x:||xxxx	tAGCTTATC-AGACTGATGTtgac	swnN	conserved hypothetical protein [Source:BROAD_F_oxysporum;Acc:FOXG_12954]	-	-	-	-	-	-	-
miR-21-x	FOXG_13029T0	97	123	-11.22	gTCGAATACCAGTGCGGTCAAGAAaca	x|||||||xxx||x|x|x|x|x||xxx	tAGCTTAT---CA-GACTGATGTTgac	--	conserved hypothetical protein [Source:BROAD_F_oxysporum;Acc:FOXG_13029]	-	-	-	-	-	-	-
miR-21-x	FOXG_13035T0	47	69	-14.83	gTCGAATACACGGTCGCCAGCgg	x|||||||xx|x|x|xx||:|xx	tAGCTTATCAGACTGATGTTGac	--	predicted protein [Source:BROAD_F_oxysporum;Acc:FOXG_13035]	-	-	-	-	-	-	-
miR-21-x	FOXG_13055T0	1516	1536	-11.62	cTCGAATA-TC-GGCTTTAtgta	x|||||||x||x|:||x:|xxxx	tAGCTTATCAGACTGATGTtgac	DIP5	hypothetical protein similar to aromatic amino acid and leucine permease [Source:BROAD_F_oxysporum;Acc:FOXG_13055]	-	-	-	-	GO:0016020//membrane	GO:0022857//transmembrane transporter activity	GO:0055085//transmembrane transport
miR-21-x	FOXG_13083T0	931	951	-19.31	tTCGAATAGTG-GGC-ACGAgct	x|||||||||xx|:|x||:|xxx	tAGCTTATCAGACTGATGTTgac	--	predicted protein [Source:BROAD_F_oxysporum;Acc:FOXG_13083]	-	-	-	-	-	-	-
miR-21-x	FOXG_13098T0	94	114	-12.68	cTCGAATAG-CTC-CAGGAACtt	x||||||||x||xx|x:x|||xx	tAGCTTATCAGACTGATGTTGac	--	predicted protein [Source:BROAD_F_oxysporum;Acc:FOXG_13098]	-	-	-	-	-	-	-
miR-21-x	FOXG_13124T0	3968	3990	-15.15	aTCGAATAGGTCGAGTGAGAagt	x||||||||x:x||x|:x:|xxx	tAGCTTATCAGACTGATGTTgac	--	conserved hypothetical protein [Source:BROAD_F_oxysporum;Acc:FOXG_13124]	-	-	-	-	-	-	-
miR-21-x	FOXG_13162T0	155	177	-19.95	tTCGAATAGTATGGTTATTACgt	x|||||||||x||::||:x||xx	tAGCTTATCAGACTGATGTTGac	--	predicted protein [Source:BROAD_F_oxysporum;Acc:FOXG_13162]	-	-	-	-	-	-	-
miR-21-x	FOXG_13181T0	809	831	-12.74	gTCGAATAGgtatcgtggtcgtt	x||||||||xxxxxxxxxxxxxx	tAGCTTATCagactgatgttgac	MCPB	conserved hypothetical protein [Source:BROAD_F_oxysporum;Acc:FOXG_13181]	-	-	-	-	-	GO:0004181//metallocarboxypeptidase activity;GO:0008270//zinc ion binding	GO:0006508//proteolysis
miR-21-x	FOXG_13210T0	1618	1641	-21.76	tTCGAATAGTCGTCAGGACAGCcc	x||||||||||x|x|xx|||:|xx	tAGCTTATCAG-ACTGATGTTGac	MAL11	conserved hypothetical protein [Source:BROAD_F_oxysporum;Acc:FOXG_13210]	-	-	-	-	GO:0016020//membrane;GO:0016021//integral component of membrane	GO:0022857//transmembrane transporter activity	GO:0055085//transmembrane transport
miR-21-x	FOXG_13217T0	745	765	-12.03	cTCGAATA-TCAG-TGACAAggt	x|||||||x||x|x:x||||xxx	tAGCTTATCAGACTGATGTTgac	--	conserved hypothetical protein [Source:BROAD_F_oxysporum;Acc:FOXG_13217]	-	-	-	-	-	-	-
miR-21-x	FOXG_13218T0	204	225	-20.3	tTCGAATAGTTATAC-GCGATtg	x|||||||||:xx||x:|:|:xx	tAGCTTATCAGACTGATGTTGac	--	conserved hypothetical protein [Source:BROAD_F_oxysporum;Acc:FOXG_13218]	-	-	-	-	-	-	-
miR-21-x	FOXG_13250T0	1349	1374	-12.94	cTCGAATAATGGTTTGtgggcttgta	x|||||||xxx||:||xxxxxxxxxx	tAGCTTAT---CAGACtgatgttgac	--	hypothetical protein similar to GPI anchored protein [Source:BROAD_F_oxysporum;Acc:FOXG_13250]	-	-	-	-	-	-	-
miR-21-x	FOXG_13255T0	575	597	-17.07	gTCGAATAGACCGGGTAGGAgtg	x||||||||x|x|:x||x:|xxx	tAGCTTATCAGACTGATGTTgac	chyC	hypothetical protein similar to daunorubicin C-13 ketoreductase [Source:BROAD_F_oxysporum;Acc:FOXG_13255]	-	-	-	-	-	-	-
miR-21-x	FOXG_13294T0	332	354	-14.49	gTCGAATAGAGAGGTTCGGGCtt	x||||||||xxx|::|xx::|xx	tAGCTTATCAGACTGATGTTGac	--	predicted protein [Source:BROAD_F_oxysporum;Acc:FOXG_13294]	-	-	-	-	-	-	-
miR-21-x	FOXG_13336T0	674	696	-11.29	cTCGAATAGGCCCAAGAGACCat	x||||||||x|xx|xx|x|x|xx	tAGCTTATCAGACTGATGTTGac	patB	conserved hypothetical protein [Source:BROAD_F_oxysporum;Acc:FOXG_13336]	-	-	-	-	-	-	-
miR-21-x	FOXG_13372T0	41	66	-14.37	gTCGAATAACATTAGCTTGACGAgct	x|||||||xxx|x|x||xx||:|xxx	tAGCTTATCAGACT-GA--TGTTgac	--	predicted protein [Source:BROAD_F_oxysporum;Acc:FOXG_13372]	-	-	-	-	-	GO:0000287//magnesium ion binding;GO:0010333//terpene synthase activity;GO:0016829//lyase activity	-
miR-21-x	FOXG_13379T0	49	78	-14.13	cTCGAATACGAGCCCTTGAGCTGCGCACgg	x|||||||xxx|x|xx|||x||:|:x||xx	tAGCTTAT---CAG--ACT-GATGT-TGac	--	conserved hypothetical protein [Source:BROAD_F_oxysporum;Acc:FOXG_13379]	-	-	-	-	GO:0005634//nucleus	GO:0000981//DNA-binding transcription factor activity, RNA polymerase II-specific;GO:0008270//zinc ion binding	GO:0006355//regulation of transcription, DNA-templated
miR-21-x	FOXG_13390T0	179	204	-17.41	tTCGAATAGCATTCGTTCTACCACgg	x||||||||xxx||xxx||||x||xx	tAGCTTATC---AGACTGATGTTGac	--	predicted protein [Source:BROAD_F_oxysporum;Acc:FOXG_13390]	-	-	-	-	-	-	-
miR-21-x	FOXG_13402T0	361	384	-18.64	tTCGAATAGTTTTTGTCATAGCat	x|||||||||:|xxx|x|:|:|xx	tAGCTTATCAGACTGA-TGTTGac	blh	hypothetical protein similar to metallo-beta-lactamase superfamily [Source:BROAD_F_oxysporum;Acc:FOXG_13402]	-	-	-	-	-	-	-
miR-21-x	FOXG_13403T0	250	275	-16.38	tTCGAATAGGGGTCTGGATCGTACcg	x||||||||xxx||||:x|xxx||xx	tAGCTTATC---AGACTGATGTTGac	XF_0766	conserved hypothetical protein [Source:BROAD_F_oxysporum;Acc:FOXG_13403]	-	-	-	-	-	-	-
miR-21-x	FOXG_13425T0	432	453	-12.06	tTCGAATAGCCCCTCAA-AACgg	x||||||||x|xxx|x|x|||xx	tAGCTTATCAGACTGATGTTGac	fdh	conserved hypothetical protein [Source:BROAD_F_oxysporum;Acc:FOXG_13425]	-	-	-	-	-	GO:0008270//zinc ion binding;GO:0016491//oxidoreductase activity	GO:0055114//oxidation-reduction process
miR-21-x	FOXG_13437T0	250	270	-15.6	tTCGAATAGTA--ACTTCCACtc	x|||||||||xxx|||x|x||xx	tAGCTTATCAGACTGATGTTGac	tdiE	conserved hypothetical protein [Source:BROAD_F_oxysporum;Acc:FOXG_13437]	-	-	-	-	-	-	-
miR-21-x	FOXG_13442T0	1457	1476	-13.18	gTCGAATAC-CT-ACTA-AACca	x|||||||xx||x||||x|||xx	tAGCTTATCAGACTGATGTTGac	gliA	conserved hypothetical protein [Source:BROAD_F_oxysporum;Acc:FOXG_13442]	-	-	-	-	-	-	GO:0055085//transmembrane transport
miR-21-x	FOXG_13473T0	1302	1326	-15.77	gTCGAATAGACCTAGACcgttttgc	x||||||||x|x|x|||xxxxxxxx	tAGCTTATCAG-A-CTGatgttgac	virE	hypothetical protein similar to cytochrome P450 [Source:BROAD_F_oxysporum;Acc:FOXG_13473]	-	-	-	-	-	GO:0005506//iron ion binding;GO:0016705//oxidoreductase activity, acting on paired donors, with incorporation or reduction of molecular oxygen;GO:0020037//heme binding	GO:0055114//oxidation-reduction process
miR-21-x	FOXG_13493T0	958	978	-13.99	aTCGAATA--CTAGCTAGAAgac	x|||||||xx||x:|||x||xxx	tAGCTTATCAGACTGATGTTgac	BAT1	conserved hypothetical protein [Source:BROAD_F_oxysporum;Acc:FOXG_13493]	-	-	-	-	GO:0016020//membrane	GO:0022857//transmembrane transporter activity	GO:0055085//transmembrane transport
miR-21-x	FOXG_13507T0	823	846	-14.27	gTCGAATAGACGGAACTttcggaa	x||||||||x|x||x||xxxxxxx	tAGCTTATCAGACT-GAtgttgac	OXCT1	hypothetical protein similar to succinyl-CoA:3-ketoacid-coenzyme A transferase [Source:BROAD_F_oxysporum;Acc:FOXG_13507]	Metabolism;Metabolism;Metabolism;Metabolism	Global and overview maps;Amino acid metabolism;Carbohydrate metabolism;Lipid metabolism	ko01100//Metabolic pathways;ko00280//Valine, leucine and isoleucine degradation;ko00650//Butanoate metabolism;ko00072//Synthesis and degradation of ketone bodies	K01027;K01027;K01027;K01027	-	GO:0008410//CoA-transferase activity	GO:0046952//ketone body catabolic process
miR-21-x	FOXG_13586T0	100	119	-12.17	tTCGAATA---TGACTCTTATcg	x|||||||xxx|||||x:x|:xx	tAGCTTATCAGACTGATGTTGac	--	conserved hypothetical protein [Source:BROAD_F_oxysporum;Acc:FOXG_13586]	-	-	-	-	-	-	-
miR-21-x	FOXG_13601T0	685	705	-15.88	cTCGAATAGTTT-ATT-CAGTgg	x|||||||||:|x|:|x||::xx	tAGCTTATCAGACTGATGTTGac	--	conserved hypothetical protein [Source:BROAD_F_oxysporum;Acc:FOXG_13601]	-	-	-	-	-	GO:0008239//dipeptidyl-peptidase activity;GO:0016787//hydrolase activity	-
miR-21-x	FOXG_13610T0	76	101	-14.77	tTCGAATAGAGGAGCCATTAGAACta	x||||||||xxxx|xx|:||x|||xx	tAGCTTATCAGA-C--TGATGTTGac	--	predicted protein [Source:BROAD_F_oxysporum;Acc:FOXG_13610]	-	-	-	-	-	-	-
miR-21-x	FOXG_13623T0	1054	1077	-18.76	tTCGAATAGGTCTGTGGTG-AACta	x||||||||x||||x:x|:x|||xx	tAGCTTATC-AGAC-TGATGTTGac	--	conserved hypothetical protein [Source:BROAD_F_oxysporum;Acc:FOXG_13623]	-	-	-	-	-	-	-
miR-21-x	FOXG_13637T0	103	126	-20.53	tTCGAATAGCGAGGCAGATGGCtg	x||||||||xxx|:|xx|:::|xx	tAGCTTATCAGACTGA-TGTTGac	SA2266	conserved hypothetical protein [Source:BROAD_F_oxysporum;Acc:FOXG_13637]	-	-	-	-	-	-	-
miR-21-x	FOXG_13658T0	721	738	-13.01	cTCGAATAG---GA--ACAGCct	x||||||||xxx||xx|||:|xx	tAGCTTATCAGACTGATGTTGac	ARB_03491	hypothetical protein similar to phosphoglycerate mutase family protein [Source:BROAD_F_oxysporum;Acc:FOXG_13658]	-	-	-	-	-	-	-
miR-21-x	FOXG_13660T0	881	903	-14.78	tTCGAATAGTagctctcctcgtc	x|||||||||xxxxxxxxxxxxx	tAGCTTATCAgactgatgttgac	BAT2	hypothetical protein similar to branched-chain amino acid aminotransferase [Source:BROAD_F_oxysporum;Acc:FOXG_13660]	Metabolism;Metabolism;Metabolism;Metabolism;Metabolism;Metabolism;Metabolism;Metabolism	Global and overview maps;Global and overview maps;Global and overview maps;Amino acid metabolism;Amino acid metabolism;Global and overview maps;Metabolism of cofactors and vitamins;Amino acid metabolism	ko01100//Metabolic pathways;ko01110//Biosynthesis of secondary metabolites;ko01230//Biosynthesis of amino acids;ko00270//Cysteine and methionine metabolism;ko00280//Valine, leucine and isoleucine degradation;ko01210//2-Oxocarboxylic acid metabolism;ko00770//Pantothenate and CoA biosynthesis;ko00290//Valine, leucine and isoleucine biosynthesis	K00826;K00826;K00826;K00826;K00826;K00826;K00826;K00826	-	GO:0003824//catalytic activity;GO:0004084//branched-chain-amino-acid transaminase activity	GO:0009081//branched-chain amino acid metabolic process
miR-21-x	FOXG_13665T0	38	60	-13.7	cTCGAATAGTGGTAGTAAAGCcg	x|||||||||xxx|x||x|:|xx	tAGCTTATCAGACTGATGTTGac	--	predicted protein [Source:BROAD_F_oxysporum;Acc:FOXG_13665]	-	-	-	-	-	-	-
miR-21-x	FOXG_13668T0	1361	1380	-14.32	tTCGAATAATC---CTACAAaga	x|||||||x||xxx||||||xxx	tAGCTTATCAGACTGATGTTgac	ggt	hypothetical protein similar to gamma-glutamyltranspeptidase [Source:BROAD_F_oxysporum;Acc:FOXG_13668]	Metabolism;Metabolism;Metabolism;Metabolism	Global and overview maps;Metabolism of other amino acids;Metabolism of other amino acids;Metabolism of other amino acids	ko01100//Metabolic pathways;ko00460//Cyanoamino acid metabolism;ko00480//Glutathione metabolism;ko00430//Taurine and hypotaurine metabolism	K00681;K00681;K00681;K00681	-	-	-
miR-21-x	FOXG_13684T0	1662	1683	-11.94	cTCGAATAAGC-GAAGGCGCCgt	x|||||||xx|x||xx:|:x|xx	tAGCTTATCAGACTGATGTTGac	atrR	predicted protein [Source:BROAD_F_oxysporum;Acc:FOXG_13684]	-	-	-	-	GO:0005634//nucleus	GO:0000981//DNA-binding transcription factor activity, RNA polymerase II-specific;GO:0008270//zinc ion binding	GO:0006355//regulation of transcription, DNA-templated
miR-21-x	FOXG_13687T0	138	159	-19.14	tTCGAATAGGCTG-CTATGcggg	x||||||||x|||x|||::xxxx	tAGCTTATCAGACTGATGTtgac	--	predicted protein [Source:BROAD_F_oxysporum;Acc:FOXG_13687]	-	-	-	-	-	GO:0005515//protein binding	-
miR-21-x	FOXG_13688T0	494	516	-22.22	aTCGAATAGTGGGACGCTGAagg	x|||||||||xx|||xx::|xxx	tAGCTTATCAGACTGATGTTgac	--	predicted protein [Source:BROAD_F_oxysporum;Acc:FOXG_13688]	-	-	-	-	-	-	-
miR-21-x	FOXG_13694T0	382	408	-12.52	cTCGAATACGGTACTGGTTCGTAAacc	x|||||||xx||x|||::|x::||xxx	tAGCTTAT--CA-GACTGA-TGTTgac	ARB_06414	conserved hypothetical protein [Source:BROAD_F_oxysporum;Acc:FOXG_13694]	-	-	-	-	-	GO:0004185//serine-type carboxypeptidase activity	GO:0006508//proteolysis
miR-21-x	FOXG_13716T0	434	455	-10.72	gTCGAATAAGGTTCCT-CGAgtt	x|||||||xxx|xx||x|:|xxx	tAGCTTATCAGACTGATGTTgac	nsy-1	conserved hypothetical protein [Source:BROAD_F_oxysporum;Acc:FOXG_13716]	-	-	-	-	-	GO:0004672//protein kinase activity;GO:0005515//protein binding;GO:0005524//ATP binding	GO:0006468//protein phosphorylation
miR-21-x	FOXG_13723T0	674	696	-10.82	tTCGAATATCTTCTCTCCCGCcc	x|||||||xx:|xx||x|x:|xx	tAGCTTATCAGACTGATGTTGac	--	predicted protein [Source:BROAD_F_oxysporum;Acc:FOXG_13723]	-	-	-	-	-	-	-
miR-21-x	FOXG_13765T0	1484	1509	-16.12	cTCGAATAGAAGCTGTATTAgcttgt	x||||||||xxx|||x|:||xxxxxx	tAGCTTATCA--GAC-TGATgttgac	luxQ	conserved hypothetical protein [Source:BROAD_F_oxysporum;Acc:FOXG_13765]	-	-	-	-	-	GO:0000155//phosphorelay sensor kinase activity;GO:0016772//transferase activity, transferring phosphorus-containing groups	GO:0000160//phosphorelay signal transduction system;GO:0007165//signal transduction;GO:0016310//phosphorylation
miR-21-x	FOXG_13774T0	896	921	-10.94	cTCGAATAAAGAGTC-GAGTAAAGaat	x|||||||xxxx|||x||x||x|:xxx	tAGCTTAT----CAGACTGATGTTgac	--	predicted protein [Source:BROAD_F_oxysporum;Acc:FOXG_13774]	-	-	-	-	-	-	-
miR-21-x	FOXG_13787T0	1348	1374	-17.54	aTCGAATATGAGATCGTCCTAGAACtg	x|||||||x|xxx||xxx|||x|||xx	tAGCTTAT-C---AGACTGATGTTGac	--	conserved hypothetical protein [Source:BROAD_F_oxysporum;Acc:FOXG_13787]	-	-	-	-	-	GO:0005515//protein binding	-
miR-21-x	FOXG_13873T0	182	201	-14.03	cTCGAATAGTT---CTAGAAgga	x|||||||||:xxx|||x||xxx	tAGCTTATCAGACTGATGTTgac	mpr1	conserved hypothetical protein [Source:BROAD_F_oxysporum;Acc:FOXG_13873]	Environmental Information Processing	Signal transduction	ko04011//MAPK signaling pathway - yeast	K11232	-	-	GO:0000160//phosphorelay signal transduction system
miR-21-x	FOXG_13917T0	978	999	-16.99	gTCGAATA-TCTCGCTTCcctga	x|||||||x|||x:||x|xxxxx	tAGCTTATCAGACTGATGttgac	--	conserved hypothetical protein [Source:BROAD_F_oxysporum;Acc:FOXG_13917]	-	-	-	-	-	GO:0005515//protein binding	-
miR-21-x	FOXG_13920T0	863	885	-13.31	cTCGAATAGGTTGAagaatccat	x||||||||x:|||xxxxxxxxx	tAGCTTATCAGACTgatgttgac	SPBC83.11	hypothetical protein similar to Sly41p [Source:BROAD_F_oxysporum;Acc:FOXG_13920]	-	-	-	-	-	-	-
miR-21-x	FOXG_13966T0	8	30	-11.57	tTCGAATAGAAACAAGAGAACcc	x||||||||xxxx|xx|x|||xx	tAGCTTATCAGACTGATGTTGac	--	predicted protein [Source:BROAD_F_oxysporum;Acc:FOXG_13966]	-	-	-	-	-	-	-
miR-21-x	FOXG_13969T0	1874	1896	-18.32	gTCGAATAGTaacatcggcggtt	x|||||||||xxxxxxxxxxxxx	tAGCTTATCAgactgatgttgac	mug138	hypothetical protein similar to a-pheromone processing metallopeptidase Ste23 [Source:BROAD_F_oxysporum;Acc:FOXG_13969]	-	-	-	-	-	GO:0003824//catalytic activity;GO:0046872//metal ion binding	-
miR-21-x	FOXG_13975T0	723	747	-14.52	aTCGAATAGCATATGTAGACCACca	x||||||||xx|x||xxx||x||xx	tAGCTTATC--AGACTGATGTTGac	--	conserved hypothetical protein [Source:BROAD_F_oxysporum;Acc:FOXG_13975]	-	-	-	-	-	-	-
miR-21-x	FOXG_13982T0	749	771	-12.66	gTCGAATAATATGAGTCCGGTag	x|||||||x|x|||x|x|:::xx	tAGCTTATCAGACTGATGTTGac	--	conserved hypothetical protein [Source:BROAD_F_oxysporum;Acc:FOXG_13982]	-	-	-	-	-	GO:0005515//protein binding	-
miR-21-x	FOXG_13989T0	1052	1076	-13.68	cTCGAATAAGGTTCCATGAGGAact	x|||||||xx||:xx|:x|x:|xxx	tAGCTTAT--CAGACTGATGTTgac	nma111	conserved hypothetical protein [Source:BROAD_F_oxysporum;Acc:FOXG_13989]	-	-	-	-	-	GO:0004252//serine-type endopeptidase activity;GO:0005515//protein binding	GO:0006508//proteolysis
miR-21-x	FOXG_14000T0	794	816	-10.88	gTCGAATAagaggaggggaagga	x|||||||xxxxxxxxxxxxxxx	tAGCTTATcagactgatgttgac	SPAC1327.01c	conserved hypothetical protein [Source:BROAD_F_oxysporum;Acc:FOXG_14000]	-	-	-	-	GO:0005634//nucleus	GO:0000981//DNA-binding transcription factor activity, RNA polymerase II-specific;GO:0003677//DNA binding;GO:0008270//zinc ion binding	GO:0006351//transcription, DNA-templated;GO:0006355//regulation of transcription, DNA-templated
miR-21-x	FOXG_14011T0	314	338	-16.58	aTCGAATAATTTCTTATGGCGACca	x|||||||x|xx||x|:x:|:||xx	tAGCTTATCA--GACTGATGTTGac	--	conserved hypothetical protein [Source:BROAD_F_oxysporum;Acc:FOXG_14011]	-	-	-	-	-	-	-
miR-21-x	FOXG_14020T0	349	369	-10.66	cTCGAATA-TCCG-CTGGAGTaa	x|||||||x||x|x||:x|::xx	tAGCTTATCAGACTGATGTTGac	--	conserved hypothetical protein [Source:BROAD_F_oxysporum;Acc:FOXG_14020]	-	-	-	-	-	-	-
miR-21-x	FOXG_14110T0	410	432	-10.09	cTCGAATATTTAGTTTGCccgtt	x|||||||x|:x|x:|:|xxxxx	tAGCTTATCAGACTGATGttgac	PARP2	conserved hypothetical protein [Source:BROAD_F_oxysporum;Acc:FOXG_14110]	Genetic Information Processing	Replication and repair	ko03410//Base excision repair	K10798	-	GO:0003950//NAD+ ADP-ribosyltransferase activity	GO:0006471//protein ADP-ribosylation
miR-21-x	FOXG_14118T0	68	87	-16.82	tTCGAATAGTC--AC-GCATCgc	x||||||||||xx||x:||x|xx	tAGCTTATCAGACTGATGTTGac	--	predicted protein [Source:BROAD_F_oxysporum;Acc:FOXG_14118]	-	-	-	-	-	-	-
miR-21-x	FOXG_14128T0	337	360	-15.16	gTCGAATAGGTACACGTCGCACca	x||||||||x:xx||xx|:x||xx	tAGCTTATCAGACTGATGT-TGac	--	predicted protein [Source:BROAD_F_oxysporum;Acc:FOXG_14128]	-	-	-	-	-	-	-
miR-21-x	FOXG_14147T0	607	633	-17.3	tTCGAATAGCTTCTTCGGTTACAAgac	x||||||||xx|||xx|::|||||xxx	tAGCTTATC--AGA--CTGATGTTgac	mdr1	predicted protein [Source:BROAD_F_oxysporum;Acc:FOXG_14147]	Environmental Information Processing	Membrane transport	ko02010//ABC transporters	K05658	GO:0016021//integral component of membrane	GO:0005524//ATP binding;GO:0042626//ATPase activity, coupled to transmembrane movement of substances	GO:0055085//transmembrane transport
miR-21-x	FOXG_14201T0	628	648	-10.03	cTCGAATA--C-GAGTAGTAACcc	x|||||||xx|x||x||x:|||xx	tAGCTTATCAGACTGAT-GTTGac	--	conserved hypothetical protein [Source:BROAD_F_oxysporum;Acc:FOXG_14201]	-	-	-	-	-	GO:0003676//nucleic acid binding	-
miR-21-x	FOXG_14218T0	690	714	-15.61	aTCGAATAGCATATGCAGACCACca	x||||||||xx|x||xxx||x||xx	tAGCTTATC--AGACTGATGTTGac	--	conserved hypothetical protein [Source:BROAD_F_oxysporum;Acc:FOXG_14218]	-	-	-	-	-	-	-
miR-21-x	FOXG_14222T0	2785	2808	-12.18	aTCGAATAAGACCTGTC-GTAATcg	x|||||||x|x|x||x|x::||:xx	tAGCTTAT-CAG-ACTGATGTTGac	pif1	conserved hypothetical protein [Source:BROAD_F_oxysporum;Acc:FOXG_14222]	-	-	-	-	-	GO:0003678//DNA helicase activity	GO:0000723//telomere maintenance;GO:0006281//DNA repair
miR-21-x	FOXG_14229T0	640	663	-12.18	aTCGAATAAGACCTGTC-GTAATcg	x|||||||x|x|x||x|x::||:xx	tAGCTTAT-CAG-ACTGATGTTGac	pif1	predicted protein [Source:BROAD_F_oxysporum;Acc:FOXG_14229]	-	-	-	-	-	GO:0003678//DNA helicase activity	GO:0000723//telomere maintenance;GO:0006281//DNA repair
miR-21-x	FOXG_14234T0	728	750	-18.3	tTCGAATAGTCGAGCGAgtattt	x||||||||||xx:|x|xxxxxx	tAGCTTATCAGACTGATgttgac	KATG2	peroxidase/catalase [Source:BROAD_F_oxysporum;Acc:FOXG_14234]	Metabolism;Metabolism;Metabolism;Metabolism	Global and overview maps;Global and overview maps;Amino acid metabolism;Amino acid metabolism	ko01100//Metabolic pathways;ko01110//Biosynthesis of secondary metabolites;ko00380//Tryptophan metabolism;ko00360//Phenylalanine metabolism	K03782;K03782;K03782;K03782	-	GO:0004096//catalase activity;GO:0004601//peroxidase activity;GO:0020037//heme binding	GO:0006979//response to oxidative stress;GO:0055114//oxidation-reduction process
miR-21-x	FOXG_14237T0	659	681	-14.54	gTCGAATAGCTCGGTCAGAAgtc	x||||||||x:x|::x|x||xxx	tAGCTTATCAGACTGATGTTgac	--	predicted protein [Source:BROAD_F_oxysporum;Acc:FOXG_14237]	-	-	-	-	-	-	-
miR-21-x	FOXG_14257T0	794	816	-10.88	gTCGAATAagaggaggggaagga	x|||||||xxxxxxxxxxxxxxx	tAGCTTATcagactgatgttgac	SPAC1327.01c	conserved hypothetical protein [Source:BROAD_F_oxysporum;Acc:FOXG_14257]	-	-	-	-	GO:0005634//nucleus	GO:0000981//DNA-binding transcription factor activity, RNA polymerase II-specific;GO:0003677//DNA binding;GO:0008270//zinc ion binding	GO:0006351//transcription, DNA-templated;GO:0006355//regulation of transcription, DNA-templated
miR-21-x	FOXG_14276T0	679	699	-15.25	gTCGAATAGCAT-A-TGCAGTcc	x||||||||xx|x|x|:||::xx	tAGCTTATCAGACTGATGTTGac	--	predicted protein [Source:BROAD_F_oxysporum;Acc:FOXG_14276]	-	-	-	-	-	-	-
miR-21-x	FOXG_14316T0	209	231	-13.31	aTCGAATAGaaacgatcttatct	x||||||||xxxxxxxxxxxxxx	tAGCTTATCagactgatgttgac	--	predicted protein [Source:BROAD_F_oxysporum;Acc:FOXG_14316]	-	-	-	-	-	-	-
miR-21-x	FOXG_14328T0	61	81	-19.07	cTCGAATAGT-TGG-TACACCtg	x|||||||||x||:x||||x|xx	tAGCTTATCAGACTGATGTTGac	--	conserved hypothetical protein [Source:BROAD_F_oxysporum;Acc:FOXG_14328]	-	-	-	-	-	-	-
miR-21-x	FOXG_14384T0	510	531	-13.91	gTCGAATAGGTT-ACGTCAAaac	x||||||||x:|x||xx|||xxx	tAGCTTATCAGACTGATGTTgac	--	conserved hypothetical protein [Source:BROAD_F_oxysporum;Acc:FOXG_14384]	-	-	-	-	-	-	-
miR-21-x	FOXG_14390T0	142	162	-19.87	gTCGAATAG-CTGCTTA-AACag	x||||||||x|||x:||x|||xx	tAGCTTATCAGACTGATGTTGac	--	conserved hypothetical protein [Source:BROAD_F_oxysporum;Acc:FOXG_14390]	-	-	-	-	-	GO:0015109//chromate transmembrane transporter activity	GO:0015703//chromate transport
miR-21-x	FOXG_14437T0	2229	2249	-10.38	cTCGAATAA-CAG-TTGAAACac	x|||||||xx|x|x:|:x|||xx	tAGCTTATCAGACTGATGTTGac	--	conserved hypothetical protein [Source:BROAD_F_oxysporum;Acc:FOXG_14437]	-	-	-	-	-	GO:0046983//protein dimerization activity	-
miR-21-x	FOXG_14472T0	517	539	-18.46	cTCGAATAGACCGGTTACAATga	x||||||||x|x|::|||||:xx	tAGCTTATCAGACTGATGTTGac	--	conserved hypothetical protein [Source:BROAD_F_oxysporum;Acc:FOXG_14472]	-	-	-	-	-	-	-
miR-21-x	FOXG_14474T0	1050	1071	-13.23	tTCGAATA-TCT-ACAGACGAagg	x|||||||x|||x||xx||:|xxx	tAGCTTATCAGACTGA-TGTTgac	--	conserved hypothetical protein [Source:BROAD_F_oxysporum;Acc:FOXG_14474]	-	-	-	-	-	-	-
miR-21-x	FOXG_14477T0	196	222	-17.11	tTCGAATAGATCGCGAACCTTCTACag	x||||||||x||xx||xx||x|x||xx	tAGCTTATC-AGA-CT--GATGTTGac	--	predicted protein [Source:BROAD_F_oxysporum;Acc:FOXG_14477]	-	-	-	-	-	-	-
miR-21-x	FOXG_14556T0	601	621	-10.53	tTCGAATA-TGT-ACTAaggtca	x|||||||x|x|x||||xxxxxx	tAGCTTATCAGACTGATgttgac	ecdC	conserved hypothetical protein [Source:BROAD_F_oxysporum;Acc:FOXG_14556]	-	-	-	-	GO:0016020//membrane;GO:0016021//integral component of membrane	GO:0022857//transmembrane transporter activity	GO:0055085//transmembrane transport
miR-21-x	FOXG_14564T0	395	417	-23.03	tTCGAATAGTTGGACTTGGACtt	x|||||||||:x||||xx:||xx	tAGCTTATCAGACTGATGTTGac	subC	conserved hypothetical protein [Source:BROAD_F_oxysporum;Acc:FOXG_14564]	-	-	-	-	GO:0005618//cell wall;GO:0016020//membrane	GO:0004252//serine-type endopeptidase activity	GO:0006508//proteolysis
miR-21-x	FOXG_14568T0	217	240	-13.8	tTCGAATAGCGTCT-AGTACCATtc	x||||||||xx|||x|x|||x|:xx	tAGCTTATC--AGACTGATGTTGac	--	predicted protein [Source:BROAD_F_oxysporum;Acc:FOXG_14568]	-	-	-	-	-	-	-
miR-21-x	FOXG_14582T0	1469	1491	-15.35	aTCGAATAGGTAGTCTGTAGgaa	x||||||||x:x|x||::|:xxx	tAGCTTATCAGACTGATGTTgac	--	conserved hypothetical protein [Source:BROAD_F_oxysporum;Acc:FOXG_14582]	-	-	-	-	-	GO:0005515//protein binding	-
miR-21-x	FOXG_14627T0	1305	1329	-15.46	tTCGAATAGGAGTTAGGTT-CGGCag	x||||||||xxx|:x|::|x|::|xx	tAGCTTATC---AGACTGATGTTGac	ARB_02372	conserved hypothetical protein [Source:BROAD_F_oxysporum;Acc:FOXG_14627]	-	-	-	-	-	GO:0016491//oxidoreductase activity;GO:0050660//flavin adenine dinucleotide binding;GO:0071949//FAD binding	GO:0055114//oxidation-reduction process
miR-21-x	FOXG_14629T0	275	297	-16.76	tTCGAATAGTTAGAGTAggtttc	x|||||||||:x||x||xxxxxx	tAGCTTATCAGACTGATgttgac	--	conserved hypothetical protein [Source:BROAD_F_oxysporum;Acc:FOXG_14629]	Metabolism;Metabolism	Global and overview maps;Carbohydrate metabolism	ko01100//Metabolic pathways;ko00051//Fructose and mannose metabolism	K19355;K19355	-	GO:0004553//hydrolase activity, hydrolyzing O-glycosyl compounds	GO:0005975//carbohydrate metabolic process
miR-21-x	FOXG_14653T0	241	264	-17.36	tTCGAATAGAAGGGACGACTACtt	x||||||||xxx|x||x||x||xx	tAGCTTATCAGAC-TGATGTTGac	fc-sdr	conserved hypothetical protein [Source:BROAD_F_oxysporum;Acc:FOXG_14653]	-	-	-	-	-	-	-
miR-21-x	FOXG_14667T0	781	804	-11.18	cTCGAATATGCGGAGAACGTACac	x|||||||xx|x||xx||:x||xx	tAGCTTATCAGACTGATGT-TGac	HET-E1	conserved hypothetical protein [Source:BROAD_F_oxysporum;Acc:FOXG_14667]	-	-	-	-	-	-	-
miR-21-x	FOXG_14684T0	456	477	-16.04	gTCGAATAG-CGAGTTCCTACgg	x||||||||x|xx::|x|x||xx	tAGCTTATCAGACTGATGTTGac	--	predicted protein [Source:BROAD_F_oxysporum;Acc:FOXG_14684]	-	-	-	-	-	-	-
miR-21-x	FOXG_14693T0	66	89	-10.04	cTCGAATATGC-GGTTCCTTAACag	x|||||||xx|x|::|x|xx|||xx	tAGCTTATCAGACTGATG--TTGac	--	predicted protein [Source:BROAD_F_oxysporum;Acc:FOXG_14693]	-	-	-	-	-	-	-
miR-21-x	FOXG_14720T0	1045	1068	-12.16	gTCGAATACATCGAGTTACtcccg	x|||||||xx:x||x:|||xxxxx	tAGCTTATCAGACT-GATGttgac	gsfF	conserved hypothetical protein [Source:BROAD_F_oxysporum;Acc:FOXG_14720]	-	-	-	-	-	GO:0005506//iron ion binding;GO:0016705//oxidoreductase activity, acting on paired donors, with incorporation or reduction of molecular oxygen;GO:0020037//heme binding	GO:0055114//oxidation-reduction process
miR-21-x	FOXG_14769T0	8	30	-14.52	tTCGAATAGAAAGAAGAGAACcc	x||||||||xxx||xx|x|||xx	tAGCTTATCAGACTGATGTTGac	--	predicted protein [Source:BROAD_F_oxysporum;Acc:FOXG_14769]	-	-	-	-	-	-	-
miR-21-x	FOXG_14799T0	1008	1032	-20.78	tTCGAATAGGGACTGGTTGTGctgc	x||||||||xxx|||::|:::xxxx	tAGCTTATCA--GACTGATGTtgac	--	conserved hypothetical protein [Source:BROAD_F_oxysporum;Acc:FOXG_14799]	-	-	-	-	-	GO:0004672//protein kinase activity;GO:0005524//ATP binding	GO:0006468//protein phosphorylation
miR-21-x	FOXG_14800T0	711	732	-10.67	gTCGAATAC-CTTCTTGAAGagt	x|||||||xx||xx:|:x|:xxx	tAGCTTATCAGACTGATGTTgac	sol5	conserved hypothetical protein [Source:BROAD_F_oxysporum;Acc:FOXG_14800]	-	-	-	-	-	GO:0016491//oxidoreductase activity;GO:0050660//flavin adenine dinucleotide binding;GO:0071949//FAD binding	GO:0055114//oxidation-reduction process
miR-21-x	FOXG_14845T0	492	513	-12.24	cTCGAATATGGT-ACTACtcgta	x|||||||xxx|x|||||xxxxx	tAGCTTATCAGACTGATGttgac	--	conserved hypothetical protein [Source:BROAD_F_oxysporum;Acc:FOXG_14845]	-	-	-	-	-	-	-
miR-21-x	FOXG_14849T0	724	747	-15.61	tTCGAATATTTGGAAGAGACACtg	x|||||||x|:x||xx|x|x||xx	tAGCTTATCAGACTGATGT-TGac	laeA	conserved hypothetical protein [Source:BROAD_F_oxysporum;Acc:FOXG_14849]	-	-	-	-	-	-	-
miR-21-x	FOXG_14888T0	293	315	-11.61	cTCGAATAGCCcacatcgttgtt	x||||||||x|xxxxxxxxxxxx	tAGCTTATCAGactgatgttgac	CYP55A2	cytochrome P450 55A2 [Source:BROAD_F_oxysporum;Acc:FOXG_14888]	Metabolism;Metabolism	Global and overview maps;Energy metabolism	ko01100//Metabolic pathways;ko00910//Nitrogen metabolism	K15877;K15877	-	GO:0005506//iron ion binding;GO:0016705//oxidoreductase activity, acting on paired donors, with incorporation or reduction of molecular oxygen;GO:0020037//heme binding	GO:0055114//oxidation-reduction process
miR-21-x	FOXG_14893T0	95	114	-12.91	tTCGAATA--TTGG-TACAAgga	x|||||||xx:||:x|||||xxx	tAGCTTATCAGACTGATGTTgac	--	conserved hypothetical protein [Source:BROAD_F_oxysporum;Acc:FOXG_14893]	-	-	-	-	-	-	-
miR-21-x	FOXG_14927T0	1012	1034	-21.13	tTCGAATA-TCGAGACTAAAGCtg	x|||||||x||xx|||||x|:|xx	tAGCTTATCAGA-CTGATGTTGac	--	predicted protein [Source:BROAD_F_oxysporum;Acc:FOXG_14927]	-	-	-	-	-	-	-
miR-21-x	FOXG_14929T0	363	383	-19.72	gTCGAATAGCC--GCTAGAGCtc	x||||||||x|xx:|||x|:|xx	tAGCTTATCAGACTGATGTTGac	--	conserved hypothetical protein [Source:BROAD_F_oxysporum;Acc:FOXG_14929]	-	-	-	-	-	-	-
miR-21-x	FOXG_14977T0	709	732	-22.27	gTCGAATAAGTCTTGCTGCttaag	x|||||||x||||x:||:|xxxxx	tAGCTTAT-CAGACTGATGttgac	--	conserved hypothetical protein [Source:BROAD_F_oxysporum;Acc:FOXG_14977]	-	-	-	-	-	-	-
miR-21-x	FOXG_15003T0	196	222	-17.11	tTCGAATAGATCGCGAACCTTCTACag	x||||||||x||xx||xx||x|x||xx	tAGCTTATC-AGA-CT--GATGTTGac	--	predicted protein [Source:BROAD_F_oxysporum;Acc:FOXG_15003]	-	-	-	-	-	-	-
miR-21-x	FOXG_15006T0	1050	1071	-13.23	tTCGAATA-TCT-ACAGACGAagg	x|||||||x|||x||xx||:|xxx	tAGCTTATCAGACTGA-TGTTgac	--	conserved hypothetical protein [Source:BROAD_F_oxysporum;Acc:FOXG_15006]	-	-	-	-	-	-	-
miR-21-x	FOXG_15008T0	517	539	-18.46	cTCGAATAGACCGGTTACAATga	x||||||||x|x|::|||||:xx	tAGCTTATCAGACTGATGTTGac	--	conserved hypothetical protein [Source:BROAD_F_oxysporum;Acc:FOXG_15008]	-	-	-	-	-	-	-
miR-21-x	FOXG_15044T0	2229	2249	-10.38	cTCGAATAA-CAG-TTGAAACac	x|||||||xx|x|x:|:x|||xx	tAGCTTATCAGACTGATGTTGac	--	conserved hypothetical protein [Source:BROAD_F_oxysporum;Acc:FOXG_15044]	-	-	-	-	-	GO:0046983//protein dimerization activity	-
miR-21-x	FOXG_15092T0	142	162	-19.87	gTCGAATAG-CTGCTTA-AACag	x||||||||x|||x:||x|||xx	tAGCTTATCAGACTGATGTTGac	--	conserved hypothetical protein [Source:BROAD_F_oxysporum;Acc:FOXG_15092]	-	-	-	-	-	GO:0015109//chromate transmembrane transporter activity	GO:0015703//chromate transport
miR-21-x	FOXG_15098T0	510	531	-13.91	gTCGAATAGGTT-ACGTCAAaac	x||||||||x:|x||xx|||xxx	tAGCTTATCAGACTGATGTTgac	--	conserved hypothetical protein [Source:BROAD_F_oxysporum;Acc:FOXG_15098]	-	-	-	-	-	-	-
miR-21-x	FOXG_15152T0	61	81	-19.07	cTCGAATAGT-TGG-TACACCtg	x|||||||||x||:x||||x|xx	tAGCTTATCAGACTGATGTTGac	--	conserved hypothetical protein [Source:BROAD_F_oxysporum;Acc:FOXG_15152]	-	-	-	-	-	-	-
miR-21-x	FOXG_15164T0	209	231	-13.31	aTCGAATAGaaacgatcttatct	x||||||||xxxxxxxxxxxxxx	tAGCTTATCagactgatgttgac	--	predicted protein [Source:BROAD_F_oxysporum;Acc:FOXG_15164]	-	-	-	-	-	-	-
miR-21-x	FOXG_15241T0	577	603	-18.49	cTCGAATAGCAGTCTCGAGTGTGACcg	x||||||||xxx|||x||x|:::||xx	tAGCTTATC---AGA-CTGATGTTGac	FUB6	conserved hypothetical protein [Source:BROAD_F_oxysporum;Acc:FOXG_15241]	-	-	-	-	-	GO:0016491//oxidoreductase activity	GO:0055114//oxidation-reduction process
miR-21-x	FOXG_15250T0	855	878	-17.94	gTCGAATAGAGAGGACTGagttcc	x||||||||xxx|x|||:xxxxxx	tAGCTTATCAGAC-TGATgttgac	bglM	conserved hypothetical protein [Source:BROAD_F_oxysporum;Acc:FOXG_15250]	-	-	-	-	-	GO:0004553//hydrolase activity, hydrolyzing O-glycosyl compounds	GO:0005975//carbohydrate metabolic process
miR-21-x	FOXG_15267T0	251	273	-14.72	aTCGAATAAGTTCAGGACctttt	x|||||||xx:|x|xx||xxxxx	tAGCTTATCAGACTGATGttgac	--	conserved hypothetical protein [Source:BROAD_F_oxysporum;Acc:FOXG_15267]	-	-	-	-	-	GO:0004672//protein kinase activity;GO:0005524//ATP binding	GO:0006468//protein phosphorylation
miR-21-x	FOXG_15288T0	354	375	-13.66	tTCGAATAATA-GGCTAAGATat	x|||||||x|xx|:|||x:|:xx	tAGCTTATCAGACTGATGTTGac	--	conserved hypothetical protein [Source:BROAD_F_oxysporum;Acc:FOXG_15288]	-	-	-	-	-	-	-
miR-21-x	FOXG_15296T0	1009	1032	-18.46	tTCGAATAGTAGGAACTGTAGgct	x|||||||||xx||x||::|:xxx	tAGCTTATCAGACT-GATGTTgac	PKS-NRPS1	conserved hypothetical protein [Source:BROAD_F_oxysporum;Acc:FOXG_15296]	-	-	-	-	-	GO:0003824//catalytic activity;GO:0016740//transferase activity;GO:0031177//phosphopantetheine binding	-
miR-21-x	FOXG_15310T0	170	192	-13.1	tTCGAATAGTATCAgaggtatag	x|||||||||x|x|xxxxxxxxx	tAGCTTATCAGACTgatgttgac	lcdH	hypothetical protein similar to 3-hydroxyacyl-CoA dehydrogenase [Source:BROAD_F_oxysporum;Acc:FOXG_15310]	Metabolism;Metabolism;Metabolism;Metabolism;Metabolism;Metabolism;Metabolism;Metabolism;Metabolism	Global and overview maps;Global and overview maps;Amino acid metabolism;Lipid metabolism;Amino acid metabolism;Global and overview maps;Amino acid metabolism;Carbohydrate metabolism;Lipid metabolism	ko01100//Metabolic pathways;ko01110//Biosynthesis of secondary metabolites;ko00380//Tryptophan metabolism;ko00071//Fatty acid degradation;ko00280//Valine, leucine and isoleucine degradation;ko01212//Fatty acid metabolism;ko00310//Lysine degradation;ko00650//Butanoate metabolism;ko00062//Fatty acid elongation	K00022;K00022;K00022;K00022;K00022;K00022;K00022;K00022;K00022	-	GO:0003857//3-hydroxyacyl-CoA dehydrogenase activity;GO:0016491//oxidoreductase activity	GO:0006631//fatty acid metabolic process;GO:0055114//oxidation-reduction process
miR-21-x	FOXG_15338T0	1078	1098	-13.15	cTCGAATAC-CGGAC-GCAAgag	x|||||||xx|x|||x:|||xxx	tAGCTTATCAGACTGATGTTgac	amdS	hypothetical protein similar to general amidase-B [Source:BROAD_F_oxysporum;Acc:FOXG_15338]	Metabolism;Metabolism;Metabolism;Metabolism	Global and overview maps;Amino acid metabolism;Amino acid metabolism;Amino acid metabolism	ko01100//Metabolic pathways;ko00380//Tryptophan metabolism;ko00330//Arginine and proline metabolism;ko00360//Phenylalanine metabolism	K01426;K01426;K01426;K01426	-	-	-
miR-21-x	FOXG_15380T0	917	936	-11.67	aTCGAATAAT---ACTTCAAaca	x|||||||x|xxx|||x|||xxx	tAGCTTATCAGACTGATGTTgac	--	conserved hypothetical protein [Source:BROAD_F_oxysporum;Acc:FOXG_15380]	-	-	-	-	-	-	-
miR-21-x	FOXG_15395T0	1442	1464	-15.26	gTCGAATAGGCGGAGGAGGAaac	x||||||||x|x||xx|x:|xxx	tAGCTTATCAGACTGATGTTgac	--	predicted protein [Source:BROAD_F_oxysporum;Acc:FOXG_15395]	-	-	-	-	-	-	-
miR-21-x	FOXG_15400T0	695	717	-15.73	gTCGAATAGCCGCACTCCAGagt	x||||||||x|xx|||x||:xxx	tAGCTTATCAGACTGATGTTgac	ABCA1	conserved hypothetical protein [Source:BROAD_F_oxysporum;Acc:FOXG_15400]	Environmental Information Processing	Membrane transport	ko02010//ABC transporters	K05643	GO:0016021//integral component of membrane	GO:0005524//ATP binding;GO:0016887//ATPase activity;GO:0042626//ATPase activity, coupled to transmembrane movement of substances	GO:0055085//transmembrane transport
miR-21-x	FOXG_15411T0	244	273	-17.71	tTCGAATAGAGGTTTGAGGAACTCCAACga	x||||||||xxx|:|||xxxx||x||||xx	tAGCTTATC---AGACT----GATGTTGac	--	predicted protein [Source:BROAD_F_oxysporum;Acc:FOXG_15411]	-	-	-	-	-	-	-
miR-21-x	FOXG_15431T0	1280	1305	-16.38	gTCGAATAGTACCGTGAATAgggtcg	x|||||||||x|xx|||x||xxxxxx	tAGCTTATCA-G--ACTGATgttgac	--	predicted protein [Source:BROAD_F_oxysporum;Acc:FOXG_15431]	-	-	-	-	-	-	-
miR-21-x	FOXG_15450T0	543	567	-18.54	tTCGAATAGTAACTTACGATAGgtg	x|||||||||xx||x||x|:|:xxx	tAGCTTATCA--GACTGATGTTgac	pmc1	conserved hypothetical protein [Source:BROAD_F_oxysporum;Acc:FOXG_15450]	-	-	-	-	GO:0016020//membrane;GO:0016021//integral component of membrane	GO:0000166//nucleotide binding;GO:0005388//calcium-transporting ATPase activity;GO:0005524//ATP binding	GO:0070588//calcium ion transmembrane transport
miR-21-x	FOXG_15512T0	271	294	-21.02	gTCGAATAG-CTGGAACTGAAGgta	x||||||||x|||xx|||:x|:xxx	tAGCTTATCAGAC--TGATGTTgac	--	predicted protein [Source:BROAD_F_oxysporum;Acc:FOXG_15512]	-	-	-	-	-	-	-
miR-21-x	FOXG_15539T0	262	285	-22.27	gTCGAATAAGTCTTGCTGCttaag	x|||||||x||||x:||:|xxxxx	tAGCTTAT-CAGACTGATGttgac	--	conserved hypothetical protein [Source:BROAD_F_oxysporum;Acc:FOXG_15539]	-	-	-	-	-	-	-
miR-21-x	FOXG_15543T0	1100	1122	-11.7	cTCGAATAagagtagcagttggt	x|||||||xxxxxxxxxxxxxxx	tAGCTTATcagactgatgttgac	SNF4	nuclear protein SNF4 [Source:BROAD_F_oxysporum;Acc:FOXG_15543]	-	-	-	-	-	-	-
miR-21-x	FOXG_15591T0	487	510	-20.07	aTCGAATAGACGTCGTAACAACtg	x||||||||x|x|x::x|||||xx	tAGCTTATCAG-ACTGATGTTGac	--	predicted protein [Source:BROAD_F_oxysporum;Acc:FOXG_15591]	-	-	-	-	-	-	-
miR-21-x	FOXG_15626T0	569	591	-11.76	cTCGAATAGGAGGAggagtcgtc	x||||||||xxx||xxxxxxxxx	tAGCTTATCAGACTgatgttgac	--	conserved hypothetical protein [Source:BROAD_F_oxysporum;Acc:FOXG_15626]	Cellular Processes	Transport and catabolism	ko04144//Endocytosis	K12197	-	-	GO:0007034//vacuolar transport
miR-21-x	FOXG_15639T0	430	453	-13.24	aTCGAATATGACAGAgaaggtcag	x|||||||x|x|x||xxxxxxxxx	tAGCTTAT-CAGACTgatgttgac	--	conserved hypothetical protein [Source:BROAD_F_oxysporum;Acc:FOXG_15639]	-	-	-	-	-	GO:0005515//protein binding	-
miR-21-x	FOXG_15650T0	205	225	-17.99	cTCGAATAG-CTG-CAACAAaag	x||||||||x|||x|x||||xxx	tAGCTTATCAGACTGATGTTgac	--	conserved hypothetical protein [Source:BROAD_F_oxysporum;Acc:FOXG_15650]	-	-	-	-	-	-	-
miR-21-x	FOXG_15674T0	575	597	-15.03	aTCGAATAGgacacccgagcttc	x||||||||xxxxxxxxxxxxxx	tAGCTTATCagactgatgttgac	--	predicted protein [Source:BROAD_F_oxysporum;Acc:FOXG_15674]	-	-	-	-	-	-	-
miR-21-x	FOXG_15692T0	319	339	-15.21	tTCGAATAGGA--ACTAggcttt	x||||||||xxxx||||xxxxxx	tAGCTTATCAGACTGATgttgac	--	predicted protein [Source:BROAD_F_oxysporum;Acc:FOXG_15692]	-	-	-	-	-	-	-
miR-21-x	FOXG_15735T0	567	588	-10.4	cTCGAATAG-CGCATTTTCACgt	x||||||||x|xx|:|x:x||xx	tAGCTTATCAGACTGATGTTGac	--	conserved hypothetical protein [Source:BROAD_F_oxysporum;Acc:FOXG_15735]	-	-	-	-	-	GO:0003824//catalytic activity	GO:0009116//nucleoside metabolic process
miR-21-x	FOXG_15796T0	287	309	-16.97	gTCGAATAGGACGAGTCCtggga	x||||||||xxx||x|x|xxxxx	tAGCTTATCAGACTGATGttgac	--	predicted protein [Source:BROAD_F_oxysporum;Acc:FOXG_15796]	-	-	-	-	-	-	-
miR-21-x	FOXG_15829T0	995	1017	-14.29	gTCGAATACCTTGAggaactagg	x|||||||xx:|||xxxxxxxxx	tAGCTTATCAGACTgatgttgac	GANAB	hypothetical protein similar to alpha-glucosidase [Source:BROAD_F_oxysporum;Acc:FOXG_15829]	-	-	-	-	-	GO:0003824//catalytic activity;GO:0004553//hydrolase activity, hydrolyzing O-glycosyl compounds;GO:0030246//carbohydrate binding	GO:0005975//carbohydrate metabolic process
miR-21-x	FOXG_15843T0	19	42	-11.09	cTCGAATACCCTCACAAACAGTcc	x|||||||xx||x||x|x||::xx	tAGCTTATCAGACTGAT-GTTGac	ARB_02327-2	conserved hypothetical protein [Source:BROAD_F_oxysporum;Acc:FOXG_15843]	-	-	-	-	-	GO:0016491//oxidoreductase activity	-
miR-21-x	FOXG_15916T0	113	135	-14.73	gTCGAATAtaaaatagtccggca	x|||||||xxxxxxxxxxxxxxx	tAGCTTATcagactgatgttgac	--	conserved hypothetical protein [Source:BROAD_F_oxysporum;Acc:FOXG_15916]	-	-	-	-	-	-	-
miR-21-x	FOXG_15928T0	58	84	-17.11	tTCGAATAGATCGCGAACCTTCTACag	x||||||||x||xx||xx||x|x||xx	tAGCTTATC-AGA-CT--GATGTTGac	--	conserved hypothetical protein [Source:BROAD_F_oxysporum;Acc:FOXG_15928]	-	-	-	-	-	-	-
miR-21-x	FOXG_16076T0	73	99	-15.12	tTCGAATACTTGATGAAGCTACCGCag	x|||||||x|:xx|||xx||||x:|xx	tAGCTTATCAG--ACT--GATGTTGac	--	predicted protein [Source:BROAD_F_oxysporum;Acc:FOXG_16076]	-	-	-	-	-	-	-
miR-21-x	FOXG_16085T0	679	699	-15.25	gTCGAATAGCAT-A-TGCAGTcc	x||||||||xx|x|x|:||::xx	tAGCTTATCAGACTGATGTTGac	--	predicted protein [Source:BROAD_F_oxysporum;Acc:FOXG_16085]	-	-	-	-	-	-	-
miR-21-x	FOXG_16091T0	76	99	-18.61	cTCGAATAGTAGTATCGGCGATtg	x|||||||||xxx|x|x:|:|:xx	tAGCTTATCAGACT-GATGTTGac	mug138	conserved hypothetical protein [Source:BROAD_F_oxysporum;Acc:FOXG_16091]	-	-	-	-	-	GO:0003824//catalytic activity;GO:0046872//metal ion binding	-
miR-21-x	FOXG_16106T0	197	219	-15.97	cTCGAATAGT-TGGTTCAGAACat	x|||||||||x||::|x|x|||xx	tAGCTTATCAGACTGA-TGTTGac	ACX1.2	conserved hypothetical protein [Source:BROAD_F_oxysporum;Acc:FOXG_16106]	Metabolism;Metabolism;Metabolism;Cellular Processes;Metabolism;Metabolism;Metabolism;Metabolism;Metabolism;Metabolism	Global and overview maps;Global and overview maps;Global and overview maps;Transport and catabolism;Lipid metabolism;Carbohydrate metabolism;Global and overview maps;Metabolism of other amino acids;Lipid metabolism;Lipid metabolism	ko01100//Metabolic pathways;ko01110//Biosynthesis of secondary metabolites;ko01200//Carbon metabolism;ko04146//Peroxisome;ko00071//Fatty acid degradation;ko00640//Propanoate metabolism;ko01212//Fatty acid metabolism;ko00410//beta-Alanine metabolism;ko01040//Biosynthesis of unsaturated fatty acids;ko00592//alpha-Linolenic acid metabolism	K00232;K00232;K00232;K00232;K00232;K00232;K00232;K00232;K00232;K00232	-	GO:0016627//oxidoreductase activity, acting on the CH-CH group of donors	GO:0055114//oxidation-reduction process
miR-21-x	FOXG_16107T0	187	210	-19.11	tTCGAATAGATCAGACAGCTACtc	x||||||||x||x|||x:|x||xx	tAGCTTATC-AGACTGATGTTGac	--	conserved hypothetical protein [Source:BROAD_F_oxysporum;Acc:FOXG_16107]	-	-	-	-	-	GO:0005515//protein binding;GO:0043531//ADP binding	-
miR-21-x	FOXG_16108T0	408	429	-17.02	gTCGAATAGAA-GATAGCAGgag	x||||||||xxx||:x:||:xxx	tAGCTTATCAGACTGATGTTgac	--	conserved hypothetical protein [Source:BROAD_F_oxysporum;Acc:FOXG_16108]	-	-	-	-	-	-	-
miR-21-x	FOXG_16110T0	172	195	-19.14	tTCGAATAGATCAGACAGCTACtt	x||||||||x||x|||x:|x||xx	tAGCTTATC-AGACTGATGTTGac	--	conserved hypothetical protein [Source:BROAD_F_oxysporum;Acc:FOXG_16110]	-	-	-	-	-	GO:0005515//protein binding	-
miR-21-x	FOXG_16125T0	352	375	-10.93	cTCGAATACCTTTAGTACCAACgg	x|||||||xx:|x|x|||x|||xx	tAGCTTATCAGACTGATG-TTGac	--	predicted protein [Source:BROAD_F_oxysporum;Acc:FOXG_16125]	-	-	-	-	-	-	-
miR-21-x	FOXG_16135T0	608	630	-15.19	cTCGAATAGgagcggtagccgcc	x||||||||xxxxxxxxxxxxxx	tAGCTTATCagactgatgttgac	--	predicted protein [Source:BROAD_F_oxysporum;Acc:FOXG_16135]	-	-	-	-	-	-	-
miR-21-x	FOXG_16136T0	98	119	-11.63	tTCGAATACTG-GAGTCCcttgg	x|||||||x|xx||x|x|xxxxx	tAGCTTATCAGACTGATGttgac	CHGG_01239	conserved hypothetical protein [Source:BROAD_F_oxysporum;Acc:FOXG_16136]	-	-	-	-	-	-	GO:0006355//regulation of transcription, DNA-templated
miR-21-x	FOXG_16243T0	98	119	-11.63	tTCGAATACTG-GAGTCCcttgg	x|||||||x|xx||x|x|xxxxx	tAGCTTATCAGACTGATGttgac	CHGG_01239	conserved hypothetical protein [Source:BROAD_F_oxysporum;Acc:FOXG_16243]	-	-	-	-	-	-	GO:0006355//regulation of transcription, DNA-templated
miR-21-x	FOXG_16268T0	172	195	-19.14	tTCGAATAGATCAGACAGCTACtt	x||||||||x||x|||x:|x||xx	tAGCTTATC-AGACTGATGTTGac	--	conserved hypothetical protein [Source:BROAD_F_oxysporum;Acc:FOXG_16268]	-	-	-	-	-	GO:0005515//protein binding	-
miR-21-x	FOXG_16270T0	408	429	-17.02	gTCGAATAGAA-GATAGCAGgag	x||||||||xxx||:x:||:xxx	tAGCTTATCAGACTGATGTTgac	--	conserved hypothetical protein [Source:BROAD_F_oxysporum;Acc:FOXG_16270]	-	-	-	-	-	-	-
miR-21-x	FOXG_16271T0	187	210	-19.11	tTCGAATAGATCAGACAGCTACtc	x||||||||x||x|||x:|x||xx	tAGCTTATC-AGACTGATGTTGac	--	conserved hypothetical protein [Source:BROAD_F_oxysporum;Acc:FOXG_16271]	-	-	-	-	-	GO:0005515//protein binding;GO:0043531//ADP binding	-
miR-21-x	FOXG_16272T0	140	162	-15.97	cTCGAATAGT-TGGTTCAGAACat	x|||||||||x||::|x|x|||xx	tAGCTTATCAGACTGA-TGTTGac	ACX1	conserved hypothetical protein [Source:BROAD_F_oxysporum;Acc:FOXG_16272]	Metabolism;Metabolism;Metabolism;Cellular Processes;Metabolism;Metabolism;Metabolism;Metabolism;Metabolism;Metabolism	Global and overview maps;Global and overview maps;Global and overview maps;Transport and catabolism;Lipid metabolism;Carbohydrate metabolism;Global and overview maps;Metabolism of other amino acids;Lipid metabolism;Lipid metabolism	ko01100//Metabolic pathways;ko01110//Biosynthesis of secondary metabolites;ko01200//Carbon metabolism;ko04146//Peroxisome;ko00071//Fatty acid degradation;ko00640//Propanoate metabolism;ko01212//Fatty acid metabolism;ko00410//beta-Alanine metabolism;ko01040//Biosynthesis of unsaturated fatty acids;ko00592//alpha-Linolenic acid metabolism	K00232;K00232;K00232;K00232;K00232;K00232;K00232;K00232;K00232;K00232	-	GO:0016627//oxidoreductase activity, acting on the CH-CH group of donors	GO:0055114//oxidation-reduction process
miR-21-x	FOXG_16289T0	1015	1038	-18.61	cTCGAATAGTAGTATCGGCGATtg	x|||||||||xxx|x|x:|:|:xx	tAGCTTATCAGACT-GATGTTGac	mug138	hypothetical protein similar to metallopeptidase [Source:BROAD_F_oxysporum;Acc:FOXG_16289]	-	-	-	-	-	GO:0003824//catalytic activity;GO:0046872//metal ion binding	-
miR-21-x	FOXG_16293T0	679	699	-15.25	gTCGAATAGCAT-A-TGCAGTcc	x||||||||xx|x|x|:||::xx	tAGCTTATCAGACTGATGTTGac	--	predicted protein [Source:BROAD_F_oxysporum;Acc:FOXG_16293]	-	-	-	-	-	-	-
miR-21-x	FOXG_16302T0	73	99	-15.12	tTCGAATACTTGATGAAGCTACCGCag	x|||||||x|:xx|||xx||||x:|xx	tAGCTTATCAG--ACT--GATGTTGac	--	predicted protein [Source:BROAD_F_oxysporum;Acc:FOXG_16302]	-	-	-	-	-	-	-
miR-21-x	FOXG_16401T0	202	225	-18.33	gTCGAATAGTAACATCGGCAATcg	x|||||||||xxx|x|x:|||:xx	tAGCTTATCAGACT-GATGTTGac	IDE	predicted protein [Source:BROAD_F_oxysporum;Acc:FOXG_16401]	-	-	-	-	-	GO:0003824//catalytic activity;GO:0046872//metal ion binding	-
miR-21-x	FOXG_16440T0	217	239	-13.15	gTCGAATAGaggtgagggggtct	x||||||||xxxxxxxxxxxxxx	tAGCTTATCagactgatgttgac	--	predicted protein [Source:BROAD_F_oxysporum;Acc:FOXG_16440]	-	-	-	-	-	-	-
miR-21-x	FOXG_16474T0	263	285	-10.18	cTCGAATAGcaaccgtcgaaatg	x||||||||xxxxxxxxxxxxxx	tAGCTTATCagactgatgttgac	--	conserved hypothetical protein [Source:BROAD_F_oxysporum;Acc:FOXG_16474]	-	-	-	-	GO:0016021//integral component of membrane	-	-
miR-21-x	FOXG_16476T0	684	705	-16.87	gTCGAATAGT-TGGTTCCCATtg	x|||||||||x||::|x|x|:xx	tAGCTTATCAGACTGATGTTGac	ethA	hypothetical protein similar to flavin-binding monooxygenase [Source:BROAD_F_oxysporum;Acc:FOXG_16476]	-	-	-	-	-	-	-
miR-21-x	FOXG_16501T0	245	267	-18.78	gTCGAATAGCC-GACGTAGAAacg	x||||||||x|x|||x||x||xxx	tAGCTTATCAGACTG-ATGTTgac	--	conserved hypothetical protein [Source:BROAD_F_oxysporum;Acc:FOXG_16501]	-	-	-	-	-	-	-
miR-21-x	FOXG_16570T0	547	567	-16.04	cTCGAATAG-CTC-CTATATCta	x||||||||x||xx|||:|x|xx	tAGCTTATCAGACTGATGTTGac	--	conserved hypothetical protein [Source:BROAD_F_oxysporum;Acc:FOXG_16570]	-	-	-	-	GO:0005634//nucleus	GO:0000981//DNA-binding transcription factor activity, RNA polymerase II-specific;GO:0003677//DNA binding;GO:0008270//zinc ion binding	GO:0006351//transcription, DNA-templated;GO:0006355//regulation of transcription, DNA-templated
miR-21-x	FOXG_16579T0	882	903	-19.78	cTCGAATAGTCAGAGAA-AGCtg	x||||||||||x||xx|x|:|xx	tAGCTTATCAGACTGATGTTGac	--	conserved hypothetical protein [Source:BROAD_F_oxysporum;Acc:FOXG_16579]	-	-	-	-	-	-	-
miR-21-x	FOXG_16593T0	430	453	-18.75	tTCGAATAGGAGGGGCTAGAAgag	x||||||||xxx|:x|||x||xxx	tAGCTTATCAGACT-GATGTTgac	--	conserved hypothetical protein [Source:BROAD_F_oxysporum;Acc:FOXG_16593]	-	-	-	-	-	-	-
miR-21-x	FOXG_16600T0	376	396	-19.5	gTCGAATAGTC--GCTGTAGgag	x||||||||||xx:||::|:xxx	tAGCTTATCAGACTGATGTTgac	--	conserved hypothetical protein [Source:BROAD_F_oxysporum;Acc:FOXG_16600]	-	-	-	-	-	-	-
miR-21-x	FOXG_16614T0	44	66	-11.07	gTCGAATACTATtcggtctctgt	x|||||||x|x|xxxxxxxxxxx	tAGCTTATCAGActgatgttgac	pfh1	conserved hypothetical protein [Source:BROAD_F_oxysporum;Acc:FOXG_16614]	-	-	-	-	-	GO:0003678//DNA helicase activity;GO:0004386//helicase activity;GO:0005524//ATP binding	GO:0000723//telomere maintenance;GO:0006281//DNA repair
miR-21-x	FOXG_16682T0	950	972	-11.36	aTCGAATACGCGGGTGGGAAacc	x|||||||xx|x|::x:x||xxx	tAGCTTATCAGACTGATGTTgac	fdh	hypothetical protein similar to glutathione-dependent formaldehyde dehydrogenase [Source:BROAD_F_oxysporum;Acc:FOXG_16682]	-	-	-	-	-	GO:0008270//zinc ion binding;GO:0016491//oxidoreductase activity	GO:0055114//oxidation-reduction process
miR-21-x	FOXG_16745T0	950	972	-11.36	aTCGAATACGCGGGTGGGAAacc	x|||||||xx|x|::x:x||xxx	tAGCTTATCAGACTGATGTTgac	fdh	hypothetical protein similar to glutathione-dependent formaldehyde dehydrogenase [Source:BROAD_F_oxysporum;Acc:FOXG_16745]	-	-	-	-	-	GO:0008270//zinc ion binding;GO:0016491//oxidoreductase activity	GO:0055114//oxidation-reduction process
miR-21-x	FOXG_16846T0	397	417	-11.38	tTCGAATA--CTGGTCAGAAaga	x|||||||xx|||::x|x||xxx	tAGCTTATCAGACTGATGTTgac	--	conserved hypothetical protein [Source:BROAD_F_oxysporum;Acc:FOXG_16846]	-	-	-	-	-	-	-
miR-21-x	FOXG_16900T0	1950	1971	-11.63	gTCGAATA-TAACACTCTAtatc	x|||||||x|xxx|||x:|xxxx	tAGCTTATCAGACTGATGTtgac	CLCN5	conserved hypothetical protein [Source:BROAD_F_oxysporum;Acc:FOXG_16900]	-	-	-	-	GO:0016020//membrane	GO:0005247//voltage-gated chloride channel activity	GO:0006821//chloride transport;GO:0055085//transmembrane transport
miR-21-x	FOXG_16908T0	335	357	-18.4	gTCGAATAGTCGGAaccggtcct	x||||||||||x||xxxxxxxxx	tAGCTTATCAGACTgatgttgac	calI	conserved hypothetical protein [Source:BROAD_F_oxysporum;Acc:FOXG_16908]	-	-	-	-	-	-	-
miR-21-x	FOXG_16921T0	818	840	-11.72	tTCGAATA-TCTCGTCTCCtcctc	x|||||||x|||x|x||x|xxxxx	tAGCTTATCAGA-CTGATGttgac	--	conserved hypothetical protein [Source:BROAD_F_oxysporum;Acc:FOXG_16921]	-	-	-	-	-	GO:0015109//chromate transmembrane transporter activity	GO:0015703//chromate transport
miR-21-x	FOXG_17051T0	8	30	-11.57	tTCGAATAGAAACAAGAGAACcc	x||||||||xxxx|xx|x|||xx	tAGCTTATCAGACTGATGTTGac	--	predicted protein [Source:BROAD_F_oxysporum;Acc:FOXG_17051]	-	-	-	-	-	-	-
miR-21-x	FOXG_17054T0	1874	1896	-18.32	gTCGAATAGTaacatcggcggtt	x|||||||||xxxxxxxxxxxxx	tAGCTTATCAgactgatgttgac	mug138	hypothetical protein similar to a-pheromone processing metallopeptidase Ste23 [Source:BROAD_F_oxysporum;Acc:FOXG_17054]	-	-	-	-	-	GO:0003824//catalytic activity;GO:0046872//metal ion binding	-
miR-21-x	FOXG_17060T0	723	747	-14.52	aTCGAATAGCATATGTAGACCACca	x||||||||xx|x||xxx||x||xx	tAGCTTATC--AGACTGATGTTGac	--	conserved hypothetical protein [Source:BROAD_F_oxysporum;Acc:FOXG_17060]	-	-	-	-	-	-	-
miR-21-x	FOXG_17067T0	749	771	-12.66	gTCGAATAATATGAGTCCGGTag	x|||||||x|x|||x|x|:::xx	tAGCTTATCAGACTGATGTTGac	--	conserved hypothetical protein [Source:BROAD_F_oxysporum;Acc:FOXG_17067]	-	-	-	-	-	GO:0005515//protein binding	-
miR-21-x	FOXG_17074T0	935	959	-13.68	cTCGAATAAGGTTCCATGAGGAact	x|||||||xx||:xx|:x|x:|xxx	tAGCTTAT--CAGACTGATGTTgac	nma111	conserved hypothetical protein [Source:BROAD_F_oxysporum;Acc:FOXG_17074]	-	-	-	-	-	GO:0005515//protein binding	-
miR-21-x	FOXG_17084T0	1085	1107	-10.88	gTCGAATAagaggaggggaagga	x|||||||xxxxxxxxxxxxxxx	tAGCTTATcagactgatgttgac	SPAC1327.01c	conserved hypothetical protein [Source:BROAD_F_oxysporum;Acc:FOXG_17084]	-	-	-	-	GO:0005634//nucleus	GO:0000981//DNA-binding transcription factor activity, RNA polymerase II-specific;GO:0003677//DNA binding;GO:0008270//zinc ion binding	GO:0006351//transcription, DNA-templated;GO:0006355//regulation of transcription, DNA-templated
miR-21-x	FOXG_17094T0	2914	2937	-12.18	aTCGAATAAGACCTGTC-GTAATcg	x|||||||x|x|x||x|x::||:xx	tAGCTTAT-CAG-ACTGATGTTGac	pif1	conserved hypothetical protein [Source:BROAD_F_oxysporum;Acc:FOXG_17094]	-	-	-	-	-	GO:0003678//DNA helicase activity	GO:0000723//telomere maintenance;GO:0006281//DNA repair
miR-21-x	FOXG_17098T0	111	131	-19.36	gTCGAATAGCC--GCTGGAGCgc	x||||||||x|xx:||:x|:|xx	tAGCTTATCAGACTGATGTTGac	--	conserved hypothetical protein [Source:BROAD_F_oxysporum;Acc:FOXG_17098]	-	-	-	-	-	-	-
miR-21-x	FOXG_17123T0	704	726	-10.88	gTCGAATAagaggaggggaagga	x|||||||xxxxxxxxxxxxxxx	tAGCTTATcagactgatgttgac	SPAC1327.01c	conserved hypothetical protein [Source:BROAD_F_oxysporum;Acc:FOXG_17123]	-	-	-	-	GO:0005634//nucleus	GO:0000981//DNA-binding transcription factor activity, RNA polymerase II-specific;GO:0008270//zinc ion binding	GO:0006355//regulation of transcription, DNA-templated
miR-21-x	FOXG_17130T0	674	696	-18.3	tTCGAATAGTCGAGCGAgtattt	x||||||||||xx:|x|xxxxxx	tAGCTTATCAGACTGATgttgac	KATG2	peroxidase/catalase HPI [Source:BROAD_F_oxysporum;Acc:FOXG_17130]	Metabolism;Metabolism;Metabolism;Metabolism	Global and overview maps;Global and overview maps;Amino acid metabolism;Amino acid metabolism	ko01100//Metabolic pathways;ko01110//Biosynthesis of secondary metabolites;ko00380//Tryptophan metabolism;ko00360//Phenylalanine metabolism	K03782;K03782;K03782;K03782	-	GO:0004096//catalase activity;GO:0004601//peroxidase activity;GO:0020037//heme binding	GO:0006979//response to oxidative stress;GO:0055114//oxidation-reduction process
miR-21-x	FOXG_17196T0	525	546	-16.72	tTCGAATACA-TGGCGTCGACcg	x|||||||xxx||:|xx|:||xx	tAGCTTATCAGACTGATGTTGac	--	hypothetical protein similar to trihydroxytoluene oxygenase [Source:BROAD_F_oxysporum;Acc:FOXG_17196]	-	-	-	-	-	-	-
miR-21-x	FOXG_17206T0	200	225	-11.18	cTCGAATAGCATCCGGAGTAaggtat	x||||||||xx||x|x|x||xxxxxx	tAGCTTATC--AGAC-TGATgttgac	HET-E1	conserved hypothetical protein [Source:BROAD_F_oxysporum;Acc:FOXG_17206]	-	-	-	-	-	GO:0005515//protein binding	-
miR-21-x	FOXG_17215T0	1814	1841	-15.67	gTCGAATAACTCGGTCTTATTAGTACat	x|||||||xxxxx||||x|:||xx||xx	tAGCTTAT-----CAGACTGATGTTGac	aacs	hypothetical protein similar to acetoacetyl-CoA synthase [Source:BROAD_F_oxysporum;Acc:FOXG_17215]	Metabolism;Metabolism;Metabolism	Global and overview maps;Amino acid metabolism;Carbohydrate metabolism	ko01100//Metabolic pathways;ko00280//Valine, leucine and isoleucine degradation;ko00650//Butanoate metabolism	K01907;K01907;K01907	-	GO:0003824//catalytic activity	-
miR-21-x	FOXG_17221T0	865	888	-19.64	gTCGAATAGTTGTCACTATcctag	x|||||||||:x|x||||:xxxxx	tAGCTTATCAG-ACTGATGttgac	CYP505	bifunctional P-450:NADPH-P450 reductase [Source:BROAD_F_oxysporum;Acc:FOXG_17221]	Metabolism;Metabolism	Amino acid metabolism;Lipid metabolism	ko00380//Tryptophan metabolism;ko00071//Fatty acid degradation	K14338;K14338	-	GO:0003958//NADPH-hemoprotein reductase activity;GO:0005506//iron ion binding;GO:0010181//FMN binding;GO:0016491//oxidoreductase activity;GO:0016705//oxidoreductase activity, acting on paired donors, with incorporation or reduction of molecular oxygen;GO:0020037//heme binding;GO:0070330//aromatase activity	GO:0055114//oxidation-reduction process
miR-21-x	FOXG_17226T0	746	768	-12.47	tTCGAATAATATGAGTctgtggt	x|||||||x|x|||x|xxxxxxx	tAGCTTATCAGACTGAtgttgac	--	conserved hypothetical protein [Source:BROAD_F_oxysporum;Acc:FOXG_17226]	Metabolism;Metabolism;Metabolism;Metabolism;Metabolism;Metabolism;Metabolism	Global and overview maps;Carbohydrate metabolism;Glycan biosynthesis and metabolism;Glycan biosynthesis and metabolism;Glycan biosynthesis and metabolism;Glycan biosynthesis and metabolism;Glycan biosynthesis and metabolism	ko01100//Metabolic pathways;ko00520//Amino sugar and nucleotide sugar metabolism;ko00513//Various types of N-glycan biosynthesis;ko00511//Other glycan degradation;ko00603//Glycosphingolipid biosynthesis - globo and isoglobo series;ko00531//Glycosaminoglycan degradation;ko00604//Glycosphingolipid biosynthesis - ganglio series	K12373;K12373;K12373;K12373;K12373;K12373;K12373	-	GO:0004553//hydrolase activity, hydrolyzing O-glycosyl compounds;GO:0004563//beta-N-acetylhexosaminidase activity	GO:0005975//carbohydrate metabolic process
miR-21-x	FOXG_17310T0	1911	1931	-10.38	cTCGAATAA-CAG-TTGAAACac	x|||||||xx|x|x:|:x|||xx	tAGCTTATCAGACTGATGTTGac	--	conserved hypothetical protein [Source:BROAD_F_oxysporum;Acc:FOXG_17310]	-	-	-	-	-	GO:0046983//protein dimerization activity	-
miR-21-x	FOXG_17319T0	111	131	-19.36	gTCGAATAGCC--GCTGGAGCgc	x||||||||x|xx:||:x|:|xx	tAGCTTATCAGACTGATGTTGac	--	conserved hypothetical protein [Source:BROAD_F_oxysporum;Acc:FOXG_17319]	-	-	-	-	-	-	-
miR-21-x	FOXG_17324T0	2914	2937	-12.18	aTCGAATAAGACCTGTC-GTAATcg	x|||||||x|x|x||x|x::||:xx	tAGCTTAT-CAG-ACTGATGTTGac	pif1	conserved hypothetical protein [Source:BROAD_F_oxysporum;Acc:FOXG_17324]	-	-	-	-	-	GO:0003678//DNA helicase activity	GO:0000723//telomere maintenance;GO:0006281//DNA repair
miR-21-x	FOXG_17458T0	914	936	-10.88	gTCGAATAagaggaggggaagga	x|||||||xxxxxxxxxxxxxxx	tAGCTTATcagactgatgttgac	SPAC1327.01c	conserved hypothetical protein [Source:BROAD_F_oxysporum;Acc:FOXG_17458]	-	-	-	-	GO:0005634//nucleus	GO:0000981//DNA-binding transcription factor activity, RNA polymerase II-specific;GO:0008270//zinc ion binding	GO:0006355//regulation of transcription, DNA-templated
miR-21-x	FOXG_17540T0	1189	1211	-21.38	gTCGAATAGTCT-ACTCATAtagg	x|||||||||||x|||x|:|xxxx	tAGCTTATCAGACTGA-TGTtgac	--	predicted protein [Source:BROAD_F_oxysporum;Acc:FOXG_17540]	-	-	-	-	-	-	-
miR-21-x	FOXG_17541T0	265	288	-11.21	cTCGAATATAACTGTCCGGACCtc	x|||||||xxx|||x|x:x|x|xx	tAGCTTATCA-GACTGATGTTGac	wat	conserved hypothetical protein [Source:BROAD_F_oxysporum;Acc:FOXG_17541]	Cellular Processes;Metabolism	Transport and catabolism;Lipid metabolism	ko04146//Peroxisome;ko00073//Cutin, suberine and wax biosynthesis	K13356;K13356	-	GO:0080019//fatty-acyl-CoA reductase (alcohol-forming) activity	-
miR-30-x	FOXG_00009T0	172	195	-12.09	tCATTTGTTGAAAAGGGTCcgagg	x|||||||x|x|xxx|::|xxxxx	tGTAAACATCCTCGACTGGaagct	MSH5	conserved hypothetical protein [Source:BROAD_F_oxysporum;Acc:FOXG_00009]	-	-	-	-	-	GO:0005524//ATP binding;GO:0030983//mismatched DNA binding	GO:0006298//mismatch repair
miR-30-x	FOXG_00013T0	3342	3363	-17.93	tCATTTGTGTTAGC--GTTTTCgg	x|||||||:xx|||xx:::|||xx	tGTAAACATCCTCGACTGGAAGct	cch1	hypothetical protein similar to calcium channel subunit Cch1 [Source:BROAD_F_oxysporum;Acc:FOXG_00013]	-	-	-	-	GO:0016020//membrane	GO:0005216//ion channel activity;GO:0005509//calcium ion binding	GO:0006811//ion transport;GO:0055085//transmembrane transport
miR-30-x	FOXG_00016T0	16	39	-21.9	gCATTTGTAGGGaaccccaacggg	x||||||||||:xxxxxxxxxxxx	tGTAAACATCCTcgactggaagct	velB	hypothetical protein [Source:BROAD_F_oxysporum;Acc:FOXG_00016]	-	-	-	-	-	-	-
miR-30-x	FOXG_00037T0	831	855	-15.04	gCATTTGTCTCTTGGTAGCATTCtg	x|||||||xxxxx|x|x:|x|||xx	tGTAAACATCCT-CGACTGGAAGct	MDM31	hypothetical protein similar to mitochondrion biogenesis protein Mdm31 [Source:BROAD_F_oxysporum;Acc:FOXG_00037]	-	-	-	-	GO:0005743//mitochondrial inner membrane	-	GO:0000001//mitochondrion inheritance;GO:0007005//mitochondrion organization
miR-30-x	FOXG_00067T0	1871	1894	-11.88	gCATTTGTccgtctcgtataggac	x|||||||xxxxxxxxxxxxxxxx	tGTAAACAtcctcgactggaagct	--	conserved hypothetical protein [Source:BROAD_F_oxysporum;Acc:FOXG_00067]	-	-	-	-	-	GO:0005515//protein binding	-
miR-30-x	FOXG_00082T0	1493	1516	-15.91	gCATTTGTACGGTGGT-ACagagag	x||||||||x||x|x|x||xxxxxx	tGTAAACAT-CCTCGACTGgaagct	--	conserved hypothetical protein [Source:BROAD_F_oxysporum;Acc:FOXG_00082]	-	-	-	-	-	-	-
miR-30-x	FOXG_00083T0	1319	1340	-15.75	gCATTTGTCTC--CTCGCCGTCgt	x|||||||xxxxx||x:||x||xx	tGTAAACATCCTCGACTGGAAGct	FUBT	conserved hypothetical protein [Source:BROAD_F_oxysporum;Acc:FOXG_00083]	-	-	-	-	-	-	GO:0055085//transmembrane transport
miR-30-x	FOXG_00110T0	526	550	-16.42	gCATTTGTAGTATTTAGACagcctc	x|||||||||x|x:|x|||xxxxxx	tGTAAACATCCTCGA-CTGgaagct	fft2	conserved hypothetical protein [Source:BROAD_F_oxysporum;Acc:FOXG_00110]	-	-	-	-	-	GO:0005515//protein binding;GO:0005524//ATP binding	-
miR-30-x	FOXG_00113T0	689	712	-19.82	tCATTTGTAGGCGCcttggtgagt	x||||||||||x||xxxxxxxxxx	tGTAAACATCCTCGactggaagct	chs-4	chitin synthase 4 [Source:BROAD_F_oxysporum;Acc:FOXG_00113]	Metabolism;Metabolism	Global and overview maps;Carbohydrate metabolism	ko01100//Metabolic pathways;ko00520//Amino sugar and nucleotide sugar metabolism	K00698;K00698	-	GO:0016758//transferase activity, transferring hexosyl groups	-
miR-30-x	FOXG_00128T0	905	931	-20.08	tCATTTGTGCCAGCGACTGCCCCTCga	x|||||||:xx|||xxx||x||x||xx	tGTAAACATCCTCG---ACTGGAAGct	--	conserved hypothetical protein [Source:BROAD_F_oxysporum;Acc:FOXG_00128]	-	-	-	-	-	GO:0004842//ubiquitin-protein transferase activity	GO:0016567//protein ubiquitination
miR-30-x	FOXG_00135T0	897	919	-18.4	tCATTTGTCCGCGGA-ACCTTCag	x|||||||xx|x|xxx||||||xx	tGTAAACATCCTCGACTGGAAGct	btgE	conserved hypothetical protein [Source:BROAD_F_oxysporum;Acc:FOXG_00135]	-	-	-	-	-	-	-
miR-30-x	FOXG_00162T0	384	409	-13.33	tCATTTGTGACGAGTGTGGTggaagt	x|||||||x|x|||:x||::xxxxxx	tGTAAACA-TCCTCG-ACTGgaagct	CAP2	F-actin capping protein subunit beta [Source:BROAD_F_oxysporum;Acc:FOXG_00162]	Cellular Processes	Transport and catabolism	ko04144//Endocytosis	K10365	GO:0005737//cytoplasm;GO:0008290//F-actin capping protein complex	GO:0003779//actin binding	GO:0030036//actin cytoskeleton organization;GO:0051016//barbed-end actin filament capping
miR-30-x	FOXG_00172T0	1932	1954	-15.15	cCATTTGT-GGCGATGGTTcctgt	x|||||||x||x|x||:::xxxxx	tGTAAACATCCTCGACTGGaagct	arg4	carbamoyl-phosphate synthase arginine-specific large chain [Source:BROAD_F_oxysporum;Acc:FOXG_00172]	Metabolism;Metabolism;Metabolism	Global and overview maps;Amino acid metabolism;Nucleotide metabolism	ko01100//Metabolic pathways;ko00250//Alanine, aspartate and glutamate metabolism;ko00240//Pyrimidine metabolism	K01955;K01955;K01955	-	GO:0005524//ATP binding;GO:0046872//metal ion binding	GO:0006807//nitrogen compound metabolic process
miR-30-x	FOXG_00184T0	323	346	-10.33	tCATTTGTAcctacgctataaacg	x||||||||xxxxxxxxxxxxxxx	tGTAAACATcctcgactggaagct	SPAC23C11.06c	conserved hypothetical protein [Source:BROAD_F_oxysporum;Acc:FOXG_00184]	-	-	-	-	-	-	-
miR-30-x	FOXG_00189T0	27	49	-19.11	gCATTTGTAGCAGA-GATCCTgcc	x|||||||||x||xx||:|x|xxx	tGTAAACATCCTCGACTGGAAgct	PRE4	hypothetical protein similar to 20S proteasome subunit [Source:BROAD_F_oxysporum;Acc:FOXG_00189]	Genetic Information Processing	Folding, sorting and degradation	ko03050//Proteasome	K02736	GO:0005839//proteasome core complex	GO:0004175//endopeptidase activity;GO:0004298//threonine-type endopeptidase activity	GO:0051603//proteolysis involved in cellular protein catabolic process
miR-30-x	FOXG_00195T0	4716	4740	-12.17	tCATTTGTACAGTCCGTGTCATCcg	x||||||||xx:x|x|x::|x||xx	tGTAAACATCCTCGAC-TGGAAGct	ubr11	conserved hypothetical protein [Source:BROAD_F_oxysporum;Acc:FOXG_00195]	-	-	-	-	-	GO:0008270//zinc ion binding;GO:0061630//ubiquitin protein ligase activity	GO:0030163//protein catabolic process;GO:0071596//ubiquitin-dependent protein catabolic process via the N-end rule pathway
miR-30-x	FOXG_00221T0	735	759	-15.76	gCATTTGTGAAGAGagtgtgtcaga	x|||||||x|x|||xxxxxxxxxxx	tGTAAACA-TCCTCgactggaagct	--	conserved hypothetical protein [Source:BROAD_F_oxysporum;Acc:FOXG_00221]	-	-	-	-	-	GO:0005515//protein binding	-
miR-30-x	FOXG_00235T0	2839	2862	-13.64	cCATTTGTATCGCAGGACgaatca	x||||||||xx:xxx|||xxxxxx	tGTAAACATCCTCGACTGgaagct	NUP120	conserved hypothetical protein [Source:BROAD_F_oxysporum;Acc:FOXG_00235]	-	-	-	-	-	-	-
miR-30-x	FOXG_00244T0	68	91	-14.51	aCATTTGTCCGAACGGACGTaatt	x|||||||xx||x|x|||x|xxxx	tGTAAACATCCTCGACTGGAagct	--	conserved hypothetical protein [Source:BROAD_F_oxysporum;Acc:FOXG_00244]	-	-	-	-	-	-	-
miR-30-x	FOXG_00256T0	1095	1123	-23.52	tCATTTGTGGTTGCAGCTTGACTGTTCgt	x|||||||:|xx|x||||x|||:x|||xx	tGTAAACATC--C-TCGA-CTGG-AAGct	AGM1	hypothetical protein similar to N-acetylglucosamine-phosphate mutase [Source:BROAD_F_oxysporum;Acc:FOXG_00256]	Metabolism;Metabolism	Global and overview maps;Carbohydrate metabolism	ko01100//Metabolic pathways;ko00520//Amino sugar and nucleotide sugar metabolism	K01836;K01836	-	GO:0000287//magnesium ion binding;GO:0004610//phosphoacetylglucosamine mutase activity;GO:0016868//intramolecular transferase activity, phosphotransferases	GO:0005975//carbohydrate metabolic process;GO:0071704//organic substance metabolic process
miR-30-x	FOXG_00281T0	463	486	-12.03	gCATTTGTttcctttacgtttcaa	x|||||||xxxxxxxxxxxxxxxx	tGTAAACAtcctcgactggaagct	SPAC22E12.01	hypothetical protein similar to nucleotide-sugar transporter [Source:BROAD_F_oxysporum;Acc:FOXG_00281]	-	-	-	-	-	-	-
miR-30-x	FOXG_00288T0	331	356	-14.4	tCATTTGTCTCTCCGTATTCCTTCat	x|||||||xxxxx|xx|xx|||||xx	tGTAAACATCCTCGACT--GGAAGct	RCL1	hypothetical protein similar to RNA-3'-phosphate cyclase family protein [Source:BROAD_F_oxysporum;Acc:FOXG_00288]	Genetic Information Processing	Translation	ko03008//Ribosome biogenesis in eukaryotes	K11108	GO:0005730//nucleolus	GO:0003824//catalytic activity	GO:0006396//RNA processing;GO:0042254//ribosome biogenesis
miR-30-x	FOXG_00313T0	554	578	-19.67	gCATTTGTTACTCGCTGGCaaagcc	x|||||||x|xxx||||:|xxxxxx	tGTAAACA-TCCTCGACTGgaagct	--	predicted protein [Source:BROAD_F_oxysporum;Acc:FOXG_00313]	-	-	-	-	-	GO:0005515//protein binding	-
miR-30-x	FOXG_00319T0	2195	2217	-13.04	tCATTTGT--GACCTAGAagaagct	x|||||||xx||x||x||xxxxxxx	tGTAAACATCCTCGA-CTggaagct	BEM3	conserved hypothetical protein [Source:BROAD_F_oxysporum;Acc:FOXG_00319]	-	-	-	-	-	GO:0035091//phosphatidylinositol binding	GO:0007165//signal transduction
miR-30-x	FOXG_00325T0	1301	1324	-19.75	gCATTTGTTGACGCGGGCATTTca	x|||||||x|xx||x|:|x||:xx	tGTAAACATCCTCGACTGGAAGct	SPAC30D11.11	hypothetical protein similar to IZH family channel protein Izh3 [Source:BROAD_F_oxysporum;Acc:FOXG_00325]	-	-	-	-	GO:0016021//integral component of membrane	-	-
miR-30-x	FOXG_00333T0	684	704	-13.23	cCATTTGTA----CTCAGTCTTCgc	x||||||||xxxx||x|x:||||xx	tGTAAACATCCTCGACT-GGAAGct	rnc1	hypothetical protein similar to KH domain RNA binding protein [Source:BROAD_F_oxysporum;Acc:FOXG_00333]	-	-	-	-	-	GO:0003676//nucleic acid binding;GO:0003723//RNA binding	-
miR-30-x	FOXG_00348T0	3944	3967	-14.18	aCATTTGTCGTTCTTGACggagaa	x|||||||x|xxx:||||xxxxxx	tGTAAACATCCTCGACTGgaagct	dnmbp	conserved hypothetical protein [Source:BROAD_F_oxysporum;Acc:FOXG_00348]	-	-	-	-	GO:0005737//cytoplasm	GO:0005085//guanyl-nucleotide exchange factor activity;GO:0005515//protein binding	-
miR-30-x	FOXG_00353T0	423	448	-18.96	cCATTTGTGCCACAGCTGGGACTCga	x|||||||:xx|xx||||:xxx||xx	tGTAAACATCCT--CGACTGGAAGct	TPC1	hypothetical protein similar to mitochondrial deoxynucleotide carrier protein [Source:BROAD_F_oxysporum;Acc:FOXG_00353]	-	-	-	-	-	GO:0022857//transmembrane transporter activity	GO:0055085//transmembrane transport
miR-30-x	FOXG_00382T0	657	680	-14.16	aCATTTGTGTATACGTACCTcacc	x|||||||:xxxx|xx||||xxxx	tGTAAACATCCTCGACTGGAagct	--	conserved hypothetical protein [Source:BROAD_F_oxysporum;Acc:FOXG_00382]	-	-	-	-	-	-	-
miR-30-x	FOXG_00383T0	830	852	-15.96	gCATTTGTATACGGCT--TCTTagt	x||||||||xxx:|||xx:|||xxx	tGTAAACATCC-TCGACTGGAAgct	uap2	conserved hypothetical protein [Source:BROAD_F_oxysporum;Acc:FOXG_00383]	-	-	-	-	-	GO:0003676//nucleic acid binding	GO:0000398//mRNA splicing, via spliceosome
miR-30-x	FOXG_00418T0	651	674	-14.6	aCATTTGTGAAGAAC-GAgagcagc	x|||||||x|x||x|x||xxxxxxx	tGTAAACA-TCCTCGACTggaagct	--	conserved hypothetical protein [Source:BROAD_F_oxysporum;Acc:FOXG_00418]	-	-	-	-	-	-	-
miR-30-x	FOXG_00433T0	272	295	-14.72	cCATTTGTAGTGCCCGTCTGTTtt	x|||||||||x:x|x|x|:x|:xx	tGTAAACATCCTCGACTGGAAGct	--	conserved hypothetical protein [Source:BROAD_F_oxysporum;Acc:FOXG_00433]	-	-	-	-	-	-	-
miR-30-x	FOXG_00434T0	150	174	-21.92	gCATTTGTTTGAGCTAGAgactagt	x|||||||xx|||||x||xxxxxxx	tGTAAACATCCTCGA-CTggaagct	GAP2	general amino-acid permease GAP1 [Source:BROAD_F_oxysporum;Acc:FOXG_00434]	-	-	-	-	GO:0016020//membrane;GO:0016021//integral component of membrane	GO:0022857//transmembrane transporter activity	GO:0006865//amino acid transport;GO:0055085//transmembrane transport
miR-30-x	FOXG_00477T0	1813	1838	-16.2	aCATTTGTTCGAAAGCTCTTCTACct	x|||||||xx||xx|||xx:||x|xx	tGTAAACATCCT--CGACTGGAAGct	--	conserved hypothetical protein [Source:BROAD_F_oxysporum;Acc:FOXG_00477]	-	-	-	-	GO:0005634//nucleus	GO:0000981//DNA-binding transcription factor activity, RNA polymerase II-specific;GO:0003677//DNA binding;GO:0008270//zinc ion binding	GO:0006351//transcription, DNA-templated;GO:0006355//regulation of transcription, DNA-templated
miR-30-x	FOXG_00479T0	374	397	-13.03	aCATTTGTCCCGGTCGTCACTCtc	x|||||||xxx:|:x|x|xx||xx	tGTAAACATCCTCGACTGGAAGct	qutD	hypothetical protein similar to MFS quinate transporter QutD [Source:BROAD_F_oxysporum;Acc:FOXG_00479]	-	-	-	-	GO:0016020//membrane;GO:0016021//integral component of membrane	GO:0022857//transmembrane transporter activity	GO:0055085//transmembrane transport
miR-30-x	FOXG_00504T0	4429	4452	-13.02	cCATTTGTttccggaagagttcga	x|||||||xxxxxxxxxxxxxxxx	tGTAAACAtcctcgactggaagct	rqh1	conserved hypothetical protein [Source:BROAD_F_oxysporum;Acc:FOXG_00504]	-	-	-	-	-	GO:0003676//nucleic acid binding;GO:0004386//helicase activity;GO:0005524//ATP binding;GO:0043138//3'-5' DNA helicase activity	GO:0006260//DNA replication;GO:0006281//DNA repair;GO:0006310//DNA recombination
miR-30-x	FOXG_00549T0	278	306	-13.78	cCATTTGTCTTGCTCTAGCGGTCCTTggt	x|||||||xxx|xxxx|||x|x||||xxx	tGTAAACATC-C----TCGACTGGAAgct	PMR1	conserved hypothetical protein [Source:BROAD_F_oxysporum;Acc:FOXG_00549]	-	-	-	-	GO:0016021//integral component of membrane	GO:0000166//nucleotide binding	-
miR-30-x	FOXG_00554T0	2254	2277	-12.26	gCATTTGTGtctcatccgctccga	x|||||||:xxxxxxxxxxxxxxx	tGTAAACATcctcgactggaagct	vtc4	vacuolar transporter chaperone 4 [Source:BROAD_F_oxysporum;Acc:FOXG_00554]	-	-	-	-	-	-	-
miR-30-x	FOXG_00563T0	607	631	-23.74	gCATTTGTGGCACTGCTG-CCTGCtc	x|||||||:|x|xx||||x|||x|xx	tGTAAACATCCT--CGACTGGAAGct	MDE1	conserved hypothetical protein [Source:BROAD_F_oxysporum;Acc:FOXG_00563]	Metabolism;Metabolism	Global and overview maps;Amino acid metabolism	ko01100//Metabolic pathways;ko00270//Cysteine and methionine metabolism	K08964;K08964	GO:0005737//cytoplasm	GO:0046872//metal ion binding	GO:0019509//L-methionine salvage from methylthioadenosine
miR-30-x	FOXG_00569T0	414	436	-19.2	aCATTTGT-GGCGCTagtgacaga	x|||||||x||x|||xxxxxxxxx	tGTAAACATCCTCGActggaagct	--	conserved hypothetical protein [Source:BROAD_F_oxysporum;Acc:FOXG_00569]	-	-	-	-	-	-	-
miR-30-x	FOXG_00621T0	857	877	-10.06	gCATTTGTT--A-CTTACGTTagt	x|||||||xxx|x||x||x||xxx	tGTAAACATCCTCGACTGGAAgct	stt3	hypothetical protein similar to oligosaccharyl transferase stt3 subunit [Source:BROAD_F_oxysporum;Acc:FOXG_00621]	Metabolism;Genetic Information Processing;Metabolism;Metabolism	Global and overview maps;Folding, sorting and degradation;Glycan biosynthesis and metabolism;Glycan biosynthesis and metabolism	ko01100//Metabolic pathways;ko04141//Protein processing in endoplasmic reticulum;ko00510//N-Glycan biosynthesis;ko00513//Various types of N-glycan biosynthesis	K07151;K07151;K07151;K07151	GO:0016020//membrane	GO:0004576//oligosaccharyl transferase activity	GO:0006486//protein glycosylation
miR-30-x	FOXG_00626T0	1084	1107	-15.59	cCATTTGTACACGCTGAggaggct	x||||||||xxx|||||xxxxxxx	tGTAAACATCCTCGACTggaagct	TBCE	conserved hypothetical protein [Source:BROAD_F_oxysporum;Acc:FOXG_00626]	-	-	-	-	-	-	-
miR-30-x	FOXG_00640T0	733	757	-15.86	aCATTTGTCCTCGGCTCATCcagcc	x|||||||xxxx:|||x|:|xxxxx	tGTAAACATCC-TCGACTGGaagct	--	hypothetical protein similar to proline-rich protein PRP3 [Source:BROAD_F_oxysporum;Acc:FOXG_00640]	-	-	-	-	-	-	-
miR-30-x	FOXG_00649T0	93	120	-17.23	aCATTTGTACATTAACGAGACCTCTCta	x||||||||xxxx|x|xx|||||x||xx	tGTAAACATCC--TCGA-CTGGA-AGct	--	conserved hypothetical protein [Source:BROAD_F_oxysporum;Acc:FOXG_00649]	-	-	-	-	-	-	-
miR-30-x	FOXG_00655T0	611	634	-21.14	gCATTTGTCGGAGCaatagctgct	x|||||||x|||||xxxxxxxxxx	tGTAAACATCCTCGactggaagct	TUB1	tubulin alpha-2B chain [Source:BROAD_F_oxysporum;Acc:FOXG_00655]	Cellular Processes	Transport and catabolism	ko04145//Phagosome	K07374	GO:0005874//microtubule	GO:0003924//GTPase activity;GO:0005200//structural constituent of cytoskeleton;GO:0005525//GTP binding	GO:0007017//microtubule-based process
miR-30-x	FOXG_00674T0	2248	2271	-10.69	tCATTTGTCAGAAAAGTCCcggac	x|||||||xx||xxx|x||xxxxx	tGTAAACATCCTCGACTGGaagct	ATG11	conserved hypothetical protein [Source:BROAD_F_oxysporum;Acc:FOXG_00674]	Cellular Processes;Cellular Processes;Cellular Processes	Transport and catabolism;Transport and catabolism;Transport and catabolism	ko04138//Autophagy - yeast;ko04139//Mitophagy - yeast;ko04136//Autophagy - other eukaryotes	K08330;K08330;K08330	-	-	GO:0000045//autophagosome assembly;GO:0000422//autophagy of mitochondrion
miR-30-x	FOXG_00716T0	42	64	-16.43	gCATTTGTTTCAGC-GAACTcgtt	x|||||||xxx|||x||x||xxxx	tGTAAACATCCTCGACTGGAagct	--	predicted protein [Source:BROAD_F_oxysporum;Acc:FOXG_00716]	-	-	-	-	-	-	-
miR-30-x	FOXG_00721T0	1067	1093	-27.35	aCATTTGTAGCAGAGCAGCTCCTTCac	x|||||||||xx||||x|xx|||||xx	tGTAAACATC--CTCGACT-GGAAGct	--	conserved hypothetical protein [Source:BROAD_F_oxysporum;Acc:FOXG_00721]	-	-	-	-	GO:0005634//nucleus	GO:0000981//DNA-binding transcription factor activity, RNA polymerase II-specific;GO:0008270//zinc ion binding	GO:0006355//regulation of transcription, DNA-templated
miR-30-x	FOXG_00729T0	87	114	-24.03	gCATTTGTGTAATGAGAGCTG-TTTTCaa	x|||||||:xxxx|x||||||x::|||xx	tGTAAACAT----C-CTCGACTGGAAGct	Tmem115	conserved hypothetical protein [Source:BROAD_F_oxysporum;Acc:FOXG_00729]	-	-	-	-	GO:0016021//integral component of membrane	-	GO:0006890//retrograde vesicle-mediated transport, Golgi to ER
miR-30-x	FOXG_00731T0	174	199	-15.59	cCATTTGTTCCGGTGCTAATTagtga	x|||||||xxx||x|||x|::xxxxx	tGTAAACAT--CCTCGACTGGaagct	--	conserved hypothetical protein [Source:BROAD_F_oxysporum;Acc:FOXG_00731]	-	-	-	-	-	GO:0005515//protein binding	-
miR-30-x	FOXG_00773T0	774	799	-23.29	aCATTTGTAGTCGCGGGTACCTgagc	x|||||||||xx||x|xx||||xxxx	tGTAAACATCCTCGAC--TGGAagct	vph-1	vacuolar ATP synthase 98 kDa subunit [Source:BROAD_F_oxysporum;Acc:FOXG_00773]	Metabolism;Metabolism;Cellular Processes	Global and overview maps;Energy metabolism;Transport and catabolism	ko01100//Metabolic pathways;ko00190//Oxidative phosphorylation;ko04145//Phagosome	K02154;K02154;K02154	GO:0000220//vacuolar proton-transporting V-type ATPase, V0 domain;GO:0033179//proton-transporting V-type ATPase, V0 domain	GO:0015078//proton transmembrane transporter activity	GO:1902600//proton transmembrane transport
miR-30-x	FOXG_00798T0	1193	1219	-19.14	aCATTTGTAGTGATCGCTTAGCGTCtt	x|||||||||x||xx|||x|x|x||xx	tGTAAACATC-CT--CGACTGGAAGct	YAT1	hypothetical protein similar to carnitine acetyl transferase [Source:BROAD_F_oxysporum;Acc:FOXG_00798]	Cellular Processes	Transport and catabolism	ko04146//Peroxisome	K00624	-	GO:0016746//transferase activity, transferring acyl groups	-
miR-30-x	FOXG_00804T0	1500	1522	-19.35	aCATTTGTAAT-GCTACCCCTCta	x||||||||xxx|||xx||x||xx	tGTAAACATCCTCGACTGGAAGct	SPBPB7E8.02	hypothetical protein similar to PSP1 domain protein [Source:BROAD_F_oxysporum;Acc:FOXG_00804]	-	-	-	-	-	-	-
miR-30-x	FOXG_00815T0	590	610	-16.48	aCATTTGTGG---TTAATGTTCgc	x|||||||:|xxx:|x|:x|||xx	tGTAAACATCCTCGACTGGAAGct	--	conserved hypothetical protein [Source:BROAD_F_oxysporum;Acc:FOXG_00815]	-	-	-	-	-	-	-
miR-30-x	FOXG_00850T0	1099	1123	-19.59	aCATTTGTGGGACGAAGAACagtag	x|||||||:|||x|xx||x|xxxxx	tGTAAACATCCT-CGACTGGaagct	abaA	conserved hypothetical protein [Source:BROAD_F_oxysporum;Acc:FOXG_00850]	Environmental Information Processing;Environmental Information Processing	Signal transduction;Signal transduction	ko04011//MAPK signaling pathway - yeast;ko04392//Hippo signaling pathway - multiple species	K09448;K09448	-	GO:0003700//DNA-binding transcription factor activity	GO:0006355//regulation of transcription, DNA-templated
miR-30-x	FOXG_00851T0	1102	1125	-13.65	tCATTTGTTGTGGTCCCGCTTggg	x|||||||x|x:|:xxxx|||xxx	tGTAAACATCCTCGACTGGAAgct	mrd-1	multiple RNA-binding domain-containing protein 1 [Source:BROAD_F_oxysporum;Acc:FOXG_00851]	-	-	-	-	-	GO:0003676//nucleic acid binding	-
miR-30-x	FOXG_00873T0	435	457	-20.31	gCATTTGTTCAA-CTGACCGTagt	x|||||||xxx|x||||||x|xxx	tGTAAACATCCTCGACTGGAAgct	rad13	DNA-repair protein rad13 [Source:BROAD_F_oxysporum;Acc:FOXG_00873]	Genetic Information Processing	Replication and repair	ko03420//Nucleotide excision repair	K10846	GO:0005634//nucleus	GO:0003677//DNA binding;GO:0003697//single-stranded DNA binding;GO:0003824//catalytic activity;GO:0004518//nuclease activity;GO:0004519//endonuclease activity;GO:0016788//hydrolase activity, acting on ester bonds	GO:0006281//DNA repair;GO:0006289//nucleotide-excision repair
miR-30-x	FOXG_00879T0	2623	2647	-10.94	cCATTTGTCAGAAGAGGAataggaa	x|||||||x||x||xx||xxxxxxx	tGTAAACA-TCCTCGACTggaagct	ala1	alanyl-tRNA synthetase [Source:BROAD_F_oxysporum;Acc:FOXG_00879]	Genetic Information Processing	Translation	ko00970//Aminoacyl-tRNA biosynthesis	K01872	GO:0005737//cytoplasm	GO:0000166//nucleotide binding;GO:0003676//nucleic acid binding;GO:0004812//aminoacyl-tRNA ligase activity;GO:0004813//alanine-tRNA ligase activity;GO:0005524//ATP binding	GO:0006419//alanyl-tRNA aminoacylation;GO:0043039//tRNA aminoacylation
miR-30-x	FOXG_00881T0	1285	1308	-11.16	tCATTTGTTTAAGCaacggaggag	x|||||||xxx|||xxxxxxxxxx	tGTAAACATCCTCGactggaagct	cys-12	cysteine synthase 2 [Source:BROAD_F_oxysporum;Acc:FOXG_00881]	Metabolism;Metabolism;Metabolism;Metabolism;Metabolism;Metabolism	Global and overview maps;Global and overview maps;Global and overview maps;Global and overview maps;Amino acid metabolism;Energy metabolism	ko01100//Metabolic pathways;ko01110//Biosynthesis of secondary metabolites;ko01200//Carbon metabolism;ko01230//Biosynthesis of amino acids;ko00270//Cysteine and methionine metabolism;ko00920//Sulfur metabolism	K01738;K01738;K01738;K01738;K01738;K01738	-	-	GO:0006535//cysteine biosynthetic process from serine
miR-30-x	FOXG_00932T0	1818	1840	-12.39	gCATTTGT-GCATCTccatgccgc	x|||||||x|x|x||xxxxxxxxx	tGTAAACATCCTCGActggaagct	RGP1	conserved hypothetical protein [Source:BROAD_F_oxysporum;Acc:FOXG_00932]	-	-	-	-	-	-	-
miR-30-x	FOXG_00943T0	209	232	-15.01	gCATTTGTCGCAATTaggtagcat	x|||||||x|x|x:|xxxxxxxxx	tGTAAACATCCTCGActggaagct	Recql5	hypothetical protein similar to DNA helicase [Source:BROAD_F_oxysporum;Acc:FOXG_00943]	-	-	-	-	-	-	-
miR-30-x	FOXG_00950T0	3313	3334	-22.56	gCATTTGTA--A-CTGACCTATCtt	x||||||||xx|x|||||||x||xx	tGTAAACATCCTCGACTGGA-AGct	B11B22.010	conserved hypothetical protein [Source:BROAD_F_oxysporum;Acc:FOXG_00950]	-	-	-	-	-	GO:0004842//ubiquitin-protein transferase activity	-
miR-30-x	FOXG_00965T0	200	223	-14.76	aCATTTGTGACCGAAACTCTTCtc	x|||||||:xxx|xxxx:||||xx	tGTAAACATCCTCGACTGGAAGct	dad3	conserved hypothetical protein [Source:BROAD_F_oxysporum;Acc:FOXG_00965]	-	-	-	-	GO:0042729//DASH complex;GO:0072686//mitotic spindle	-	GO:0008608//attachment of spindle microtubules to kinetochore
miR-30-x	FOXG_00990T0	3124	3147	-12.96	tCATTTGTCGTAGAAAAGCTTCtc	x|||||||x|x||xxx|x||||xx	tGTAAACATCCTCGACTGGAAGct	YBT1	conserved hypothetical protein [Source:BROAD_F_oxysporum;Acc:FOXG_00990]	-	-	-	-	GO:0016021//integral component of membrane	GO:0005524//ATP binding;GO:0016887//ATPase activity;GO:0042626//ATPase activity, coupled to transmembrane movement of substances	GO:0055085//transmembrane transport
miR-30-x	FOXG_01009T0	875	897	-24.75	aCATTTGTAGAAAA-GACCTTCca	x|||||||||x|xxx|||||||xx	tGTAAACATCCTCGACTGGAAGct	met-6	hypothetical protein similar to folylpolyglutamate synthase [Source:BROAD_F_oxysporum;Acc:FOXG_01009]	Metabolism;Metabolism	Global and overview maps;Metabolism of cofactors and vitamins	ko01100//Metabolic pathways;ko00790//Folate biosynthesis	K01930;K01930	-	GO:0004326//tetrahydrofolylpolyglutamate synthase activity;GO:0005524//ATP binding;GO:0016874//ligase activity	GO:0009058//biosynthetic process;GO:0009396//folic acid-containing compound biosynthetic process
miR-30-x	FOXG_01045T0	1448	1471	-13.58	tCATTTGTAGccctcagagtaggt	x|||||||||xxxxxxxxxxxxxx	tGTAAACATCctcgactggaagct	STB2	conserved hypothetical protein [Source:BROAD_F_oxysporum;Acc:FOXG_01045]	-	-	-	-	-	-	-
miR-30-x	FOXG_01066T0	385	406	-21.19	gCATTTGTGGGAACT--TCTTgac	x|||||||:|||x||xx:|||xxx	tGTAAACATCCTCGACTGGAAgct	SPCC70.08c	conserved hypothetical protein [Source:BROAD_F_oxysporum;Acc:FOXG_01066]	-	-	-	-	-	-	-
miR-30-x	FOXG_01070T0	1336	1363	-17.55	tCATTTGTGGTTGACAGCAGGACTatac	x|||||||:|xx||xx||x|:x||xxxx	tGTAAACATC--CT--CGACTGGAagct	Nox1	hypothetical protein similar to NADPH oxidase [Source:BROAD_F_oxysporum;Acc:FOXG_01070]	-	-	-	-	-	GO:0016491//oxidoreductase activity	GO:0055114//oxidation-reduction process
miR-30-x	FOXG_01121T0	329	352	-12.37	cCATTTGTAACGACTTCCGTggta	x||||||||xx:x||xx|x|xxxx	tGTAAACATCCTCGACTGGAagct	srk1	hypothetical protein similar to calcium/calmodulin-dependent protein kinase [Source:BROAD_F_oxysporum;Acc:FOXG_01121]	-	-	-	-	-	GO:0004672//protein kinase activity;GO:0005524//ATP binding	GO:0006468//protein phosphorylation
miR-30-x	FOXG_01122T0	1215	1239	-15.73	gCATTTGTGTAACCTCGACTcggta	x|||||||:xx|x||x|||:xxxxx	tGTAAACATCCTCGA-CTGGaagct	prlL	hypothetical protein similar to major facilitator family transporter [Source:BROAD_F_oxysporum;Acc:FOXG_01122]	-	-	-	-	-	-	GO:0055085//transmembrane transport
miR-30-x	FOXG_01152T0	521	544	-11.74	tCATTTGTCAGTTCTGTTCaaccc	x|||||||xx|xx|||x:|xxxxx	tGTAAACATCCTCGACTGGaagct	AQY2	hypothetical protein similar to aquaporin [Source:BROAD_F_oxysporum;Acc:FOXG_01152]	-	-	-	-	GO:0016020//membrane	GO:0015267//channel activity	GO:0055085//transmembrane transport
miR-30-x	FOXG_01154T0	740	763	-16.57	cCATTTGTCAGAGCcattagccat	x|||||||xx||||xxxxxxxxxx	tGTAAACATCCTCGactggaagct	--	hypothetical protein similar to C6 transcription factor [Source:BROAD_F_oxysporum;Acc:FOXG_01154]	-	-	-	-	-	-	-
miR-30-x	FOXG_01165T0	1205	1228	-15.11	cCATTTGTCGGAACTcttggcaga	x|||||||x|||x||xxxxxxxxx	tGTAAACATCCTCGActggaagct	NOC2	conserved hypothetical protein [Source:BROAD_F_oxysporum;Acc:FOXG_01165]	-	-	-	-	-	-	-
miR-30-x	FOXG_01168T0	4234	4260	-16.3	aCATTTGTAGAAGAAGTTAACGTACta	x|||||||||xx||x|:|x||x|x|xx	tGTAAACATC--CT-CGACTGGAAGct	FAB1	conserved hypothetical protein [Source:BROAD_F_oxysporum;Acc:FOXG_01168]	Metabolism;Metabolism;Cellular Processes;Environmental Information Processing	Global and overview maps;Carbohydrate metabolism;Transport and catabolism;Signal transduction	ko01100//Metabolic pathways;ko00562//Inositol phosphate metabolism;ko04145//Phagosome;ko04070//Phosphatidylinositol signaling system	K00921;K00921;K00921;K00921	-	GO:0005524//ATP binding;GO:0016307//phosphatidylinositol phosphate kinase activity;GO:0046872//metal ion binding	GO:0046488//phosphatidylinositol metabolic process
miR-30-x	FOXG_01175T0	1025	1048	-13.17	cCATTTGTAGacacccgcgtagca	x|||||||||xxxxxxxxxxxxxx	tGTAAACATCctcgactggaagct	YGR266W	conserved hypothetical protein [Source:BROAD_F_oxysporum;Acc:FOXG_01175]	-	-	-	-	-	-	-
miR-30-x	FOXG_01187T0	485	508	-17.57	aCATTTGTCAGACAGGACGATCtg	x|||||||xx||xxx|||xx||xx	tGTAAACATCCTCGACTGGAAGct	pks18	hypothetical protein similar to Zbd1p [Source:BROAD_F_oxysporum;Acc:FOXG_01187]	-	-	-	-	-	GO:0016491//oxidoreductase activity	GO:0055114//oxidation-reduction process
miR-30-x	FOXG_01213T0	1300	1326	-17.77	cCATTTGTGTCTTAGCTTTACCTTggt	x|||||||:xxxx||||xx|||||xxx	tGTAAACATCC--TCGAC-TGGAAgct	--	predicted protein [Source:BROAD_F_oxysporum;Acc:FOXG_01213]	-	-	-	-	-	-	-
miR-30-x	FOXG_01262T0	84	109	-30.17	gCATTTGTAGGGACTGAAGACTTCct	x||||||||||:x||||xxx||||xx	tGTAAACATCCTCGACTG--GAAGct	ARB_02715	conserved hypothetical protein [Source:BROAD_F_oxysporum;Acc:FOXG_01262]	-	-	-	-	-	GO:0016805//dipeptidase activity	GO:0006508//proteolysis
miR-30-x	FOXG_01274T0	688	711	-10.26	cCATTTGTGtcgtcatcgtagtcg	x|||||||:xxxxxxxxxxxxxxx	tGTAAACATcctcgactggaagct	SPCC74.04	conserved hypothetical protein [Source:BROAD_F_oxysporum;Acc:FOXG_01274]	-	-	-	-	GO:0016020//membrane	GO:0022857//transmembrane transporter activity	GO:0055085//transmembrane transport
miR-30-x	FOXG_01282T0	410	438	-20.95	gCATTTGTTGTGTGAGAGTTGGAGTTTgc	x|||||||x|xxxxx|||:||:xx||:xx	tGTAAACATC-----CTCGACTGGAAGct	PLA2G7	conserved hypothetical protein [Source:BROAD_F_oxysporum;Acc:FOXG_01282]	Metabolism;Metabolism	Global and overview maps;Lipid metabolism	ko01100//Metabolic pathways;ko00565//Ether lipid metabolism	K01062;K01062	-	GO:0003847//1-alkyl-2-acetylglycerophosphocholine esterase activity	GO:0016042//lipid catabolic process
miR-30-x	FOXG_01286T0	138	161	-13.23	tCATTTGTCGAAGCCTAACATCgc	x|||||||x|x|||xx|x|x||xx	tGTAAACATCCTCGACTGGAAGct	lvs1	conserved hypothetical protein [Source:BROAD_F_oxysporum;Acc:FOXG_01286]	-	-	-	-	-	GO:0005515//protein binding	-
miR-30-x	FOXG_01292T0	1022	1048	-15.23	tCATTTGTAGTTAGAACTGGaagagtt	x|||||||||xxx||x|||:xxxxxxx	tGTAAACATC---CTCGACTggaagct	--	conserved hypothetical protein [Source:BROAD_F_oxysporum;Acc:FOXG_01292]	-	-	-	-	-	-	-
miR-30-x	FOXG_01362T0	221	243	-18.28	tCATTTGTAT-AGAGGACCTACta	x||||||||xx||xx|||||x|xx	tGTAAACATCCTCGACTGGAAGct	--	conserved hypothetical protein [Source:BROAD_F_oxysporum;Acc:FOXG_01362]	-	-	-	-	-	-	-
miR-30-x	FOXG_01379T0	443	466	-14.88	aCATTTGTAGttttttccactgtg	x|||||||||xxxxxxxxxxxxxx	tGTAAACATCctcgactggaagct	VAOA	conserved hypothetical protein [Source:BROAD_F_oxysporum;Acc:FOXG_01379]	-	-	-	-	-	GO:0003824//catalytic activity;GO:0016491//oxidoreductase activity;GO:0050660//flavin adenine dinucleotide binding;GO:0071949//FAD binding	GO:0055114//oxidation-reduction process
miR-30-x	FOXG_01404T0	223	245	-14.77	gCATTTGTCCT-GTTCCTCTTggc	x|||||||xxxx|:|xx:|||xxx	tGTAAACATCCTCGACTGGAAgct	--	predicted protein [Source:BROAD_F_oxysporum;Acc:FOXG_01404]	-	-	-	-	-	-	-
miR-30-x	FOXG_01407T0	583	607	-19.9	aCATTTGTAGCACTCTGTCCaacca	x|||||||||x|xx|||x||xxxxx	tGTAAACATCCTC-GACTGGaagct	--	conserved hypothetical protein [Source:BROAD_F_oxysporum;Acc:FOXG_01407]	-	-	-	-	-	-	-
miR-30-x	FOXG_01498T0	1601	1623	-19.02	cCATTTGTGCAAGCT-ACCGTCct	x|||||||:xx||||x|||x||xx	tGTAAACATCCTCGACTGGAAGct	--	conserved hypothetical protein [Source:BROAD_F_oxysporum;Acc:FOXG_01498]	-	-	-	-	-	-	-
miR-30-x	FOXG_01512T0	166	190	-23.32	gCATTTGTAGTCGGAGTT--CCTTTac	x|||||||||xxx|||:|xx||||:xx	tGTAAACATC---CTCGACTGGAAGct	QNS1	hypothetical protein similar to glutamine-dependent NAD(+) synthetase [Source:BROAD_F_oxysporum;Acc:FOXG_01512]	Metabolism;Metabolism	Global and overview maps;Metabolism of cofactors and vitamins	ko01100//Metabolic pathways;ko00760//Nicotinate and nicotinamide metabolism	K01950;K01950	GO:0005737//cytoplasm	GO:0003952//NAD+ synthase (glutamine-hydrolyzing) activity;GO:0004359//glutaminase activity;GO:0005524//ATP binding	GO:0006807//nitrogen compound metabolic process;GO:0009435//NAD biosynthetic process
miR-30-x	FOXG_01526T0	916	940	-13.75	gCATTTGTCAGTTCTTGAagaacac	x|||||||x||xxx:|||xxxxxxx	tGTAAACA-TCCTCGACTggaagct	SPAC2F3.13c	conserved hypothetical protein [Source:BROAD_F_oxysporum;Acc:FOXG_01526]	-	-	-	-	-	GO:0016763//transferase activity, transferring pentosyl groups	GO:0006400//tRNA modification
miR-30-x	FOXG_01530T0	695	720	-18.86	gCATTTGTGTGGTAGTTtctaggcta	x|||||||:x||x||:|xxxxxxxxx	tGTAAACAT-CC-TCGActggaagct	tpcI	conserved hypothetical protein [Source:BROAD_F_oxysporum;Acc:FOXG_01530]	-	-	-	-	-	GO:0016491//oxidoreductase activity	-
miR-30-x	FOXG_01531T0	22	46	-12.69	tCATTTGTCACGGGTCGTTCaagct	x|||||||x|x|:|:x|x:|xxxxx	tGTAAACA-TCCTCGACTGGaagct	B18D24.40	periodic tryptophan protein 2 [Source:BROAD_F_oxysporum;Acc:FOXG_01531]	Genetic Information Processing	Translation	ko03008//Ribosome biogenesis in eukaryotes	K14558	-	GO:0005515//protein binding	-
miR-30-x	FOXG_01546T0	883	904	-18.51	cCATTTGTAGTGGTT--CCCTCag	x|||||||||x:|:|xx||x||xx	tGTAAACATCCTCGACTGGAAGct	SPAC2E1P5.03	conserved hypothetical protein [Source:BROAD_F_oxysporum;Acc:FOXG_01546]	-	-	-	-	-	-	-
miR-30-x	FOXG_01572T0	661	682	-16.84	gCATTTGTTGGAAC--ACCagcag	x|||||||x|||x|xx|||xxxxx	tGTAAACATCCTCGACTGGaagct	--	conserved hypothetical protein [Source:BROAD_F_oxysporum;Acc:FOXG_01572]	-	-	-	-	-	-	-
miR-30-x	FOXG_01580T0	72	94	-18.46	gCATTTGTAC-ACATGGCCggggc	x||||||||xx|xx||:||xxxxx	tGTAAACATCCTCGACTGGaagct	Exosc1	hypothetical protein similar to exosomal core protein CSL4 [Source:BROAD_F_oxysporum;Acc:FOXG_01580]	Genetic Information Processing	Folding, sorting and degradation	ko03018//RNA degradation	K07573	GO:0000178//exosome (RNase complex)	GO:0003723//RNA binding	GO:0006396//RNA processing
miR-30-x	FOXG_01607T0	213	235	-20.43	tCATTTGTGGTA-TTGATCgacgg	x|||||||:|x|x:|||:|xxxxx	tGTAAACATCCTCGACTGGaagct	ltv1	conserved hypothetical protein [Source:BROAD_F_oxysporum;Acc:FOXG_01607]	-	-	-	-	-	-	GO:0042274//ribosomal small subunit biogenesis
miR-30-x	FOXG_01637T0	488	511	-11.96	aCATTTGTccttatccgaacgagc	x|||||||xxxxxxxxxxxxxxxx	tGTAAACAtcctcgactggaagct	--	predicted protein [Source:BROAD_F_oxysporum;Acc:FOXG_01637]	-	-	-	-	-	-	-
miR-30-x	FOXG_01642T0	98	123	-17.87	aCATTTGTACATTAGCTGGTaactcc	x||||||||xxxx|||||::xxxxxx	tGTAAACATCC--TCGACTGgaagct	--	conserved hypothetical protein [Source:BROAD_F_oxysporum;Acc:FOXG_01642]	-	-	-	-	-	-	-
miR-30-x	FOXG_01660T0	1198	1221	-19.78	gCATTTGTAGAA-CAGCGCCTCCca	x|||||||||x|x|x|x:|||x|xx	tGTAAACATCCTCGAC-TGGAAGct	--	conserved hypothetical protein [Source:BROAD_F_oxysporum;Acc:FOXG_01660]	-	-	-	-	-	GO:0043047//single-stranded telomeric DNA binding	GO:0000723//telomere maintenance
miR-30-x	FOXG_01682T0	1157	1183	-29.59	aCATTTGTAAGAGGAGCTGACaagcct	x||||||||xxx|||||||||xxxxxx	tGTAAACAT---CCTCGACTGgaagct	SPAC11E3.02c	conserved hypothetical protein [Source:BROAD_F_oxysporum;Acc:FOXG_01682]	-	-	-	-	-	-	-
miR-30-x	FOXG_01706T0	741	766	-17.46	tCATTTGTATAACGAGGACCTATCcc	x||||||||xx|x|xx|||||x||xx	tGTAAACATCCT-CGACTGGA-AGct	--	hypothetical protein [Source:BROAD_F_oxysporum;Acc:FOXG_01706]	-	-	-	-	-	GO:0003677//DNA binding;GO:0043565//sequence-specific DNA binding	GO:0006355//regulation of transcription, DNA-templated
miR-30-x	FOXG_01719T0	1142	1164	-14.26	tCATTTGTAC-AGCTTACggcaca	x||||||||xx||||x||xxxxxx	tGTAAACATCCTCGACTGgaagct	rrn3	conserved hypothetical protein [Source:BROAD_F_oxysporum;Acc:FOXG_01719]	-	-	-	-	-	-	-
miR-30-x	FOXG_01772T0	486	507	-15.7	gCATTTGTGTCA-CTC-TCTTCgc	x|||||||:xx|x||xx:||||xx	tGTAAACATCCTCGACTGGAAGct	L2	conserved hypothetical protein [Source:BROAD_F_oxysporum;Acc:FOXG_01772]	-	-	-	-	-	-	GO:0055085//transmembrane transport
miR-30-x	FOXG_01773T0	1220	1242	-13.61	tCATTTGTATCC-CTCACCCTCtt	x||||||||xxxx||x|||x||xx	tGTAAACATCCTCGACTGGAAGct	--	conserved hypothetical protein [Source:BROAD_F_oxysporum;Acc:FOXG_01773]	-	-	-	-	-	-	-
miR-30-x	FOXG_01823T0	306	327	-12.12	cCATTTGTACT--TTGGTCGTTat	x||||||||xxxx:||::|x|:xx	tGTAAACATCCTCGACTGGAAGct	--	conserved hypothetical protein [Source:BROAD_F_oxysporum;Acc:FOXG_01823]	-	-	-	-	-	-	-
miR-30-x	FOXG_01841T0	1139	1162	-14.45	aCATTTGTACTAGACT-ACaaacgc	x||||||||xx||x||x||xxxxxx	tGTAAACATCCTC-GACTGgaagct	SEA4	conserved hypothetical protein [Source:BROAD_F_oxysporum;Acc:FOXG_01841]	-	-	-	-	-	GO:0005515//protein binding	-
miR-30-x	FOXG_01864T0	975	1006	-22.7	gCATTTGTCAGCAACACCTCGATGACCTTCct	x|||||||x||x|x|xxxxxxx||||||||xx	tGTAAACA-TCCTCG-------ACTGGAAGct	--	predicted protein [Source:BROAD_F_oxysporum;Acc:FOXG_01864]	-	-	-	-	-	-	-
miR-30-x	FOXG_01867T0	14	36	-16.33	cCATTTGTTA-AGCCGACTcgcca	x|||||||xxx|||x|||:xxxxx	tGTAAACATCCTCGACTGGaagct	lys2	conserved hypothetical protein [Source:BROAD_F_oxysporum;Acc:FOXG_01867]	Metabolism;Metabolism;Metabolism;Metabolism	Global and overview maps;Global and overview maps;Global and overview maps;Amino acid metabolism	ko01100//Metabolic pathways;ko01110//Biosynthesis of secondary metabolites;ko01230//Biosynthesis of amino acids;ko00300//Lysine biosynthesis	K00143;K00143;K00143;K00143	-	GO:0003824//catalytic activity	-
miR-30-x	FOXG_01879T0	128	148	-16.78	cCATTTGTCGG--C-GACCaggaa	x|||||||x||xx|x||||xxxxx	tGTAAACATCCTCGACTGGaagct	--	predicted protein [Source:BROAD_F_oxysporum;Acc:FOXG_01879]	-	-	-	-	-	-	-
miR-30-x	FOXG_01900T0	601	625	-14.7	aCATTTGTCGTAATATCTCCTcgaa	x|||||||x|x|x:x|xx|||xxxx	tGTAAACATCCTCG-ACTGGAagct	YDL144C	conserved hypothetical protein [Source:BROAD_F_oxysporum;Acc:FOXG_01900]	-	-	-	-	-	GO:0008677//2-dehydropantoate 2-reductase activity;GO:0016491//oxidoreductase activity	GO:0015940//pantothenate biosynthetic process;GO:0055114//oxidation-reduction process
miR-30-x	FOXG_01937T0	4112	4135	-21.71	tCATTTGTACGAGCGGGTCTagta	x||||||||x||||x|::||xxxx	tGTAAACATCCTCGACTGGAagct	SPAPYUK71.03c	hypothetical protein similar to transmembrane protein [Source:BROAD_F_oxysporum;Acc:FOXG_01937]	-	-	-	-	-	GO:0008289//lipid binding	GO:0061817//endoplasmic reticulum-plasma membrane tethering
miR-30-x	FOXG_01942T0	221	244	-12.71	gCATTTGTGcttacgaaggcatac	x|||||||:xxxxxxxxxxxxxxx	tGTAAACATcctcgactggaagct	--	conserved hypothetical protein [Source:BROAD_F_oxysporum;Acc:FOXG_01942]	-	-	-	-	-	-	-
miR-30-x	FOXG_01999T0	602	625	-15.14	tCATTTGTAGAGGTTTAaatagtc	x|||||||||x:|:|x|xxxxxxx	tGTAAACATCCTCGACTggaagct	trm82	conserved hypothetical protein [Source:BROAD_F_oxysporum;Acc:FOXG_01999]	-	-	-	-	-	GO:0005515//protein binding	GO:0036265//RNA (guanine-N7)-methylation
miR-30-x	FOXG_02022T0	1388	1413	-17.2	aCATTTGTTTAGTAGCC-ACTTCTCac	x|||||||xx||x|||xx||:|x||xx	tGTAAACA--TCCTCGACTGGA-AGct	ulp2	conserved hypothetical protein [Source:BROAD_F_oxysporum;Acc:FOXG_02022]	-	-	-	-	-	GO:0008234//cysteine-type peptidase activity	GO:0006508//proteolysis
miR-30-x	FOXG_02030T0	979	1003	-16.25	aCATTTGTAAGTCCGGAAACTTTtg	x||||||||x|xx|x||xx|||:xx	tGTAAACATCCTCGACTG-GAAGct	lsk1	conserved hypothetical protein [Source:BROAD_F_oxysporum;Acc:FOXG_02030]	-	-	-	-	-	GO:0004672//protein kinase activity;GO:0005524//ATP binding	GO:0006468//protein phosphorylation
miR-30-x	FOXG_02061T0	20	43	-12.99	cCATTTGTAatgctccaaaatgta	x||||||||xxxxxxxxxxxxxxx	tGTAAACATcctcgactggaagct	--	predicted protein [Source:BROAD_F_oxysporum;Acc:FOXG_02061]	-	-	-	-	-	GO:0005515//protein binding	-
miR-30-x	FOXG_02073T0	1256	1279	-19.91	aCATTTGTCTGCCGCTG-CCATCta	x|||||||xx|xx||||x||x||xx	tGTAAACATCCT-CGACTGGAAGct	mot1	hypothetical protein similar to TBP associated factor Mot1 [Source:BROAD_F_oxysporum;Acc:FOXG_02073]	-	-	-	-	-	GO:0005524//ATP binding	-
miR-30-x	FOXG_02086T0	1391	1416	-16.13	tCATTTGTGATGTTGTGGCACTTggg	x|||||||x|x|xxx||:|x|||xxx	tGTAAACA-TCCTCGACTG-GAAgct	DRS2	hypothetical protein similar to phospholipid-transporting ATPase [Source:BROAD_F_oxysporum;Acc:FOXG_02086]	-	-	-	-	GO:0016021//integral component of membrane	GO:0000166//nucleotide binding;GO:0000287//magnesium ion binding;GO:0005524//ATP binding	GO:0015914//phospholipid transport
miR-30-x	FOXG_02088T0	701	724	-10.64	tCATTTGTtcgtatggtggtagag	x|||||||xxxxxxxxxxxxxxxx	tGTAAACAtcctcgactggaagct	--	conserved hypothetical protein [Source:BROAD_F_oxysporum;Acc:FOXG_02088]	-	-	-	-	-	GO:0005515//protein binding	-
miR-30-x	FOXG_02106T0	1594	1617	-15.78	cCATTTGTAtcccagtgagacccg	x||||||||xxxxxxxxxxxxxxx	tGTAAACATcctcgactggaagct	SPAC343.17c	hypothetical protein similar to WD repeat protein [Source:BROAD_F_oxysporum;Acc:FOXG_02106]	-	-	-	-	-	GO:0005515//protein binding	-
miR-30-x	FOXG_02108T0	1027	1050	-16.39	gCATTTGTATAAGTATACacgagg	x||||||||xx||:xx||xxxxxx	tGTAAACATCCTCGACTGgaagct	--	conserved hypothetical protein [Source:BROAD_F_oxysporum;Acc:FOXG_02108]	-	-	-	-	-	-	-
miR-30-x	FOXG_02116T0	871	894	-13.49	tCATTTGTCTTCGCAGACagagag	x|||||||xxxx||x|||xxxxxx	tGTAAACATCCTCGACTGgaagct	DBP8	ATP-dependent RNA helicase DBP8 [Source:BROAD_F_oxysporum;Acc:FOXG_02116]	-	-	-	-	-	GO:0003676//nucleic acid binding;GO:0005524//ATP binding	-
miR-30-x	FOXG_02123T0	708	733	-13.67	aCATTTGTTTAGGTTCTagtgagtac	x|||||||xx|||xx||xxxxxxxxx	tGTAAACA--TCCTCGActggaagct	CXT1	hypothetical protein similar to alpha/beta hydrolase [Source:BROAD_F_oxysporum;Acc:FOXG_02123]	-	-	-	-	-	-	-
miR-30-x	FOXG_02131T0	78	101	-12.9	aCATTTGTttttaaccccttgaag	x|||||||xxxxxxxxxxxxxxxx	tGTAAACAtcctcgactggaagct	ain1	hypothetical protein similar to alpha-actinin [Source:BROAD_F_oxysporum;Acc:FOXG_02131]	-	-	-	-	-	GO:0005509//calcium ion binding;GO:0005515//protein binding	-
miR-30-x	FOXG_02155T0	2831	2853	-14.65	tCATTTGTCCG-GTAGGTTCTCga	x|||||||xx|x|:x|:::x||xx	tGTAAACATCCTCGACTGGAAGct	rbg-5	conserved hypothetical protein [Source:BROAD_F_oxysporum;Acc:FOXG_02155]	Genetic Information Processing	Translation	ko03008//Ribosome biogenesis in eukaryotes	K14550	-	GO:0005515//protein binding	-
miR-30-x	FOXG_02170T0	343	367	-18.06	gCATTTGTCTTAGCATGAGCATCtg	x|||||||xxx|||x|||x|x||xx	tGTAAACATCCTCG-ACTGGAAGct	NSRP1	conserved hypothetical protein [Source:BROAD_F_oxysporum;Acc:FOXG_02170]	-	-	-	-	-	-	-
miR-30-x	FOXG_02231T0	145	169	-16.88	aCATTTGTAGTCAGAGGAACATgaa	x|||||||||xx||xx||x|x|xxx	tGTAAACATCC-TCGACTGGAAgct	usp101	hypothetical protein [Source:BROAD_F_oxysporum;Acc:FOXG_02231]	Genetic Information Processing	Transcription	ko03040//Spliceosome	K11093	GO:0005685//U1 snRNP	GO:0003676//nucleic acid binding;GO:0030619//U1 snRNA binding	GO:0000398//mRNA splicing, via spliceosome
miR-30-x	FOXG_02243T0	419	448	-14.98	tCATTTGTCCTTGGACTCTTGCCAGTTCtg	x|||||||xxxx|||xx||x:||xx|||xx	tGTAAACAT---CCTC-GACTGG--AAGct	--	conserved hypothetical protein [Source:BROAD_F_oxysporum;Acc:FOXG_02243]	-	-	-	-	-	-	-
miR-30-x	FOXG_02250T0	301	325	-21.08	tCATTTGTCGAGGGTTGTGATTCgg	x|||||||x|x|:|:||xxx|||xx	tGTAAACATC-CTCGACTGGAAGct	YPR153W	conserved hypothetical protein [Source:BROAD_F_oxysporum;Acc:FOXG_02250]	-	-	-	-	-	-	-
miR-30-x	FOXG_02252T0	1166	1189	-14.17	aCATTTGTCCGAACaaggtgcacg	x|||||||xx||x|xxxxxxxxxx	tGTAAACATCCTCGactggaagct	DGAT1C	hypothetical protein similar to diacylglycerol O-acyltransferase DGAT [Source:BROAD_F_oxysporum;Acc:FOXG_02252]	Metabolism;Metabolism	Global and overview maps;Lipid metabolism	ko01100//Metabolic pathways;ko00561//Glycerolipid metabolism	K11155;K11155	-	GO:0004144//diacylglycerol O-acyltransferase activity;GO:0008374//O-acyltransferase activity	GO:0019432//triglyceride biosynthetic process
miR-30-x	FOXG_02266T0	1016	1039	-14.78	aCATTTGTTGTAGCcagagtacga	x|||||||x|x|||xxxxxxxxxx	tGTAAACATCCTCGactggaagct	--	conserved hypothetical protein [Source:BROAD_F_oxysporum;Acc:FOXG_02266]	-	-	-	-	-	-	-
miR-30-x	FOXG_02273T0	602	627	-17.11	tCATTTGTCAGGTTGCTTAgggcgat	x|||||||x|||xx|||x|xxxxxxx	tGTAAACA-TCCT-CGACTggaagct	--	conserved hypothetical protein [Source:BROAD_F_oxysporum;Acc:FOXG_02273]	-	-	-	-	-	-	GO:0055085//transmembrane transport
miR-30-x	FOXG_02275T0	693	720	-20.34	aCATTTGTTGGCAGAGTTGAGTCTgggt	x|||||||x||xxx||:|||x:||xxxx	tGTAAACATCC---TCGACT-GGAagct	--	hypothetical protein [Source:BROAD_F_oxysporum;Acc:FOXG_02275]	-	-	-	-	-	-	-
miR-30-x	FOXG_02289T0	1517	1540	-13.59	gCATTTGTTGGtctcaaagtggtc	x|||||||x||xxxxxxxxxxxxx	tGTAAACATCCtcgactggaagct	--	conserved hypothetical protein [Source:BROAD_F_oxysporum;Acc:FOXG_02289]	-	-	-	-	-	GO:0005515//protein binding	-
miR-30-x	FOXG_02345T0	697	721	-18.25	aCATTTGTCGTTGTCGGGCCGTCcg	x|||||||x|xx|x|x|:||x||xx	tGTAAACATCCTC-GACTGGAAGct	--	conserved hypothetical protein [Source:BROAD_F_oxysporum;Acc:FOXG_02345]	Metabolism;Metabolism;Metabolism	Global and overview maps;Nucleotide metabolism;Energy metabolism	ko01100//Metabolic pathways;ko00230//Purine metabolism;ko00920//Sulfur metabolism	K00988;K00988;K00988	-	GO:0003877//ATP adenylyltransferase activity;GO:0005524//ATP binding	GO:0009117//nucleotide metabolic process
miR-30-x	FOXG_02353T0	1312	1335	-10.44	aCATTTGTcaacaaataggtggaa	x|||||||xxxxxxxxxxxxxxxx	tGTAAACAtcctcgactggaagct	YNL011C	conserved hypothetical protein [Source:BROAD_F_oxysporum;Acc:FOXG_02353]	-	-	-	-	-	-	-
miR-30-x	FOXG_02372T0	2360	2386	-15.57	tCATTTGTCTAGGACGTCGAagtggac	x|||||||xx||||x|:x||xxxxxxx	tGTAAACA--TCCT-CGACTggaagct	--	conserved hypothetical protein [Source:BROAD_F_oxysporum;Acc:FOXG_02372]	-	-	-	-	-	-	-
miR-30-x	FOXG_02380T0	1931	1956	-20.25	gCATTTGTAGCATTGTCGGCCCTgca	x|||||||||x|xx|:x|:||x|xxx	tGTAAACATCCT--CGACTGGAAgct	vpr	conserved hypothetical protein [Source:BROAD_F_oxysporum;Acc:FOXG_02380]	-	-	-	-	GO:0005618//cell wall;GO:0016020//membrane	GO:0004252//serine-type endopeptidase activity	GO:0006508//proteolysis
miR-30-x	FOXG_02386T0	560	583	-15.1	aCATTTGTACCGCCCGCACTTatc	x||||||||xx:x|x|xx|||xxx	tGTAAACATCCTCGACTGGAAgct	--	conserved hypothetical protein [Source:BROAD_F_oxysporum;Acc:FOXG_02386]	-	-	-	-	-	-	-
miR-30-x	FOXG_02405T0	320	342	-13.62	cCATTTGTGCG-GCCGAaaccact	x|||||||:x|x||x||xxxxxxx	tGTAAACATCCTCGACTggaagct	cat-1	catalase 1 [Source:BROAD_F_oxysporum;Acc:FOXG_02405]	Metabolism;Metabolism;Metabolism;Metabolism;Cellular Processes;Environmental Information Processing;Metabolism;Organismal Systems	Global and overview maps;Global and overview maps;Global and overview maps;Amino acid metabolism;Transport and catabolism;Signal transduction;Carbohydrate metabolism;Aging	ko01100//Metabolic pathways;ko01110//Biosynthesis of secondary metabolites;ko01200//Carbon metabolism;ko00380//Tryptophan metabolism;ko04146//Peroxisome;ko04011//MAPK signaling pathway - yeast;ko00630//Glyoxylate and dicarboxylate metabolism;ko04213//Longevity regulating pathway - multiple species	K03781;K03781;K03781;K03781;K03781;K03781;K03781;K03781	-	GO:0004096//catalase activity;GO:0020037//heme binding	GO:0006979//response to oxidative stress;GO:0055114//oxidation-reduction process
miR-30-x	FOXG_02411T0	133	153	-20.23	aCATTTGTA--A-CTGGCCaatgc	x||||||||xx|x|||:||xxxxx	tGTAAACATCCTCGACTGGaagct	BAT1	hypothetical protein similar to amino acid permease [Source:BROAD_F_oxysporum;Acc:FOXG_02411]	-	-	-	-	GO:0016020//membrane	GO:0022857//transmembrane transporter activity	GO:0055085//transmembrane transport
miR-30-x	FOXG_02412T0	1004	1027	-12.83	aCATTTGTtactcactacgcggaa	x|||||||xxxxxxxxxxxxxxxx	tGTAAACAtcctcgactggaagct	--	conserved hypothetical protein [Source:BROAD_F_oxysporum;Acc:FOXG_02412]	-	-	-	-	-	GO:0005524//ATP binding	-
miR-30-x	FOXG_02416T0	38	61	-10.67	cCATTTGTCAGACGCA-ATATTgga	x|||||||xx||x||xx|:x||xxx	tGTAAACATCCT-CGACTGGAAgct	--	predicted protein [Source:BROAD_F_oxysporum;Acc:FOXG_02416]	-	-	-	-	-	-	-
miR-30-x	FOXG_02420T0	1657	1680	-10.09	cCATTTGTtttcgtaccactgggt	x|||||||xxxxxxxxxxxxxxxx	tGTAAACAtcctcgactggaagct	AKR1	palmitoyltransferase AKR1 [Source:BROAD_F_oxysporum;Acc:FOXG_02420]	-	-	-	-	-	GO:0005515//protein binding;GO:0016409//palmitoyltransferase activity	-
miR-30-x	FOXG_02441T0	586	610	-13.43	gCATTTGTCCGAACATGAagcgtta	x|||||||xx||x|x|||xxxxxxx	tGTAAACATCCTCG-ACTggaagct	--	conserved hypothetical protein [Source:BROAD_F_oxysporum;Acc:FOXG_02441]	-	-	-	-	-	-	-
miR-30-x	FOXG_02444T0	415	441	-19.01	aCATTTGTGGTTTGAGTAGtatagccg	x|||||||:|xxx|||:x|xxxxxxxx	tGTAAACATC---CTCGACtggaagct	yjmC	hypothetical protein similar to malate/L-lactate dehydrogenase [Source:BROAD_F_oxysporum;Acc:FOXG_02444]	-	-	-	-	-	GO:0016491//oxidoreductase activity	GO:0055114//oxidation-reduction process
miR-30-x	FOXG_02452T0	755	778	-16.15	cCATTTGTAAGAGCaataggagtg	x||||||||x||||xxxxxxxxxx	tGTAAACATCCTCGactggaagct	ADL1	conserved hypothetical protein [Source:BROAD_F_oxysporum;Acc:FOXG_02452]	-	-	-	-	-	GO:0004198//calcium-dependent cysteine-type endopeptidase activity	GO:0006508//proteolysis
miR-30-x	FOXG_02459T0	468	489	-18.23	gCATTTGTTGCGGGT--CTTTTgt	x|||||||x|x:|x|xx|:||:xx	tGTAAACATCCTCGACTGGAAGct	ALP1	hypothetical protein similar to arginine permease [Source:BROAD_F_oxysporum;Acc:FOXG_02459]	-	-	-	-	GO:0016020//membrane;GO:0016021//integral component of membrane	GO:0022857//transmembrane transporter activity	GO:0006865//amino acid transport;GO:0055085//transmembrane transport
miR-30-x	FOXG_02474T0	339	361	-20.87	tCATTTGT-GGAGGTCGCCATCct	x|||||||x||||x|x:||x||xx	tGTAAACATCCTCGACTGGAAGct	SPBC15C4.04c	hypothetical protein similar to amino acid permease [Source:BROAD_F_oxysporum;Acc:FOXG_02474]	-	-	-	-	GO:0016020//membrane;GO:0016021//integral component of membrane	GO:0022857//transmembrane transporter activity	GO:0006865//amino acid transport;GO:0055085//transmembrane transport
miR-30-x	FOXG_02494T0	986	1017	-19.39	aCATTTGTGTTTTACGAGTACTCGGTTTTCga	x|||||||xxxxx|x|||xx||x|:::|||xx	tGTAAACA-----TCCTC--GA-CTGGAAGct	sdnR	conserved hypothetical protein [Source:BROAD_F_oxysporum;Acc:FOXG_02494]	-	-	-	-	-	-	-
miR-30-x	FOXG_02504T0	603	628	-22.21	tCATTTGTGGGACTTGGAACCcgaac	x|||||||:|||x:||xx|||xxxxx	tGTAAACATCCTCGAC--TGGaagct	--	hypothetical protein similar to Cip1 [Source:BROAD_F_oxysporum;Acc:FOXG_02504]	-	-	-	-	-	-	-
miR-30-x	FOXG_02506T0	821	844	-11.55	cCATTTGTtctgtgacgcgtagca	x|||||||xxxxxxxxxxxxxxxx	tGTAAACAtcctcgactggaagct	--	conserved hypothetical protein [Source:BROAD_F_oxysporum;Acc:FOXG_02506]	-	-	-	-	-	-	-
miR-30-x	FOXG_02563T0	128	151	-17.64	tCATTTGTGAGAAATGTCCTTgtt	x|||||||:x||xx||x||||xxx	tGTAAACATCCTCGACTGGAAgct	--	conserved hypothetical protein [Source:BROAD_F_oxysporum;Acc:FOXG_02563]	-	-	-	-	-	-	-
miR-30-x	FOXG_02576T0	697	718	-13.22	gCATTTGTA--ACCAGGTCcgtac	x||||||||xx|x|x|::|xxxxx	tGTAAACATCCTCGACTGGaagct	--	conserved hypothetical protein [Source:BROAD_F_oxysporum;Acc:FOXG_02576]	-	-	-	-	-	-	-
miR-30-x	FOXG_02577T0	675	703	-14.44	cCATTTGTTCTAAGAGAACCGGTCagggt	x|||||||xxx|x|||xx|x|::|xxxxx	tGTAAACA---TCCTC--GACTGGaagct	--	conserved hypothetical protein [Source:BROAD_F_oxysporum;Acc:FOXG_02577]	-	-	-	-	-	-	-
miR-30-x	FOXG_02579T0	553	577	-12.48	tCATTTGTGGTCACCGTAACGTCaa	x|||||||:|xxx|x|x|x|x||xx	tGTAAACATCCTCGAC-TGGAAGct	--	hypothetical protein similar to GPI anchored dioxygenase [Source:BROAD_F_oxysporum;Acc:FOXG_02579]	-	-	-	-	-	GO:0003824//catalytic activity;GO:0005506//iron ion binding;GO:0008199//ferric iron binding;GO:0016702//oxidoreductase activity, acting on single donors with incorporation of molecular oxygen, incorporation of two atoms of oxygen	GO:0006725//cellular aromatic compound metabolic process;GO:0055114//oxidation-reduction process
miR-30-x	FOXG_02591T0	262	285	-10.73	aCATTTGTtacacggttaggtagg	x|||||||xxxxxxxxxxxxxxxx	tGTAAACAtcctcgactggaagct	--	predicted protein [Source:BROAD_F_oxysporum;Acc:FOXG_02591]	-	-	-	-	-	-	-
miR-30-x	FOXG_02607T0	706	730	-25.99	cCATTTGTGGGCAGCCGTCTTTCag	x|||||||:||x|||x|x|:|||xx	tGTAAACATCC-TCGACTGGAAGct	--	conserved hypothetical protein [Source:BROAD_F_oxysporum;Acc:FOXG_02607]	-	-	-	-	GO:0005634//nucleus	GO:0000981//DNA-binding transcription factor activity, RNA polymerase II-specific;GO:0008270//zinc ion binding	GO:0006355//regulation of transcription, DNA-templated
miR-30-x	FOXG_02648T0	522	546	-17.76	cCATTTGTGGTCTAAGAGCCCTCct	x|||||||:|xxxxx||x||x||xx	tGTAAACATCCTCGACT-GGAAGct	--	conserved hypothetical protein [Source:BROAD_F_oxysporum;Acc:FOXG_02648]	-	-	-	-	-	-	-
miR-30-x	FOXG_02659T0	1340	1368	-15.76	aCATTTGTCTTGTACCAATGACATATCgg	x|||||||xxx|x|x|xx||||x|x||xx	tGTAAACAT--CCTCG--ACTGGA-AGct	amdR	conserved hypothetical protein [Source:BROAD_F_oxysporum;Acc:FOXG_02659]	-	-	-	-	GO:0005634//nucleus	GO:0000981//DNA-binding transcription factor activity, RNA polymerase II-specific;GO:0008270//zinc ion binding	GO:0006355//regulation of transcription, DNA-templated
miR-30-x	FOXG_02666T0	1192	1212	-16.39	#NAME?	x|||||||||xx|xx||||xxxxx	tGTAAACATCCTCGACTGGaagct	PEPM	conserved hypothetical protein [Source:BROAD_F_oxysporum;Acc:FOXG_02666]	-	-	-	-	-	GO:0003824//catalytic activity	-
miR-30-x	FOXG_02687T0	1012	1036	-10.78	aCATTTGTTAGAATATCAAACTCta	x|||||||x||x|xx|x|xxx||xx	tGTAAACA-TCCTCGACTGGAAGct	FFUJ_12240	conserved hypothetical protein [Source:BROAD_F_oxysporum;Acc:FOXG_02687]	-	-	-	-	-	GO:0016491//oxidoreductase activity	GO:0055114//oxidation-reduction process
miR-30-x	FOXG_02713T0	728	753	-14.1	aCATTTGTTCAGAAGTCGGTgattac	x|||||||xx||x||:x|::xxxxxx	tGTAAACA--TCCTCGACTGgaagct	--	conserved hypothetical protein [Source:BROAD_F_oxysporum;Acc:FOXG_02713]	-	-	-	-	-	-	-
miR-30-x	FOXG_02715T0	386	409	-17.92	tCATTTGTTGAAGgaagtcagcca	x|||||||x|x||xxxxxxxxxxx	tGTAAACATCCTCgactggaagct	--	predicted protein [Source:BROAD_F_oxysporum;Acc:FOXG_02715]	-	-	-	-	-	-	-
miR-30-x	FOXG_02718T0	1300	1324	-14.11	gCATTTGTACCGCACTGAACagtaa	x||||||||xx|xx||||x|xxxxx	tGTAAACATC-CTCGACTGGaagct	--	predicted protein [Source:BROAD_F_oxysporum;Acc:FOXG_02718]	-	-	-	-	-	-	-
miR-30-x	FOXG_02720T0	1088	1111	-14.6	gCATTTGTTTTGGTCGTCATTgga	x|||||||xxx:|:x|x|x||xxx	tGTAAACATCCTCGACTGGAAgct	LAP1	conserved hypothetical protein [Source:BROAD_F_oxysporum;Acc:FOXG_02720]	-	-	-	-	-	-	-
miR-30-x	FOXG_02733T0	1305	1330	-11.51	cCATTTGTCTGGTTCGTGGTATTTtg	x|||||||xx||xx|x||::x||:xx	tGTAAACAT-CCTCG-ACTGGAAGct	--	conserved hypothetical protein [Source:BROAD_F_oxysporum;Acc:FOXG_02733]	-	-	-	-	-	-	-
miR-30-x	FOXG_02740T0	1496	1518	-17.94	tCATTTGTTGG-GTTGTTCggtat	x|||||||x||x|:||x:|xxxxx	tGTAAACATCCTCGACTGGaagct	--	conserved hypothetical protein [Source:BROAD_F_oxysporum;Acc:FOXG_02740]	-	-	-	-	-	GO:0016758//transferase activity, transferring hexosyl groups	-
miR-30-x	FOXG_02741T0	1056	1077	-15.51	cCATTTGT--GCGCT-ACTTATCgt	x|||||||xx|x|||x||:|x||xx	tGTAAACATCCTCGACTGGA-AGct	pks1	conserved hypothetical protein [Source:BROAD_F_oxysporum;Acc:FOXG_02741]	-	-	-	-	-	GO:0003824//catalytic activity;GO:0016491//oxidoreductase activity;GO:0016740//transferase activity;GO:0031177//phosphopantetheine binding	GO:0055114//oxidation-reduction process
miR-30-x	FOXG_02752T0	383	406	-12.7	aCATTTGTActctcggtatcaaga	x||||||||xxxxxxxxxxxxxxx	tGTAAACATcctcgactggaagct	--	conserved hypothetical protein [Source:BROAD_F_oxysporum;Acc:FOXG_02752]	-	-	-	-	-	-	-
miR-30-x	FOXG_02764T0	616	640	-15.86	tCATTTGTTCGAGTCCGAgtcacaa	x|||||||xx|||x|x||xxxxxxx	tGTAAACATCCTC-GACTggaagct	yteT	hypothetical protein similar to NAD-binding Rossmann fold oxidoreductase family protein [Source:BROAD_F_oxysporum;Acc:FOXG_02764]	-	-	-	-	-	GO:0016491//oxidoreductase activity	GO:0055114//oxidation-reduction process
miR-30-x	FOXG_02774T0	1049	1072	-14.57	aCATTTGTTCCAGAAGACaacaac	x|||||||xxx||xx|||xxxxxx	tGTAAACATCCTCGACTGgaagct	ASPCADRAFT_517149	conserved hypothetical protein [Source:BROAD_F_oxysporum;Acc:FOXG_02774]	-	-	-	-	-	GO:0005506//iron ion binding;GO:0016705//oxidoreductase activity, acting on paired donors, with incorporation or reduction of molecular oxygen;GO:0020037//heme binding	GO:0055114//oxidation-reduction process
miR-30-x	FOXG_02793T0	1598	1622	-14.7	tCATTTGTTACGACTTAGCCTTTtc	x|||||||x|x||x:|x:||||:xx	tGTAAACA-TCCTCGACTGGAAGct	--	conserved hypothetical protein [Source:BROAD_F_oxysporum;Acc:FOXG_02793]	-	-	-	-	-	-	-
miR-30-x	FOXG_02801T0	1649	1672	-10.63	cCATTTGTAtctctgggtacagct	x||||||||xxxxxxxxxxxxxxx	tGTAAACATcctcgactggaagct	--	conserved hypothetical protein [Source:BROAD_F_oxysporum;Acc:FOXG_02801]	-	-	-	-	-	-	-
miR-30-x	FOXG_02802T0	119	142	-12.04	tCATTTGTGGTACCattagcaatg	x|||||||:|x|x|xxxxxxxxxx	tGTAAACATCCTCGactggaagct	--	conserved hypothetical protein [Source:BROAD_F_oxysporum;Acc:FOXG_02802]	-	-	-	-	-	-	-
miR-30-x	FOXG_02811T0	342	366	-13.94	gCATTTGTGGAAACAATATCTaggc	x|||||||:|x|x|xxx|:||xxxx	tGTAAACATCCTCGAC-TGGAagct	ARB_00930	conserved hypothetical protein [Source:BROAD_F_oxysporum;Acc:FOXG_02811]	-	-	-	-	-	-	-
miR-30-x	FOXG_02814T0	1216	1241	-14.76	aCATTTGTCAATGATGTGACgaggag	x|||||||xx|x||xx||||xxxxxx	tGTAAACA--TCCTCGACTGgaagct	--	hypothetical protein similar to ubiquitin fusion degradation protein [Source:BROAD_F_oxysporum;Acc:FOXG_02814]	-	-	-	-	-	-	GO:0006511//ubiquitin-dependent protein catabolic process
miR-30-x	FOXG_02826T0	1358	1381	-15.62	tCATTTGTTGGAaacgtttggtga	x|||||||x|||xxxxxxxxxxxx	tGTAAACATCCTcgactggaagct	pmc1	hypothetical protein similar to cation-transporting atpase fungi [Source:BROAD_F_oxysporum;Acc:FOXG_02826]	-	-	-	-	GO:0016020//membrane;GO:0016021//integral component of membrane	GO:0000166//nucleotide binding;GO:0005388//calcium-transporting ATPase activity;GO:0005524//ATP binding	GO:0070588//calcium ion transmembrane transport
miR-30-x	FOXG_02828T0	1198	1224	-15.01	cCATTTGTCCATTAGCTCGACGTCCaa	x|||||||xx|xx||||x|||x|x|xx	tGTAAACA--TCCTCGA-CTGGAAGct	--	conserved hypothetical protein [Source:BROAD_F_oxysporum;Acc:FOXG_02828]	-	-	-	-	GO:0005634//nucleus	GO:0000981//DNA-binding transcription factor activity, RNA polymerase II-specific;GO:0008270//zinc ion binding	GO:0006355//regulation of transcription, DNA-templated
miR-30-x	FOXG_02831T0	317	340	-13.96	aCATTTGTCCTACTCGACTTaggg	x|||||||xxx|x:x|||:|xxxx	tGTAAACATCCTCGACTGGAagct	--	predicted protein [Source:BROAD_F_oxysporum;Acc:FOXG_02831]	-	-	-	-	-	-	-
miR-30-x	FOXG_02845T0	959	981	-17.18	aCATTTGTGTG-GTTccaatggca	x|||||||:x|x|:|xxxxxxxxx	tGTAAACATCCTCGActggaagct	ftrA	plasma membrane iron permease [Source:BROAD_F_oxysporum;Acc:FOXG_02845]	-	-	-	-	GO:0016020//membrane;GO:0033573//high-affinity iron permease complex	GO:0005381//iron ion transmembrane transporter activity	GO:0034755//iron ion transmembrane transport
miR-30-x	FOXG_02853T0	187	210	-14.04	gCATTTGTAGACCCAAACATgtac	x|||||||||xxx|xx||x|xxxx	tGTAAACATCCTCGACTGGAagct	--	conserved hypothetical protein [Source:BROAD_F_oxysporum;Acc:FOXG_02853]	-	-	-	-	-	GO:0016491//oxidoreductase activity	-
miR-30-x	FOXG_02868T0	856	879	-10.92	cCATTTGTCGGtttctttttaagg	x|||||||x||xxxxxxxxxxxxx	tGTAAACATCCtcgactggaagct	mae1	conserved hypothetical protein [Source:BROAD_F_oxysporum;Acc:FOXG_02868]	-	-	-	-	GO:0016021//integral component of membrane	GO:0015140//malate transmembrane transporter activity	GO:0055085//transmembrane transport;GO:0071423//malate transmembrane transport
miR-30-x	FOXG_02902T0	401	424	-12.35	gCATTTGTTGtcatcctcccccac	x|||||||x|xxxxxxxxxxxxxx	tGTAAACATCctcgactggaagct	--	hypothetical protein [Source:BROAD_F_oxysporum;Acc:FOXG_02902]	-	-	-	-	-	-	-
miR-30-x	FOXG_02952T0	745	769	-15.99	gCATTTGTAGCCATGTCATCATagc	x|||||||||xx|xx|x|:|x|xxx	tGTAAACATCC-TCGACTGGAAgct	GLRG_10315	conserved hypothetical protein [Source:BROAD_F_oxysporum;Acc:FOXG_02952]	-	-	-	-	-	GO:0004222//metalloendopeptidase activity;GO:0008237//metallopeptidase activity	GO:0006508//proteolysis
miR-30-x	FOXG_02979T0	679	703	-14.56	tCATTTGTCGAAGTGGCGCCATgac	x|||||||x|x||:x|x:||x|xxx	tGTAAACATCCTCGAC-TGGAAgct	atrF	hypothetical protein similar to ATP-binding cassette transporter [Source:BROAD_F_oxysporum;Acc:FOXG_02979]	-	-	-	-	GO:0016020//membrane;GO:0016021//integral component of membrane	GO:0005524//ATP binding;GO:0016887//ATPase activity;GO:0042626//ATPase activity, coupled to transmembrane movement of substances	GO:0055085//transmembrane transport
miR-30-x	FOXG_02985T0	400	424	-19.15	gCATTTGTAACTCCAAGACCATCgt	x||||||||xxxx|xx||||x||xx	tGTAAACATCCTCGA-CTGGAAGct	ZRA1	ABC transporter CDR4 [Source:BROAD_F_oxysporum;Acc:FOXG_02985]	Environmental Information Processing	Membrane transport	ko02010//ABC transporters	K08711	-	GO:0005524//ATP binding;GO:0016887//ATPase activity	-
miR-30-x	FOXG_03038T0	296	319	-17.13	tCATTTGT-GGTTCTATACCCTCgc	x|||||||x||xx||xx|||x||xx	tGTAAACATCCTCGAC-TGGAAGct	gacS	conserved hypothetical protein [Source:BROAD_F_oxysporum;Acc:FOXG_03038]	-	-	-	-	-	GO:0000155//phosphorelay sensor kinase activity;GO:0016772//transferase activity, transferring phosphorus-containing groups	GO:0000160//phosphorelay signal transduction system;GO:0006355//regulation of transcription, DNA-templated;GO:0007165//signal transduction;GO:0016310//phosphorylation
miR-30-x	FOXG_03042T0	2013	2037	-18.93	gCATTTGTACAAGCATAGTCTTTac	x||||||||xx|||x|x::|||:xx	tGTAAACATCCTCG-ACTGGAAGct	--	conserved hypothetical protein [Source:BROAD_F_oxysporum;Acc:FOXG_03042]	-	-	-	-	-	-	-
miR-30-x	FOXG_03046T0	1519	1545	-15.15	cCATTTGTACAGCGCTACGACgaagac	x||||||||xx|x|||xx|||xxxxxx	tGTAAACATC-CTCGA--CTGgaagct	plc1	conserved hypothetical protein [Source:BROAD_F_oxysporum;Acc:FOXG_03046]	Metabolism;Metabolism;Environmental Information Processing	Global and overview maps;Carbohydrate metabolism;Signal transduction	ko01100//Metabolic pathways;ko00562//Inositol phosphate metabolism;ko04070//Phosphatidylinositol signaling system	K05857;K05857;K05857	-	GO:0004435//phosphatidylinositol phospholipase C activity;GO:0008081//phosphoric diester hydrolase activity	GO:0006629//lipid metabolic process;GO:0007165//signal transduction;GO:0035556//intracellular signal transduction
miR-30-x	FOXG_03051T0	878	901	-10.53	gCATTTGTctcaattacaaccgct	x|||||||xxxxxxxxxxxxxxxx	tGTAAACAtcctcgactggaagct	alt5	conserved hypothetical protein [Source:BROAD_F_oxysporum;Acc:FOXG_03051]	-	-	-	-	-	GO:0003824//catalytic activity;GO:0016740//transferase activity	-
miR-30-x	FOXG_03095T0	3188	3211	-15.2	gCATTTGTcacaatggcagcaggc	x|||||||xxxxxxxxxxxxxxxx	tGTAAACAtcctcgactggaagct	mip1	WD repeat protein mip1 [Source:BROAD_F_oxysporum;Acc:FOXG_03095]	Cellular Processes;Organismal Systems;Cellular Processes	Transport and catabolism;Aging;Transport and catabolism	ko04138//Autophagy - yeast;ko04213//Longevity regulating pathway - multiple species;ko04136//Autophagy - other eukaryotes	K07204;K07204;K07204	GO:0031931//TORC1 complex	GO:0005515//protein binding	GO:0031929//TOR signaling
miR-30-x	FOXG_03107T0	1123	1147	-26.18	aCATTTGTCGTGGAAGGACCTTCtt	x|||||||x|x:|xx|x||||||xx	tGTAAACATCCTCGAC-TGGAAGct	wis1	MAP kinase kinase PBS2 [Source:BROAD_F_oxysporum;Acc:FOXG_03107]	Environmental Information Processing;Cellular Processes	Signal transduction;Transport and catabolism	ko04011//MAPK signaling pathway - yeast;ko04139//Mitophagy - yeast	K11227;K11227	-	GO:0004672//protein kinase activity;GO:0005524//ATP binding	GO:0006468//protein phosphorylation
miR-30-x	FOXG_03161T0	1750	1777	-17.58	cCATTTGTTGGTAACCATGACGGTTCgg	x|||||||x||x|x|xx||||xx|||xx	tGTAAACATCC-TCG--ACTGG-AAGct	ARHGAP27	hypothetical protein similar to rho GTPase activator Rgd1 [Source:BROAD_F_oxysporum;Acc:FOXG_03161]	-	-	-	-	-	-	GO:0007165//signal transduction
miR-30-x	FOXG_03178T0	623	645	-19.14	aCATTTGTTTGAGA-GCCCTctaa	x|||||||xx|||xx|x|||xxxx	tGTAAACATCCTCGACTGGAagct	bkdB	2-oxoisovalerate dehydrogenase subunit beta, mitochondrial precursor [Source:BROAD_F_oxysporum;Acc:FOXG_03178]	Metabolism;Metabolism;Metabolism;Metabolism	Global and overview maps;Global and overview maps;Amino acid metabolism;Carbohydrate metabolism	ko01100//Metabolic pathways;ko01110//Biosynthesis of secondary metabolites;ko00280//Valine, leucine and isoleucine degradation;ko00640//Propanoate metabolism	K00167;K00167;K00167;K00167	-	GO:0003824//catalytic activity	-
miR-30-x	FOXG_03189T0	51	76	-18.01	aCATTTGTCCAAATAGGAACCGTCgg	x|||||||xxx|x:x|xx|||x||xx	tGTAAACATCCTCGAC--TGGAAGct	--	conserved hypothetical protein [Source:BROAD_F_oxysporum;Acc:FOXG_03189]	Metabolism;Metabolism;Metabolism;Metabolism	Global and overview maps;Global and overview maps;Carbohydrate metabolism;Metabolism of other amino acids	ko01100//Metabolic pathways;ko01110//Biosynthesis of secondary metabolites;ko00500//Starch and sucrose metabolism;ko00460//Cyanoamino acid metabolism	K05349;K05349;K05349;K05349	-	GO:0004553//hydrolase activity, hydrolyzing O-glycosyl compounds	GO:0005975//carbohydrate metabolic process
miR-30-x	FOXG_03190T0	1387	1414	-14.26	gCATTTGTTCGAACAACATGTACTTCcg	x|||||||xx||x|xxxx||xx||||xx	tGTAAACATCCTCG----ACTGGAAGct	yicI	hypothetical protein similar to sugar hydrolase [Source:BROAD_F_oxysporum;Acc:FOXG_03190]	-	-	-	-	-	GO:0003824//catalytic activity;GO:0004553//hydrolase activity, hydrolyzing O-glycosyl compounds;GO:0030246//carbohydrate binding	GO:0005975//carbohydrate metabolic process
miR-30-x	FOXG_03200T0	550	574	-20.81	gCATTTGTTGAGGAGC-GAagaaacg	x|||||||xx||||||x||xxxxxxx	tGTAAACA--TCCTCGACTggaagct	--	conserved hypothetical protein [Source:BROAD_F_oxysporum;Acc:FOXG_03200]	-	-	-	-	-	-	-
miR-30-x	FOXG_03236T0	3299	3325	-14.67	tCATTTGTTTCATTTACTGGTCTaaga	x|||||||xxx|xxxx|||::||xxxx	tGTAAACATCCTC---GACTGGAagct	SSN2	conserved hypothetical protein [Source:BROAD_F_oxysporum;Acc:FOXG_03236]	-	-	-	-	GO:0016592//mediator complex	GO:0003712//transcription coregulator activity	GO:0006357//regulation of transcription by RNA polymerase II
miR-30-x	FOXG_03252T0	1104	1123	-15.5	cCATTTGT----GCTGATTTCCtc	x|||||||xxxx|||||::|x|xx	tGTAAACATCCTCGACTGGAAGct	SCPA	conserved hypothetical protein [Source:BROAD_F_oxysporum;Acc:FOXG_03252]	-	-	-	-	-	GO:0004185//serine-type carboxypeptidase activity	GO:0006508//proteolysis
miR-30-x	FOXG_03272T0	263	285	-13.51	tCATTTGT-GAAGGTAAggcacaa	x|||||||x|x||x|x|xxxxxxx	tGTAAACATCCTCGACTggaagct	not1	conserved hypothetical protein [Source:BROAD_F_oxysporum;Acc:FOXG_03272]	Genetic Information Processing	Folding, sorting and degradation	ko03018//RNA degradation	K12604	GO:0030015//CCR4-NOT core complex	-	GO:0006417//regulation of translation
miR-30-x	FOXG_03289T0	293	316	-11.29	cCATTTGTAtctccgccaactgtc	x||||||||xxxxxxxxxxxxxxx	tGTAAACATcctcgactggaagct	CML2	conserved hypothetical protein [Source:BROAD_F_oxysporum;Acc:FOXG_03289]	-	-	-	-	-	GO:0005509//calcium ion binding	-
miR-30-x	FOXG_03379T0	1008	1033	-21.02	gCATTTGTAGCGACCACGAACCTCgt	x|||||||||x||x|xx||x|x||xx	tGTAAACATC-CTCGA-CTGGAAGct	--	predicted protein [Source:BROAD_F_oxysporum;Acc:FOXG_03379]	-	-	-	-	-	-	-
miR-30-x	FOXG_03389T0	1243	1266	-12.35	tCATTTGTCATA-TGGTCCTATCta	x|||||||xxx|x:x|x|||x||xx	tGTAAACATCCTCGACTGGA-AGct	VBA2	hypothetical protein similar to MSF drug transporter [Source:BROAD_F_oxysporum;Acc:FOXG_03389]	-	-	-	-	-	-	GO:0055085//transmembrane transport
miR-30-x	FOXG_03400T0	890	915	-22.02	gCATTTGTAGGTGAGTAGGCggaact	x||||||||||xx||:x|:|xxxxxx	tGTAAACATCC--TCGACTGgaagct	Acot8	hypothetical protein similar to acyl-CoA thioesterase II [Source:BROAD_F_oxysporum;Acc:FOXG_03400]	Metabolism;Cellular Processes	Global and overview maps;Transport and catabolism	ko01100//Metabolic pathways;ko04146//Peroxisome	K11992;K11992	-	GO:0047617//acyl-CoA hydrolase activity	GO:0006637//acyl-CoA metabolic process
miR-30-x	FOXG_03402T0	1578	1603	-15.2	aCATTTGTCCGCTAGGGAACCATTgt	x|||||||xx|xx||xxx|||x|:xx	tGTAAACATCC--TCGACTGGAAGct	chiA1	conserved hypothetical protein [Source:BROAD_F_oxysporum;Acc:FOXG_03402]	Metabolism;Metabolism	Global and overview maps;Carbohydrate metabolism	ko01100//Metabolic pathways;ko00520//Amino sugar and nucleotide sugar metabolism	K01183;K01183	-	GO:0004553//hydrolase activity, hydrolyzing O-glycosyl compounds	GO:0005975//carbohydrate metabolic process
miR-30-x	FOXG_03404T0	841	863	-12.24	tCATTTGT-GTTGTTCCGTTTCta	x|||||||x|xx|:|xxx:|||xx	tGTAAACATCCTCGACTGGAAGct	--	conserved hypothetical protein [Source:BROAD_F_oxysporum;Acc:FOXG_03404]	-	-	-	-	-	-	-
miR-30-x	FOXG_03413T0	104	129	-14.84	gCATTTGTATCGTCGGTAACCGTCcc	x||||||||xx|xx|x|x|||x||xx	tGTAAACAT--CCTCGACTGGAAGct	--	conserved hypothetical protein [Source:BROAD_F_oxysporum;Acc:FOXG_03413]	-	-	-	-	-	-	-
miR-30-x	FOXG_03419T0	1351	1372	-14.61	tCATTTGTAGT--CAGAACTCCaa	x|||||||||xxx|x||x||x|xx	tGTAAACATCCTCGACTGGAAGct	SUP35	eukaryotic peptide chain release factor GTP-binding subunit [Source:BROAD_F_oxysporum;Acc:FOXG_03419]	Genetic Information Processing	Translation	ko03015//mRNA surveillance pathway	K03267	-	GO:0003747//translation release factor activity;GO:0003924//GTPase activity;GO:0005525//GTP binding	GO:0000288//nuclear-transcribed mRNA catabolic process, deadenylation-dependent decay;GO:0006415//translational termination
miR-30-x	FOXG_03435T0	319	346	-17.9	cCATTTGTAACTCGAGTAAGACTTTgca	x||||||||xxxx|||:xx|||:||xxx	tGTAAACATC---CTCGA-CTGGAAgct	--	conserved hypothetical protein [Source:BROAD_F_oxysporum;Acc:FOXG_03435]	-	-	-	-	-	-	-
miR-30-x	FOXG_03458T0	666	691	-11.69	tCATTTGTTCAGATAG-TGGCTcaaca	x|||||||xx||xx||x||:|:xxxxx	tGTAAACA--TCC-TCGACTGGaagct	--	predicted protein [Source:BROAD_F_oxysporum;Acc:FOXG_03458]	-	-	-	-	-	-	-
miR-30-x	FOXG_03479T0	296	317	-10.17	tCATTTGTTCGA--TGAagtagtt	x|||||||xx||xx|||xxxxxxx	tGTAAACATCCTCGACTggaagct	SUC1	conserved hypothetical protein [Source:BROAD_F_oxysporum;Acc:FOXG_03479]	-	-	-	-	GO:0005634//nucleus	GO:0000981//DNA-binding transcription factor activity, RNA polymerase II-specific;GO:0008270//zinc ion binding	GO:0006355//regulation of transcription, DNA-templated
miR-30-x	FOXG_03496T0	11	34	-15.46	aCATTTGTtcttgcaactcgaaac	x|||||||xxxxxxxxxxxxxxxx	tGTAAACAtcctcgactggaagct	BPL1	hypothetical protein similar to biotin apo-protein ligase [Source:BROAD_F_oxysporum;Acc:FOXG_03496]	Metabolism;Metabolism	Global and overview maps;Metabolism of cofactors and vitamins	ko01100//Metabolic pathways;ko00780//Biotin metabolism	K01942;K01942	-	GO:0004077//biotin-[acetyl-CoA-carboxylase] ligase activity	GO:0006464//cellular protein modification process
miR-30-x	FOXG_03519T0	239	264	-13.59	cCATTTGTACTGAAGGTCAagtaagt	x||||||||xx|x||x|x|xxxxxxx	tGTAAACAT--CCTCGACTggaagct	--	predicted protein [Source:BROAD_F_oxysporum;Acc:FOXG_03519]	-	-	-	-	-	-	-
miR-30-x	FOXG_03526T0	669	693	-16.39	gCATTTGTGCATAGATGGCggatct	x|||||||:xxx||x||:|xxxxxx	tGTAAACATCC-TCGACTGgaagct	hpxO	conserved hypothetical protein [Source:BROAD_F_oxysporum;Acc:FOXG_03526]	-	-	-	-	-	GO:0071949//FAD binding	-
miR-30-x	FOXG_03538T0	351	373	-10.75	cCATTTGTTAAA-CAAACTCTCgt	x|||||||xxx|x|xx||:x||xx	tGTAAACATCCTCGACTGGAAGct	--	conserved hypothetical protein [Source:BROAD_F_oxysporum;Acc:FOXG_03538]	-	-	-	-	-	GO:0004806//triglyceride lipase activity	GO:0016042//lipid catabolic process
miR-30-x	FOXG_03541T0	3410	3432	-16.77	aCATTTGTTGAAG-TCAACTTCaa	x|||||||x|x||x|x|x||||xx	tGTAAACATCCTCGACTGGAAGct	atrB	hypothetical protein similar to ABC transporter [Source:BROAD_F_oxysporum;Acc:FOXG_03541]	-	-	-	-	GO:0016020//membrane;GO:0016021//integral component of membrane	GO:0005524//ATP binding;GO:0016887//ATPase activity;GO:0042626//ATPase activity, coupled to transmembrane movement of substances	GO:0055085//transmembrane transport
miR-30-x	FOXG_03547T0	1184	1207	-11.95	tCATTTGTtctcaagccagagaca	x|||||||xxxxxxxxxxxxxxxx	tGTAAACAtcctcgactggaagct	liz1	hypothetical protein similar to transmembrane transporter Liz1p [Source:BROAD_F_oxysporum;Acc:FOXG_03547]	-	-	-	-	-	-	GO:0055085//transmembrane transport
miR-30-x	FOXG_03551T0	869	892	-13.42	cCATTTGTGGcccacccatcaacc	x|||||||:|xxxxxxxxxxxxxx	tGTAAACATCctcgactggaagct	--	predicted protein [Source:BROAD_F_oxysporum;Acc:FOXG_03551]	-	-	-	-	-	-	-
miR-30-x	FOXG_03558T0	443	466	-18.04	aCATTTGTAGccatggcaggaacc	x|||||||||xxxxxxxxxxxxxx	tGTAAACATCctcgactggaagct	--	conserved hypothetical protein [Source:BROAD_F_oxysporum;Acc:FOXG_03558]	-	-	-	-	-	-	-
miR-30-x	FOXG_03578T0	610	633	-12.91	gCATTTGTACAAGAAGAaggtgcc	x||||||||xx||xx||xxxxxxx	tGTAAACATCCTCGACTggaagct	shy1	hypothetical protein similar to SURF1 family protein [Source:BROAD_F_oxysporum;Acc:FOXG_03578]	-	-	-	-	GO:0016020//membrane	-	-
miR-30-x	FOXG_03608T0	319	343	-14.58	cCATTTGTCGGACCCGCAGCTTgag	x|||||||x|||x|x|x|x|||xxx	tGTAAACATCCTCGAC-TGGAAgct	--	predicted protein [Source:BROAD_F_oxysporum;Acc:FOXG_03608]	-	-	-	-	-	GO:0003676//nucleic acid binding	-
miR-30-x	FOXG_03673T0	6580	6603	-10.37	cCATTTGTAACTACTCATTgcgaa	x||||||||xxxx||x|::xxxxx	tGTAAACATCCTCGACTGGaagct	--	hypothetical protein [Source:BROAD_F_oxysporum;Acc:FOXG_03673]	-	-	-	-	-	-	-
miR-30-x	FOXG_03679T0	2541	2565	-14.38	tCATTTGTCGTGCGCCGctagcggt	x|||||||x|x|x||x|xxxxxxxx	tGTAAACATC-CTCGACtggaagct	--	conserved hypothetical protein [Source:BROAD_F_oxysporum;Acc:FOXG_03679]	-	-	-	-	-	-	GO:0006629//lipid metabolic process
miR-30-x	FOXG_03721T0	2288	2308	-15.59	tCATTTGTGCGAAT---CCTTCcg	x|||||||:x||x:xxx|||||xx	tGTAAACATCCTCGACTGGAAGct	FKS1	Glucan synthase catalytic subunit [Source:UniProtKB/TrEMBL;Acc:A7U5Z3]	Metabolism;Environmental Information Processing;Metabolism	Global and overview maps;Signal transduction;Carbohydrate metabolism	ko01100//Metabolic pathways;ko04011//MAPK signaling pathway - yeast;ko00500//Starch and sucrose metabolism	K00706;K00706;K00706	GO:0000148//1,3-beta-D-glucan synthase complex;GO:0016020//membrane	GO:0003843//1,3-beta-D-glucan synthase activity	GO:0006075//(1->3)-beta-D-glucan biosynthetic process
miR-30-x	FOXG_03731T0	962	985	-16.16	gCATTTGTATTCGTGGGACTCCcc	x||||||||xxx|:x|:x||x|xx	tGTAAACATCCTCGACTGGAAGct	--	conserved hypothetical protein [Source:BROAD_F_oxysporum;Acc:FOXG_03731]	-	-	-	-	-	GO:0005515//protein binding	-
miR-30-x	FOXG_03751T0	1186	1212	-13.2	tCATTTGTTGCCGAACTTGACTagttg	x|||||||x|xx||x||x|||:xxxxx	tGTAAACATC--CTCGA-CTGGaagct	--	conserved hypothetical protein [Source:BROAD_F_oxysporum;Acc:FOXG_03751]	-	-	-	-	GO:0016021//integral component of membrane	GO:0022857//transmembrane transporter activity	GO:0055085//transmembrane transport
miR-30-x	FOXG_03767T0	220	240	-20.98	cCATTTGTAGAA-C--GCCTTCgg	x|||||||||x|x|xx:|||||xx	tGTAAACATCCTCGACTGGAAGct	--	predicted protein [Source:BROAD_F_oxysporum;Acc:FOXG_03767]	-	-	-	-	-	-	-
miR-30-x	FOXG_03797T0	1368	1387	-13.58	cCATTTGTT----CTTACCGTCgg	x|||||||xxxxx||x|||x||xx	tGTAAACATCCTCGACTGGAAGct	CAS1	conserved hypothetical protein [Source:BROAD_F_oxysporum;Acc:FOXG_03797]	-	-	-	-	-	-	-
miR-30-x	FOXG_03804T0	500	523	-17.16	tCATTTGTGGCAGCcccaacatgg	x|||||||:|x|||xxxxxxxxxx	tGTAAACATCCTCGactggaagct	MCPB	conserved hypothetical protein [Source:BROAD_F_oxysporum;Acc:FOXG_03804]	-	-	-	-	-	GO:0004181//metallocarboxypeptidase activity;GO:0008270//zinc ion binding	GO:0006508//proteolysis
miR-30-x	FOXG_03816T0	1033	1058	-15.59	cCATTTGTTGGGCCAAAGAATTTCaa	x|||||||x||:x|xxx||x:|||xx	tGTAAACATCCTCGA--CTGGAAGct	--	conserved hypothetical protein [Source:BROAD_F_oxysporum;Acc:FOXG_03816]	-	-	-	-	-	-	-
miR-30-x	FOXG_03819T0	768	789	-12.45	cCATTTGTA--ATTTGGCTCTagt	x||||||||xx|x:||:|:x|xxx	tGTAAACATCCTCGACTGGAAgct	--	conserved hypothetical protein [Source:BROAD_F_oxysporum;Acc:FOXG_03819]	-	-	-	-	-	-	-
miR-30-x	FOXG_03828T0	559	582	-11.89	gCATTTGTActtctcctatttcta	x||||||||xxxxxxxxxxxxxxx	tGTAAACATcctcgactggaagct	AGP2	conserved hypothetical protein [Source:BROAD_F_oxysporum;Acc:FOXG_03828]	-	-	-	-	GO:0016020//membrane	GO:0022857//transmembrane transporter activity	GO:0055085//transmembrane transport
miR-30-x	FOXG_03830T0	331	354	-11.79	tCATTTGTCGACGCGCGGGTTCat	x|||||||x|xx||xx:xx|||xx	tGTAAACATCCTCGACTGGAAGct	ESBP6	conserved hypothetical protein [Source:BROAD_F_oxysporum;Acc:FOXG_03830]	-	-	-	-	-	-	GO:0055085//transmembrane transport
miR-30-x	FOXG_03831T0	1899	1923	-17.58	gCATTTGTAAGGAACTagttagcaa	x||||||||x|||x||xxxxxxxxx	tGTAAACAT-CCTCGActggaagct	--	conserved hypothetical protein [Source:BROAD_F_oxysporum;Acc:FOXG_03831]	-	-	-	-	GO:0005634//nucleus	GO:0000981//DNA-binding transcription factor activity, RNA polymerase II-specific;GO:0008270//zinc ion binding	GO:0006355//regulation of transcription, DNA-templated
miR-30-x	FOXG_03837T0	891	913	-11.63	cCATTTGTCCC-GCTAGTCATggt	x|||||||xxxx|||x::|x|xxx	tGTAAACATCCTCGACTGGAAgct	SPAC11D3.09	hypothetical protein similar to agmatinase [Source:BROAD_F_oxysporum;Acc:FOXG_03837]	Metabolism;Metabolism	Global and overview maps;Amino acid metabolism	ko01100//Metabolic pathways;ko00330//Arginine and proline metabolism	K01480;K01480	-	GO:0016813//hydrolase activity, acting on carbon-nitrogen (but not peptide) bonds, in linear amidines;GO:0046872//metal ion binding	-
miR-30-x	FOXG_03847T0	317	340	-14.9	cCATTTGTAGCTCTTCGTGTTCga	x|||||||||xxx:|x::x|||xx	tGTAAACATCCTCGACTGGAAGct	--	conserved hypothetical protein [Source:BROAD_F_oxysporum;Acc:FOXG_03847]	-	-	-	-	-	-	-
miR-30-x	FOXG_03851T0	520	544	-12.78	aCATTTGTCATTGGTTTAGCaggta	x|||||||x|xx:|:|x|x|xxxxx	tGTAAACA-TCCTCGACTGGaagct	--	conserved hypothetical protein [Source:BROAD_F_oxysporum;Acc:FOXG_03851]	Metabolism;Metabolism;Metabolism	Global and overview maps;Nucleotide metabolism;Energy metabolism	ko01100//Metabolic pathways;ko00230//Purine metabolism;ko00920//Sulfur metabolism	K00988;K00988;K00988	-	GO:0003877//ATP adenylyltransferase activity;GO:0005524//ATP binding	GO:0009117//nucleotide metabolic process
miR-30-x	FOXG_03895T0	601	622	-14.56	tCATTTGT-GGTGC-GAATTACta	x|||||||x||x||x||x:|x|xx	tGTAAACATCCTCGACTGGAAGct	PLR_Lp1	conserved hypothetical protein [Source:BROAD_F_oxysporum;Acc:FOXG_03895]	-	-	-	-	-	-	-
miR-30-x	FOXG_03898T0	1281	1305	-10.51	tCATTTGTCCCGTGATGGTTCTggt	x|||||||xxx|x|x||:::x|xxx	tGTAAACATC-CTCGACTGGAAgct	ALDH	Aldehyde dehydrogenase [Source:UniProtKB/TrEMBL;Acc:C0LQ82]	Metabolism;Metabolism;Metabolism;Metabolism;Metabolism;Metabolism;Metabolism	Global and overview maps;Global and overview maps;Carbohydrate metabolism;Amino acid metabolism;Amino acid metabolism;Metabolism of other amino acids;Amino acid metabolism	ko01100//Metabolic pathways;ko01110//Biosynthesis of secondary metabolites;ko00010//Glycolysis / Gluconeogenesis;ko00350//Tyrosine metabolism;ko00360//Phenylalanine metabolism;ko00410//beta-Alanine metabolism;ko00340//Histidine metabolism	K00129;K00129;K00129;K00129;K00129;K00129;K00129	-	GO:0016491//oxidoreductase activity;GO:0016620//oxidoreductase activity, acting on the aldehyde or oxo group of donors, NAD or NADP as acceptor	GO:0055114//oxidation-reduction process
miR-30-x	FOXG_03908T0	482	502	-15.15	gCATTTGTTGT--CT-ACCTgttt	x|||||||x|xxx||x||||xxxx	tGTAAACATCCTCGACTGGAagct	--	predicted protein [Source:BROAD_F_oxysporum;Acc:FOXG_03908]	-	-	-	-	-	-	-
miR-30-x	FOXG_03915T0	772	796	-24.3	aCATTTGTGGGGTTCTACCCTTTag	x|||||||:||:xx||xx||||:xx	tGTAAACATCCTC-GACTGGAAGct	CAT1	catalase [Source:BROAD_F_oxysporum;Acc:FOXG_03915]	Metabolism;Metabolism;Metabolism;Metabolism;Cellular Processes;Environmental Information Processing;Metabolism;Organismal Systems	Global and overview maps;Global and overview maps;Global and overview maps;Amino acid metabolism;Transport and catabolism;Signal transduction;Carbohydrate metabolism;Aging	ko01100//Metabolic pathways;ko01110//Biosynthesis of secondary metabolites;ko01200//Carbon metabolism;ko00380//Tryptophan metabolism;ko04146//Peroxisome;ko04011//MAPK signaling pathway - yeast;ko00630//Glyoxylate and dicarboxylate metabolism;ko04213//Longevity regulating pathway - multiple species	K03781;K03781;K03781;K03781;K03781;K03781;K03781;K03781	-	GO:0004096//catalase activity;GO:0020037//heme binding	GO:0006979//response to oxidative stress;GO:0055114//oxidation-reduction process
miR-30-x	FOXG_03919T0	1126	1149	-12.93	gCATTTGTACTATCgtataggact	x||||||||xx|x|xxxxxxxxxx	tGTAAACATCCTCGactggaagct	MAL61	conserved hypothetical protein [Source:BROAD_F_oxysporum;Acc:FOXG_03919]	-	-	-	-	GO:0016021//integral component of membrane	GO:0022857//transmembrane transporter activity	GO:0055085//transmembrane transport
miR-30-x	FOXG_03928T0	506	529	-13.12	cCATTTGTAGTGTCACGCGTcaag	x|||||||||x:x|xx:|x|xxxx	tGTAAACATCCTCGACTGGAagct	--	hypothetical protein similar to endo-1,3(4)-beta-glucanase [Source:BROAD_F_oxysporum;Acc:FOXG_03928]	-	-	-	-	-	GO:0004553//hydrolase activity, hydrolyzing O-glycosyl compounds	GO:0005975//carbohydrate metabolic process
miR-30-x	FOXG_03955T0	126	151	-17.16	gCATTTGTACAGGTCCTAGTGCTCgg	x||||||||xx||xx||x::xx||xx	tGTAAACAT--CCTCGACTGGAAGct	--	conserved hypothetical protein [Source:BROAD_F_oxysporum;Acc:FOXG_03955]	-	-	-	-	-	GO:0016491//oxidoreductase activity	GO:0055114//oxidation-reduction process
miR-30-x	FOXG_03962T0	1217	1240	-12.27	aCATTTGTCGTCCTTTCCGTTTct	x|||||||x|xxx:|xx|x||:xx	tGTAAACATCCTCGACTGGAAGct	galP	hypothetical protein similar to galactose-proton symport [Source:BROAD_F_oxysporum;Acc:FOXG_03962]	-	-	-	-	GO:0016021//integral component of membrane	GO:0022857//transmembrane transporter activity	GO:0055085//transmembrane transport
miR-30-x	FOXG_03969T0	117	139	-17.24	gCATTTGTACC--TTAACCTGTCga	x||||||||xxxx:|x||||x||xx	tGTAAACATCCTCGACTGGA-AGct	Ece1	conserved hypothetical protein [Source:BROAD_F_oxysporum;Acc:FOXG_03969]	-	-	-	-	-	GO:0004222//metalloendopeptidase activity;GO:0008237//metallopeptidase activity	GO:0006508//proteolysis
miR-30-x	FOXG_03995T0	1077	1103	-12.3	tCATTTGTCCGTAAGTGTCGTCTTTgt	x|||||||xx|xx||:x|x::|||:xx	tGTAAACATCC--TCG-ACTGGAAGct	gdt8	predicted protein [Source:BROAD_F_oxysporum;Acc:FOXG_03995]	-	-	-	-	-	GO:0004672//protein kinase activity;GO:0005524//ATP binding	GO:0006468//protein phosphorylation
miR-30-x	FOXG_04023T0	187	211	-15.4	aCATTTGTCAGAACCGTCTCTTgaa	x|||||||xx||x|x|x|x|||xxx	tGTAAACATCCTCGACTG-GAAgct	SOU1	conserved hypothetical protein [Source:BROAD_F_oxysporum;Acc:FOXG_04023]	-	-	-	-	-	GO:0016491//oxidoreductase activity	-
miR-30-x	FOXG_04032T0	724	747	-18.01	gCATTTGTCGttatgagggttggc	x|||||||x|xxxxxxxxxxxxxx	tGTAAACATCctcgactggaagct	--	conserved hypothetical protein [Source:BROAD_F_oxysporum;Acc:FOXG_04032]	-	-	-	-	-	-	-
miR-30-x	FOXG_04045T0	1604	1628	-14.2	tCATTTGTGAGTAGGTtgtagaaga	x|||||||x||x||x|xxxxxxxxx	tGTAAACA-TCCTCGActggaagct	yciC	hypothetical protein similar to CobW domain protein [Source:BROAD_F_oxysporum;Acc:FOXG_04045]	-	-	-	-	-	-	-
miR-30-x	FOXG_04046T0	880	903	-14.59	tCATTTGTGGCATCTtgggcagcg	x|||||||:|x|x||xxxxxxxxx	tGTAAACATCCTCGActggaagct	4CLL7	conserved hypothetical protein [Source:BROAD_F_oxysporum;Acc:FOXG_04046]	-	-	-	-	-	GO:0003824//catalytic activity;GO:0005515//protein binding	-
miR-30-x	FOXG_04047T0	386	409	-20.55	gCATTTGTGGGcacgcgagcagtg	x|||||||:||xxxxxxxxxxxxx	tGTAAACATCCtcgactggaagct	cccA	conserved hypothetical protein [Source:BROAD_F_oxysporum;Acc:FOXG_04047]	-	-	-	-	-	GO:0005384//manganese ion transmembrane transporter activity	GO:0030026//cellular manganese ion homeostasis
miR-30-x	FOXG_04062T0	743	766	-11.04	aCATTTGTctcaacaatagaacga	x|||||||xxxxxxxxxxxxxxxx	tGTAAACAtcctcgactggaagct	NCU09302	conserved hypothetical protein [Source:BROAD_F_oxysporum;Acc:FOXG_04062]	-	-	-	-	-	GO:0005515//protein binding	-
miR-30-x	FOXG_04071T0	805	826	-17.5	aCATTTGTACG--TTGAGCATgta	x||||||||x|xx:|||x|x|xxx	tGTAAACATCCTCGACTGGAAgct	fcp1	conserved hypothetical protein [Source:BROAD_F_oxysporum;Acc:FOXG_04071]	-	-	-	-	GO:0005634//nucleus	GO:0004721//phosphoprotein phosphatase activity;GO:0008420//RNA polymerase II CTD heptapeptide repeat phosphatase activity	GO:0070940//dephosphorylation of RNA polymerase II C-terminal domain
miR-30-x	FOXG_04075T0	87	109	-19.25	gCATTTGTCGGAAGT-ACTTgacg	x|||||||x|||xx|x||:|xxxx	tGTAAACATCCTCGACTGGAagct	chl1	conserved hypothetical protein [Source:BROAD_F_oxysporum;Acc:FOXG_04075]	-	-	-	-	-	GO:0003676//nucleic acid binding;GO:0003677//DNA binding;GO:0003678//DNA helicase activity;GO:0004386//helicase activity;GO:0005524//ATP binding;GO:0016818//hydrolase activity, acting on acid anhydrides, in phosphorus-containing anhydrides	GO:0006139//nucleobase-containing compound metabolic process
miR-30-x	FOXG_04093T0	813	837	-19.09	tCATTTGTGGTTAGGAGGGCTTTga	x|||||||:|xx||xx|:x|||:xx	tGTAAACATCC-TCGACTGGAAGct	SPAC19G12.05	hypothetical protein similar to mitochondrial tricarboxylate transporter Ctp [Source:BROAD_F_oxysporum;Acc:FOXG_04093]	-	-	-	-	-	-	-
miR-30-x	FOXG_04154T0	728	751	-19.34	aCATTTGTCGTGGTTGttgccgaa	x|||||||x|x:|:||xxxxxxxx	tGTAAACATCCTCGACtggaagct	mrpl3	hypothetical protein similar to mitochondrial large ribosomal subunit protein L3 [Source:BROAD_F_oxysporum;Acc:FOXG_04154]	-	-	-	-	-	GO:0004525//ribonuclease III activity	GO:0006396//RNA processing
miR-30-x	FOXG_04171T0	238	259	-17.25	aCATTTGTA--AGCTCTTTGTCta	x||||||||xx||||xx::x||xx	tGTAAACATCCTCGACTGGAAGct	--	conserved hypothetical protein [Source:BROAD_F_oxysporum;Acc:FOXG_04171]	-	-	-	-	-	-	-
miR-30-x	FOXG_04180T0	1922	1945	-11.89	tCATTTGTCGCAATAGCTACTCgt	x|||||||x|x|x:x|x:xx||xx	tGTAAACATCCTCGACTGGAAGct	Upf2	hypothetical protein similar to nonsense-mediated mRNA decay factor [Source:BROAD_F_oxysporum;Acc:FOXG_04180]	Genetic Information Processing;Genetic Information Processing	Translation;Translation	ko03013//RNA transport;ko03015//mRNA surveillance pathway	K14327;K14327	-	GO:0003723//RNA binding;GO:0005515//protein binding	GO:0000184//nuclear-transcribed mRNA catabolic process, nonsense-mediated decay
miR-30-x	FOXG_04240T0	589	612	-12.72	gCATTTGTGAAAGTTCAgtggtta	x|||||||:xx||:|x|xxxxxxx	tGTAAACATCCTCGACTggaagct	oxnad1	conserved hypothetical protein [Source:BROAD_F_oxysporum;Acc:FOXG_04240]	-	-	-	-	-	GO:0016491//oxidoreductase activity	GO:0055114//oxidation-reduction process
miR-30-x	FOXG_04256T0	399	423	-10.78	cCATTTGTTTCGTTTCGACTaagga	x|||||||xxx:x:|x|||:xxxxx	tGTAAACATCCTCGA-CTGGaagct	mtr	conserved hypothetical protein [Source:BROAD_F_oxysporum;Acc:FOXG_04256]	-	-	-	-	-	-	-
miR-30-x	FOXG_04278T0	734	757	-15.63	cCATTTGTTGGTGTGGTCGTTata	x|||||||x||x|:x|x|x||xxx	tGTAAACATCCTCGACTGGAAgct	rhlG	hypothetical protein similar to 3-oxoacyl-acyl-carrier-protein reductase [Source:BROAD_F_oxysporum;Acc:FOXG_04278]	-	-	-	-	-	GO:0016491//oxidoreductase activity	-
miR-30-x	FOXG_04309T0	234	254	-11.24	tCATTTGTA--A-CTCACATTCaa	x||||||||xx|x||x||x|||xx	tGTAAACATCCTCGACTGGAAGct	--	hypothetical protein [Source:BROAD_F_oxysporum;Acc:FOXG_04309]	-	-	-	-	-	-	-
miR-30-x	FOXG_04320T0	1042	1066	-12.38	tCATTTGTTCTCTCAACATCTTCtt	x|||||||xxxxx|xxx|:||||xx	tGTAAACATCCTCGAC-TGGAAGct	--	conserved hypothetical protein [Source:BROAD_F_oxysporum;Acc:FOXG_04320]	-	-	-	-	GO:0005634//nucleus	GO:0000981//DNA-binding transcription factor activity, RNA polymerase II-specific;GO:0008270//zinc ion binding	GO:0006355//regulation of transcription, DNA-templated
miR-30-x	FOXG_04334T0	134	156	-15.47	tCATTTGTAC-AGTTGTCgaaaca	x||||||||xx||:||x|xxxxxx	tGTAAACATCCTCGACTGgaagct	--	predicted protein [Source:BROAD_F_oxysporum;Acc:FOXG_04334]	-	-	-	-	-	-	-
miR-30-x	FOXG_04342T0	669	694	-19.04	aCATTTGTCGAAGCTTTGACTTCCcc	x|||||||x|x||||xx|||:|x|xx	tGTAAACATCCTCGA--CTGGAAGct	taf5	conserved hypothetical protein [Source:BROAD_F_oxysporum;Acc:FOXG_04342]	Genetic Information Processing	Transcription	ko03022//Basal transcription factors	K03130	-	GO:0005515//protein binding	-
miR-30-x	FOXG_04380T0	1154	1174	-17.02	cCATTTGTA----CTGATCCTTggt	x||||||||xxxx||||x||||xxx	tGTAAACATCCTCGACT-GGAAgct	laeA	conserved hypothetical protein [Source:BROAD_F_oxysporum;Acc:FOXG_04380]	-	-	-	-	-	-	-
miR-30-x	FOXG_04416T0	492	515	-10.04	tCATTTGTTCGACGTCACagctcc	x|||||||xx||xx|x||xxxxxx	tGTAAACATCCTCGACTGgaagct	Ldah	conserved hypothetical protein [Source:BROAD_F_oxysporum;Acc:FOXG_04416]	-	-	-	-	-	-	-
miR-30-x	FOXG_04472T0	1961	1981	-19.31	cCATTTGT--GAGC-GGCCaagtt	x|||||||xx||||x|:||xxxxx	tGTAAACATCCTCGACTGGaagct	ZNFX1	conserved hypothetical protein [Source:BROAD_F_oxysporum;Acc:FOXG_04472]	-	-	-	-	-	GO:0005524//ATP binding	-
miR-30-x	FOXG_04482T0	495	517	-13	aCATTTGTCC-ATTTAGCCCTacg	x|||||||xxx|x:|x:||x|xxx	tGTAAACATCCTCGACTGGAAgct	ALG3	conserved hypothetical protein [Source:BROAD_F_oxysporum;Acc:FOXG_04482]	-	-	-	-	-	-	-
miR-30-x	FOXG_04501T0	502	528	-20.71	aCATTTGTGTTACGACGGGAACGTCgg	x|||||||xxx|x||xxx||x|x||xx	tGTAAACA---TCCTCGACTGGAAGct	PIG8	conserved hypothetical protein [Source:BROAD_F_oxysporum;Acc:FOXG_04501]	-	-	-	-	-	-	-
miR-30-x	FOXG_04523T0	119	144	-17.33	cCATTTGTACAAGGTCTGGagccgcc	x||||||||xx||xx|||:xxxxxxx	tGTAAACATCCTC--GACTggaagct	--	conserved hypothetical protein [Source:BROAD_F_oxysporum;Acc:FOXG_04523]	-	-	-	-	-	GO:0045735//nutrient reservoir activity	-
miR-30-x	FOXG_04580T0	137	160	-13.2	gCATTTGTAACCGTTatacgacgc	x||||||||xxx|:|xxxxxxxxx	tGTAAACATCCTCGActggaagct	--	predicted protein [Source:BROAD_F_oxysporum;Acc:FOXG_04580]	-	-	-	-	-	-	-
miR-30-x	FOXG_04581T0	506	532	-17.31	cCATTTGTGGGCCTAGTAGATgggact	x|||||||:||xxx||:x||:xxxxxx	tGTAAACATCC---TCGACTGgaagct	--	conserved hypothetical protein [Source:BROAD_F_oxysporum;Acc:FOXG_04581]	-	-	-	-	GO:0005634//nucleus	GO:0003677//DNA binding;GO:0008270//zinc ion binding	GO:0006351//transcription, DNA-templated
miR-30-x	FOXG_04587T0	599	622	-13.59	gCATTTGTGGcttaacaagcacac	x|||||||:|xxxxxxxxxxxxxx	tGTAAACATCctcgactggaagct	CIMG_00151	conserved hypothetical protein [Source:BROAD_F_oxysporum;Acc:FOXG_04587]	Metabolism;Metabolism;Metabolism	Global and overview maps;Amino acid metabolism;Carbohydrate metabolism	ko01100//Metabolic pathways;ko00330//Arginine and proline metabolism;ko00630//Glyoxylate and dicarboxylate metabolism	K18123;K18123;K18123	-	GO:0003824//catalytic activity;GO:0016829//lyase activity	-
miR-30-x	FOXG_04592T0	1336	1359	-10.61	cCATTTGTAtagtcccaatcacaa	x||||||||xxxxxxxxxxxxxxx	tGTAAACATcctcgactggaagct	prtT	conserved hypothetical protein [Source:BROAD_F_oxysporum;Acc:FOXG_04592]	-	-	-	-	GO:0005634//nucleus	GO:0003677//DNA binding;GO:0008270//zinc ion binding	GO:0006351//transcription, DNA-templated
miR-30-x	FOXG_04595T0	113	136	-13.27	gCATTTGTccgtttcttggctctg	x|||||||xxxxxxxxxxxxxxxx	tGTAAACAtcctcgactggaagct	hpm9	conserved hypothetical protein [Source:BROAD_F_oxysporum;Acc:FOXG_04595]	-	-	-	-	-	GO:0016491//oxidoreductase activity;GO:0050660//flavin adenine dinucleotide binding;GO:0071949//FAD binding	GO:0055114//oxidation-reduction process
miR-30-x	FOXG_04596T0	688	711	-11.79	tCATTTGTGTCTGTACACCcaagg	x|||||||:xxx|:xx|||xxxxx	tGTAAACATCCTCGACTGGaagct	--	conserved hypothetical protein [Source:BROAD_F_oxysporum;Acc:FOXG_04596]	-	-	-	-	-	GO:0016787//hydrolase activity	-
miR-30-x	FOXG_04626T0	772	796	-10.56	tCATTTGTTTCCGTTATGTCTCCtt	x|||||||xxxx|:|xx::||x|xx	tGTAAACATCCTCGAC-TGGAAGct	ecdD	hypothetical protein similar to MFS monosaccharide transporter [Source:BROAD_F_oxysporum;Acc:FOXG_04626]	Cellular Processes	Cell growth and death	ko04113//Meiosis - yeast	K08139	GO:0016020//membrane;GO:0016021//integral component of membrane	GO:0022857//transmembrane transporter activity	GO:0055085//transmembrane transport
miR-30-x	FOXG_04629T0	1454	1483	-31.96	cCATTTGTAGCGGCCAGTGCTGACCTTCgt	x|||||||||xxxxxx|x||||||||||xx	tGTAAACATC------CTCGACTGGAAGct	--	hypothetical protein similar to X-Pro dipeptidyl-peptidase protein [Source:BROAD_F_oxysporum;Acc:FOXG_04629]	-	-	-	-	-	GO:0008239//dipeptidyl-peptidase activity;GO:0016787//hydrolase activity	-
miR-30-x	FOXG_04701T0	35	60	-14.01	gCATTTGTACAGTAGGTACTCTACag	x||||||||xx|x||x|xx:||x|xx	tGTAAACAT--CCTCGACTGGAAGct	GINT1	predicted protein [Source:BROAD_F_oxysporum;Acc:FOXG_04701]	Metabolism	Global and overview maps	ko01100//Metabolic pathways	K02369	GO:0016021//integral component of membrane	GO:0016757//transferase activity, transferring glycosyl groups	GO:0006486//protein glycosylation
miR-30-x	FOXG_04723T0	258	279	-15.32	tCATTTGTGGT--TTGGCATACtg	x|||||||:|xxx:||:|x|x|xx	tGTAAACATCCTCGACTGGAAGct	vdh	conserved hypothetical protein [Source:BROAD_F_oxysporum;Acc:FOXG_04723]	-	-	-	-	-	GO:0016491//oxidoreductase activity;GO:0016620//oxidoreductase activity, acting on the aldehyde or oxo group of donors, NAD or NADP as acceptor	GO:0055114//oxidation-reduction process
miR-30-x	FOXG_04755T0	703	724	-16.97	aCATTTGTAGT--CCGACgaatcg	x|||||||||xxx|x|||xxxxxx	tGTAAACATCCTCGACTGgaagct	bik3	conserved hypothetical protein [Source:BROAD_F_oxysporum;Acc:FOXG_04755]	Metabolism;Metabolism;Metabolism	Global and overview maps;Global and overview maps;Biosynthesis of other secondary metabolites	ko01100//Metabolic pathways;ko01110//Biosynthesis of secondary metabolites;ko00404//Staurosporine biosynthesis	K18280;K18280;K18280	-	GO:0008168//methyltransferase activity;GO:0008171//O-methyltransferase activity	-
miR-30-x	FOXG_04760T0	2467	2491	-14.84	aCATTTGTTGTAGCAGTATCggttt	x|||||||x|x|||x|x|:|xxxxx	tGTAAACATCCTCGAC-TGGaagct	hyuA	conserved hypothetical protein [Source:BROAD_F_oxysporum;Acc:FOXG_04760]	-	-	-	-	-	GO:0016787//hydrolase activity	-
miR-30-x	FOXG_04783T0	1165	1188	-14.34	aCATTTGTACCAGTacggttgtac	x||||||||xx||:xxxxxxxxxx	tGTAAACATCCTCGactggaagct	--	conserved hypothetical protein [Source:BROAD_F_oxysporum;Acc:FOXG_04783]	-	-	-	-	GO:0005634//nucleus	GO:0003677//DNA binding;GO:0008270//zinc ion binding	GO:0006351//transcription, DNA-templated
miR-30-x	FOXG_04796T0	1273	1296	-11.71	cCATTTGT-GCATCGAACGATTCgg	x|||||||x|x|x|xx||xx|||xx	tGTAAACATCCTCGACTGG-AAGct	ALDH5F1	hypothetical protein similar to succinate-semialdehyde dehydrogenase [Source:BROAD_F_oxysporum;Acc:FOXG_04796]	-	-	-	-	-	GO:0016491//oxidoreductase activity;GO:0016620//oxidoreductase activity, acting on the aldehyde or oxo group of donors, NAD or NADP as acceptor	GO:0055114//oxidation-reduction process
miR-30-x	FOXG_04802T0	1851	1873	-10.22	aCATTTGTCCCA-CTCACATTggc	x|||||||xxx|x||x||x||xxx	tGTAAACATCCTCGACTGGAAgct	--	hypothetical protein [Source:BROAD_F_oxysporum;Acc:FOXG_04802]	-	-	-	-	-	-	-
miR-30-x	FOXG_04835T0	233	256	-12.66	gCATTTGTctcgaaacgcaatgcc	x|||||||xxxxxxxxxxxxxxxx	tGTAAACAtcctcgactggaagct	--	predicted protein [Source:BROAD_F_oxysporum;Acc:FOXG_04835]	-	-	-	-	-	-	-
miR-30-x	FOXG_04907T0	455	474	-17.34	aCATTTGT----GCTCACCgagaa	x|||||||xxxx|||x|||xxxxx	tGTAAACATCCTCGACTGGaagct	rtt-106	conserved hypothetical protein [Source:BROAD_F_oxysporum;Acc:FOXG_04907]	-	-	-	-	-	-	-
miR-30-x	FOXG_04914T0	215	237	-18.81	gCATTTGTATC-GCAGACTTTatc	x||||||||xxx||x|||:||xxx	tGTAAACATCCTCGACTGGAAgct	--	conserved hypothetical protein [Source:BROAD_F_oxysporum;Acc:FOXG_04914]	-	-	-	-	-	-	-
miR-30-x	FOXG_04951T0	1196	1224	-15.43	tCATTTGTCCTTGAGTCGTGGCGCTaaag	x|||||||xxxx|||:xx||:|x||xxxx	tGTAAACATC--CTCG--ACTG-GAagct	iccG	conserved hypothetical protein [Source:BROAD_F_oxysporum;Acc:FOXG_04951]	-	-	-	-	-	GO:0003824//catalytic activity;GO:0010181//FMN binding;GO:0016491//oxidoreductase activity	GO:0055114//oxidation-reduction process
miR-30-x	FOXG_04985T0	520	540	-19.08	gCATTTGTAGT-GC--ATCTCCgg	x|||||||||xx||xx|:||x|xx	tGTAAACATCCTCGACTGGAAGct	BTN1	hypothetical protein similar to golgi integral membrane protein Cln3 [Source:BROAD_F_oxysporum;Acc:FOXG_04985]	-	-	-	-	GO:0016020//membrane	-	-
miR-30-x	FOXG_04987T0	362	387	-10.97	tCATTTGTCACGCGGTTCTCCCTatg	x|||||||x|x|x:|:|xx||x|xxx	tGTAAACA-TCC-TCGACTGGAAgct	CYHR	conserved hypothetical protein [Source:BROAD_F_oxysporum;Acc:FOXG_04987]	-	-	-	-	-	-	GO:0055085//transmembrane transport
miR-30-x	FOXG_05007T0	231	255	-14.78	gCATTTGTGTTATCGTGGgtgctat	x|||||||:xx|x|x||:xxxxxxx	tGTAAACATCCTCG-ACTggaagct	SPCPB1C11.02	hypothetical protein similar to lysine-specific permease. {escherichia [Source:BROAD_F_oxysporum;Acc:FOXG_05007]	-	-	-	-	GO:0016020//membrane;GO:0016021//integral component of membrane	GO:0022857//transmembrane transporter activity	GO:0006865//amino acid transport;GO:0055085//transmembrane transport
miR-30-x	FOXG_05015T0	259	280	-17.95	gCATTTGTATGAG--GGTCTagga	x||||||||x|||xx|::||xxxx	tGTAAACATCCTCGACTGGAagct	ro-4	alpha-centractin [Source:BROAD_F_oxysporum;Acc:FOXG_05015]	-	-	-	-	-	-	-
miR-30-x	FOXG_05033T0	671	694	-17.52	aCATTTGTccgttgtctcgaagcc	x|||||||xxxxxxxxxxxxxxxx	tGTAAACAtcctcgactggaagct	SPAC30C2.08	conserved hypothetical protein [Source:BROAD_F_oxysporum;Acc:FOXG_05033]	-	-	-	-	-	-	-
miR-30-x	FOXG_05041T0	843	865	-14.18	cCATTTGT-GCAGCTtccagtacc	x|||||||x|x||||xxxxxxxxx	tGTAAACATCCTCGActggaagct	vht1	conserved hypothetical protein [Source:BROAD_F_oxysporum;Acc:FOXG_05041]	-	-	-	-	-	-	GO:0055085//transmembrane transport
miR-30-x	FOXG_05058T0	1658	1680	-19.84	aCATTTGTAG-AGTTCCTGTTaga	x|||||||||x||:|xx:x||xxx	tGTAAACATCCTCGACTGGAAgct	--	predicted protein [Source:BROAD_F_oxysporum;Acc:FOXG_05058]	-	-	-	-	-	GO:0046872//metal ion binding	-
miR-30-x	FOXG_05065T0	694	716	-13.74	tCATTTGTCATA-CGGACCagaag	x|||||||xxx|x|x||||xxxxx	tGTAAACATCCTCGACTGGaagct	HET-E1	conserved hypothetical protein [Source:BROAD_F_oxysporum;Acc:FOXG_05065]	-	-	-	-	-	-	-
miR-30-x	FOXG_05066T0	370	391	-12.26	aCATTTGT--GACTTCAACTCCta	x|||||||xx||x:|x|x||x|xx	tGTAAACATCCTCGACTGGAAGct	--	predicted protein [Source:BROAD_F_oxysporum;Acc:FOXG_05066]	-	-	-	-	-	GO:0008168//methyltransferase activity	-
miR-30-x	FOXG_05076T0	206	229	-14.01	cCATTTGTTGGAACTccaagagtt	x|||||||x|||x||xxxxxxxxx	tGTAAACATCCTCGActggaagct	--	predicted protein [Source:BROAD_F_oxysporum;Acc:FOXG_05076]	-	-	-	-	-	-	-
miR-30-x	FOXG_05154T0	199	222	-10.39	cCATTTGTCACGGTGGAACagtgg	x|||||||xxx:|:x||x|xxxxx	tGTAAACATCCTCGACTGGaagct	ptc2	hypothetical protein similar to protein phosphatase 2C [Source:BROAD_F_oxysporum;Acc:FOXG_05154]	-	-	-	-	-	GO:0003824//catalytic activity;GO:0004722//protein serine/threonine phosphatase activity;GO:0043169//cation binding	GO:0006470//protein dephosphorylation
miR-30-x	FOXG_05159T0	275	298	-13.83	gCATTTGTttccagagaagtctta	x|||||||xxxxxxxxxxxxxxxx	tGTAAACAtcctcgactggaagct	--	conserved hypothetical protein [Source:BROAD_F_oxysporum;Acc:FOXG_05159]	-	-	-	-	-	-	-
miR-30-x	FOXG_05202T0	3020	3043	-15.86	aCATTTGTAGAAACTCATCagccg	x|||||||||x|x||x|:|xxxxx	tGTAAACATCCTCGACTGGaagct	SPAC11D3.15	5-oxoprolinase [Source:BROAD_F_oxysporum;Acc:FOXG_05202]	Metabolism;Metabolism	Global and overview maps;Metabolism of other amino acids	ko01100//Metabolic pathways;ko00480//Glutathione metabolism	K01469;K01469	-	GO:0003824//catalytic activity;GO:0016787//hydrolase activity	-
miR-30-x	FOXG_05224T0	437	460	-14.8	gCATTTGTAGctccatagggaaga	x|||||||||xxxxxxxxxxxxxx	tGTAAACATCctcgactggaagct	--	conserved hypothetical protein [Source:BROAD_F_oxysporum;Acc:FOXG_05224]	-	-	-	-	-	-	-
miR-30-x	FOXG_05235T0	353	375	-11.96	tCATTTGTCGCA-CGGACgacgct	x|||||||x|x|x|x|||xxxxxx	tGTAAACATCCTCGACTGgaagct	csn-3	conserved hypothetical protein [Source:BROAD_F_oxysporum;Acc:FOXG_05235]	-	-	-	-	GO:0008180//COP9 signalosome	-	-
miR-30-x	FOXG_05272T0	275	298	-17.05	cCATTTGTCCGAGCACTCCgaacg	x|||||||xx||||xxx||xxxxx	tGTAAACATCCTCGACTGGaagct	--	hypothetical protein [Source:BROAD_F_oxysporum;Acc:FOXG_05272]	-	-	-	-	-	-	-
miR-30-x	FOXG_05279T0	414	439	-16.28	gCATTTGTTAGTGGGGTAGTTTgtag	x|||||||x||x|:|x|x:::|xxxx	tGTAAACA-TC-CTCGACTGGAagct	--	conserved hypothetical protein [Source:BROAD_F_oxysporum;Acc:FOXG_05279]	-	-	-	-	-	-	-
miR-30-x	FOXG_05280T0	1040	1065	-14.44	aCATTTGTACCACAACTGAaatatga	x||||||||xx|xxx||||xxxxxxx	tGTAAACATCCTC--GACTggaagct	PA3568	hypothetical protein similar to acetate-CoA ligase [Source:BROAD_F_oxysporum;Acc:FOXG_05280]	Metabolism;Metabolism	Global and overview maps;Carbohydrate metabolism	ko01100//Metabolic pathways;ko00640//Propanoate metabolism	K01908;K01908	-	GO:0003824//catalytic activity	-
miR-30-x	FOXG_05293T0	236	259	-14.75	aCATTTGTTCTTGCTtcggaagcg	x|||||||xxxx|||xxxxxxxxx	tGTAAACATCCTCGActggaagct	ras-2	protein ras-2 [Source:BROAD_F_oxysporum;Acc:FOXG_05293]	Cellular Processes;Cellular Processes;Organismal Systems	Cell growth and death;Transport and catabolism;Aging	ko04113//Meiosis - yeast;ko04138//Autophagy - yeast;ko04213//Longevity regulating pathway - multiple species	K07827;K07827;K07827	GO:0016020//membrane	GO:0003924//GTPase activity;GO:0005525//GTP binding	GO:0007165//signal transduction
miR-30-x	FOXG_05323T0	267	291	-12.59	aCATTTGTTCAGTCG-TAATCTgaac	x|||||||xx||xx|x|x|:||xxxx	tGTAAACA--TCCTCGACTGGAagct	--	hypothetical protein [Source:BROAD_F_oxysporum;Acc:FOXG_05323]	-	-	-	-	-	-	-
miR-30-x	FOXG_05363T0	3014	3037	-26.77	gCATTTGTAGGAGTTCAAAGTCgt	x||||||||||||:|x|xxx||xx	tGTAAACATCCTCGACTGGAAGct	tcsB	conserved hypothetical protein [Source:BROAD_F_oxysporum;Acc:FOXG_05363]	Environmental Information Processing;Cellular Processes	Signal transduction;Transport and catabolism	ko04011//MAPK signaling pathway - yeast;ko04139//Mitophagy - yeast	K11231;K11231	-	GO:0000155//phosphorelay sensor kinase activity;GO:0016772//transferase activity, transferring phosphorus-containing groups	GO:0000160//phosphorelay signal transduction system;GO:0007165//signal transduction;GO:0016310//phosphorylation
miR-30-x	FOXG_05364T0	1130	1152	-14.44	aCATTTGTGCCA-CGGCTCTTgtt	x|||||||:xx|x|x|x:|||xxx	tGTAAACATCCTCGACTGGAAgct	mug89	hypothetical protein similar to LEM3/CDC50 family protein [Source:BROAD_F_oxysporum;Acc:FOXG_05364]	-	-	-	-	GO:0016020//membrane	-	-
miR-30-x	FOXG_05382T0	527	550	-13.01	gCATTTGTCTAACCGGGACTatgg	x|||||||xxx|x|x|:x||xxxx	tGTAAACATCCTCGACTGGAagct	lxr4	hypothetical protein similar to 3-oxoacyl-(acyl-carrier-protein) reductase [Source:BROAD_F_oxysporum;Acc:FOXG_05382]	-	-	-	-	-	GO:0016491//oxidoreductase activity	-
miR-30-x	FOXG_05405T0	1304	1330	-22.1	gCATTTGTGGGGTCATCAGGCTTTata	x|||||||:||xxx|x|x|:|:||xxx	tGTAAACATCC---TCGACTGGAAgct	--	conserved hypothetical protein [Source:BROAD_F_oxysporum;Acc:FOXG_05405]	-	-	-	-	-	-	-
miR-30-x	FOXG_05409T0	62	86	-14.16	aCATTTGTACGCCATTGAagagcat	x||||||||x|xxx:|||xxxxxxx	tGTAAACATCCTC-GACTggaagct	--	predicted protein [Source:BROAD_F_oxysporum;Acc:FOXG_05409]	-	-	-	-	-	-	-
miR-30-x	FOXG_05428T0	197	220	-11.49	tCATTTGTAacccttatggtcccg	x||||||||xxxxxxxxxxxxxxx	tGTAAACATcctcgactggaagct	cki2	hypothetical protein similar to casein kinase [Source:BROAD_F_oxysporum;Acc:FOXG_05428]	Environmental Information Processing;Environmental Information Processing	Signal transduction;Signal transduction	ko04011//MAPK signaling pathway - yeast;ko04392//Hippo signaling pathway - multiple species	K02218;K02218	-	GO:0004672//protein kinase activity;GO:0005524//ATP binding	GO:0006468//protein phosphorylation
miR-30-x	FOXG_05434T0	1100	1127	-17.67	aCATTTGTCTCACTAAGTTGGTCTctgc	x|||||||xxx|xx|x|:||::||xxxx	tGTAAACA---TCCT-CGACTGGAagct	--	conserved hypothetical protein [Source:BROAD_F_oxysporum;Acc:FOXG_05434]	-	-	-	-	-	GO:0005515//protein binding	-
miR-30-x	FOXG_05446T0	619	640	-20.85	gCATTTGTGGG--TTCGCCTACtt	x|||||||:||xx:|x:|||x|xx	tGTAAACATCCTCGACTGGAAGct	PaAT-1	conserved hypothetical protein [Source:BROAD_F_oxysporum;Acc:FOXG_05446]	-	-	-	-	-	GO:0016747//transferase activity, transferring acyl groups other than amino-acyl groups	-
miR-30-x	FOXG_05467T0	1528	1552	-16.94	aCATTTGTATCTAGAAGGGCTgtga	x||||||||xxx||xx|:x||xxxx	tGTAAACATCC-TCGACTGGAagct	SPAC9G1.05	hypothetical protein similar to actin cortical patch component [Source:BROAD_F_oxysporum;Acc:FOXG_05467]	-	-	-	-	-	GO:0005515//protein binding	-
miR-30-x	FOXG_05508T0	860	880	-17.89	gCATTTGTTG---CTTACTTTggt	x|||||||x|xxx||x||:||xxx	tGTAAACATCCTCGACTGGAAgct	--	conserved hypothetical protein [Source:BROAD_F_oxysporum;Acc:FOXG_05508]	-	-	-	-	-	-	-
miR-30-x	FOXG_05520T0	3752	3778	-18.85	cCATTTGTGGCAGGCGCTGGaaggtcc	x|||||||xxx|||x||||:xxxxxxx	tGTAAACA---TCCTCGACTggaagct	SPT6	transcription elongation factor SPT6 [Source:BROAD_F_oxysporum;Acc:FOXG_05520]	-	-	-	-	-	GO:0003676//nucleic acid binding;GO:0003677//DNA binding	GO:0006139//nucleobase-containing compound metabolic process;GO:0032968//positive regulation of transcription elongation from RNA polymerase II promoter
miR-30-x	FOXG_05561T0	135	159	-15.69	gCATTTGTCTGCAGCctcttgctgg	x|||||||xx|x|||xxxxxxxxxx	tGTAAACATCC-TCGactggaagct	rpl1802	60S ribosomal protein L18 [Source:BROAD_F_oxysporum;Acc:FOXG_05561]	Genetic Information Processing	Translation	ko03010//Ribosome	K02883	GO:0005840//ribosome	GO:0003735//structural constituent of ribosome	GO:0006412//translation
miR-30-x	FOXG_05583T0	515	537	-11.28	aCATTTGTCGAA-TTAACGTagtg	x|||||||x|x|x:|x||x|xxxx	tGTAAACATCCTCGACTGGAagct	--	hypothetical protein similar to acetyltransferase [Source:BROAD_F_oxysporum;Acc:FOXG_05583]	-	-	-	-	-	GO:0008080//N-acetyltransferase activity	-
miR-30-x	FOXG_05594T0	694	715	-13.7	aCATTTGTTGT--CAGACTaagga	x|||||||x|xxx|x|||:xxxxx	tGTAAACATCCTCGACTGGaagct	tupA	conserved hypothetical protein [Source:BROAD_F_oxysporum;Acc:FOXG_05594]	-	-	-	-	-	-	-
miR-30-x	FOXG_05625T0	2285	2308	-13.59	tCATTTGTTGCCGACACCCTTgct	x|||||||x|xx|xxxx||||xxx	tGTAAACATCCTCGACTGGAAgct	Abcc3	conserved hypothetical protein [Source:BROAD_F_oxysporum;Acc:FOXG_05625]	Environmental Information Processing	Membrane transport	ko02010//ABC transporters	K05665	GO:0016021//integral component of membrane	GO:0005524//ATP binding;GO:0016887//ATPase activity;GO:0042626//ATPase activity, coupled to transmembrane movement of substances	GO:0055085//transmembrane transport
miR-30-x	FOXG_05648T0	164	187	-13.55	gCATTTGTTACAGacaaggcggaa	x|||||||xxx||xxxxxxxxxxx	tGTAAACATCCTCgactggaagct	--	conserved hypothetical protein [Source:BROAD_F_oxysporum;Acc:FOXG_05648]	-	-	-	-	-	GO:0016787//hydrolase activity	-
miR-30-x	FOXG_05653T0	627	649	-18.47	cCATTTGTAGGCAC-GACTactac	x||||||||||xx|x|||:xxxxx	tGTAAACATCCTCGACTGGaagct	MFS1	conserved hypothetical protein [Source:BROAD_F_oxysporum;Acc:FOXG_05653]	-	-	-	-	-	-	GO:0055085//transmembrane transport
miR-30-x	FOXG_05661T0	974	996	-18.43	gCATTTGTAA-ACCTGACaactct	x||||||||xx|x|||||xxxxxx	tGTAAACATCCTCGACTGgaagct	--	conserved hypothetical protein [Source:BROAD_F_oxysporum;Acc:FOXG_05661]	-	-	-	-	GO:0005634//nucleus	GO:0000981//DNA-binding transcription factor activity, RNA polymerase II-specific;GO:0003677//DNA binding;GO:0008270//zinc ion binding	GO:0006351//transcription, DNA-templated;GO:0006355//regulation of transcription, DNA-templated
miR-30-x	FOXG_05670T0	305	328	-13.54	aCATTTGTAGtcccaatcgcatgc	x|||||||||xxxxxxxxxxxxxx	tGTAAACATCctcgactggaagct	CDH-1	conserved hypothetical protein [Source:BROAD_F_oxysporum;Acc:FOXG_05670]	-	-	-	-	-	GO:0016614//oxidoreductase activity, acting on CH-OH group of donors;GO:0050660//flavin adenine dinucleotide binding	GO:0055114//oxidation-reduction process
miR-30-x	FOXG_05687T0	857	881	-16.42	aCATTTGTCCTTAACTGGTCTaaaa	x|||||||xxxx|x|||::||xxxx	tGTAAACATCC-TCGACTGGAagct	--	predicted protein [Source:BROAD_F_oxysporum;Acc:FOXG_05687]	-	-	-	-	-	-	-
miR-30-x	FOXG_05713T0	280	304	-21.11	aCATTTGTACTGACCCGGTCaatgg	x||||||||xx||x|x|::|xxxxx	tGTAAACATC-CTCGACTGGaagct	usb1	conserved hypothetical protein [Source:BROAD_F_oxysporum;Acc:FOXG_05713]	-	-	-	-	-	GO:0004518//nuclease activity	GO:0034477//U6 snRNA 3'-end processing
miR-30-x	FOXG_05725T0	767	790	-14.12	gCATTTGTAGccggaacacgtaga	x|||||||||xxxxxxxxxxxxxx	tGTAAACATCctcgactggaagct	SPAC1002.16c	conserved hypothetical protein [Source:BROAD_F_oxysporum;Acc:FOXG_05725]	-	-	-	-	-	-	GO:0055085//transmembrane transport
miR-30-x	FOXG_05748T0	464	490	-17.01	gCATTTGTTCAAAGTAGA-GACTCTCtt	x|||||||xxxx||x||xx|||:x||xx	tGTAAACA----TCCTCGACTGGAAGct	SPBC19C2.15c	conserved hypothetical protein [Source:BROAD_F_oxysporum;Acc:FOXG_05748]	Metabolism;Metabolism;Metabolism;Metabolism;Metabolism	Global and overview maps;Global and overview maps;Global and overview maps;Lipid metabolism;Lipid metabolism	ko01100//Metabolic pathways;ko01110//Biosynthesis of secondary metabolites;ko01212//Fatty acid metabolism;ko01040//Biosynthesis of unsaturated fatty acids;ko00062//Fatty acid elongation	K10703;K10703;K10703;K10703;K10703	-	-	-
miR-30-x	FOXG_05779T0	1141	1161	-17.21	tCATTTGTCG-AG-TG-CCTatga	x|||||||x|x||x||x|||xxxx	tGTAAACATCCTCGACTGGAagct	prtT	conserved hypothetical protein [Source:BROAD_F_oxysporum;Acc:FOXG_05779]	-	-	-	-	GO:0005634//nucleus	GO:0000981//DNA-binding transcription factor activity, RNA polymerase II-specific;GO:0008270//zinc ion binding	GO:0006355//regulation of transcription, DNA-templated
miR-30-x	FOXG_05790T0	1767	1789	-12.74	gCATTTGTTT-ATTCGACTcgtag	x|||||||xxx|x:x|||:xxxxx	tGTAAACATCCTCGACTGGaagct	asR3	conserved hypothetical protein [Source:BROAD_F_oxysporum;Acc:FOXG_05790]	-	-	-	-	GO:0005634//nucleus	GO:0000981//DNA-binding transcription factor activity, RNA polymerase II-specific;GO:0003677//DNA binding;GO:0008270//zinc ion binding	GO:0006351//transcription, DNA-templated;GO:0006355//regulation of transcription, DNA-templated
miR-30-x	FOXG_05802T0	278	308	-20.62	aCATTTGTTAGCAGTCTTGGTGGACTTTCtc	x|||||||x||x||x||xxxxx|||:|||xx	tGTAAACA-TCCTC-GA-----CTGGAAGct	LIP1	conserved hypothetical protein [Source:BROAD_F_oxysporum;Acc:FOXG_05802]	-	-	-	-	-	-	-
miR-30-x	FOXG_05816T0	3950	3973	-17.26	aCATTTGTAGCTGCAGttatagac	x|||||||||xx||x|xxxxxxxx	tGTAAACATCCTCGACtggaagct	FSR1	conserved hypothetical protein [Source:BROAD_F_oxysporum;Acc:FOXG_05816]	-	-	-	-	-	GO:0003824//catalytic activity;GO:0016740//transferase activity;GO:0031177//phosphopantetheine binding	-
miR-30-x	FOXG_05875T0	839	862	-12.14	aCATTTGTcacttactgcgtccct	x|||||||xxxxxxxxxxxxxxxx	tGTAAACAtcctcgactggaagct	xyd1	conserved hypothetical protein [Source:BROAD_F_oxysporum;Acc:FOXG_05875]	-	-	-	-	-	GO:0016491//oxidoreductase activity	-
miR-30-x	FOXG_05904T0	2331	2361	-20.46	cCATTTGTGCTCTTGGAGCGGGAATCTTgca	x|||||||:xxxxx|||||x|xx|:|||xxx	tGTAAACAT-----CCTCGAC--TGGAAgct	abcA	hypothetical protein similar to ABC drug exporter AbcA [Source:BROAD_F_oxysporum;Acc:FOXG_05904]	Environmental Information Processing	Membrane transport	ko02010//ABC transporters	K08711	GO:0016020//membrane;GO:0016021//integral component of membrane	GO:0005524//ATP binding;GO:0016887//ATPase activity;GO:0042626//ATPase activity, coupled to transmembrane movement of substances	GO:0055085//transmembrane transport
miR-30-x	FOXG_05914T0	957	981	-19.26	tCATTTGTGGCGGTTGCACaatgct	x|||||||:|x:|:||x||xxxxxx	tGTAAACATCCTCGAC-TGgaagct	--	conserved hypothetical protein [Source:BROAD_F_oxysporum;Acc:FOXG_05914]	-	-	-	-	-	-	-
miR-30-x	FOXG_05925T0	1341	1366	-20.18	gCATTTGTGGGCCGAGAT-ACCATTgc	x|||||||:||xxx||x|x|||x|:xx	tGTAAACATCC---TCGACTGGAAGct	ICP55	hypothetical protein similar to xaa-pro dipeptidase app(E.coli) [Source:BROAD_F_oxysporum;Acc:FOXG_05925]	-	-	-	-	-	GO:0004177//aminopeptidase activity;GO:0030145//manganese ion binding	-
miR-30-x	FOXG_05947T0	517	540	-12.81	aCATTTGTttcgaaggttcatgta	x|||||||xxxxxxxxxxxxxxxx	tGTAAACAtcctcgactggaagct	--	conserved hypothetical protein [Source:BROAD_F_oxysporum;Acc:FOXG_05947]	-	-	-	-	-	GO:0004649//poly(ADP-ribose) glycohydrolase activity	GO:0005975//carbohydrate metabolic process
miR-30-x	FOXG_05956T0	411	436	-14.82	cCATTTGTGCCCGAGGTCTCCTgagc	x|||||||:xxx|||x|xx|||xxxx	tGTAAACATC--CTCGACTGGAagct	AN2882	homoserine dehydrogenase [Source:BROAD_F_oxysporum;Acc:FOXG_05956]	Metabolism;Metabolism;Metabolism;Metabolism;Metabolism;Metabolism	Global and overview maps;Global and overview maps;Global and overview maps;Amino acid metabolism;Amino acid metabolism;Amino acid metabolism	ko01100//Metabolic pathways;ko01110//Biosynthesis of secondary metabolites;ko01230//Biosynthesis of amino acids;ko00260//Glycine, serine and threonine metabolism;ko00270//Cysteine and methionine metabolism;ko00300//Lysine biosynthesis	K00003;K00003;K00003;K00003;K00003;K00003	-	GO:0004412//homoserine dehydrogenase activity;GO:0016491//oxidoreductase activity;GO:0050661//NADP binding	GO:0006520//cellular amino acid metabolic process;GO:0055114//oxidation-reduction process
miR-30-x	FOXG_05969T0	1226	1249	-15.63	cCATTTGTTAGAACCGGTCTcggt	x|||||||xx||x|x|::||xxxx	tGTAAACATCCTCGACTGGAagct	atnE	conserved hypothetical protein [Source:BROAD_F_oxysporum;Acc:FOXG_05969]	-	-	-	-	-	GO:0005506//iron ion binding;GO:0016705//oxidoreductase activity, acting on paired donors, with incorporation or reduction of molecular oxygen;GO:0020037//heme binding	GO:0055114//oxidation-reduction process
miR-30-x	FOXG_05973T0	1256	1279	-13.39	aCATTTGTAcccccttgtgcccgt	x||||||||xxxxxxxxxxxxxxx	tGTAAACATcctcgactggaagct	--	conserved hypothetical protein [Source:BROAD_F_oxysporum;Acc:FOXG_05973]	-	-	-	-	-	-	-
miR-30-x	FOXG_05992T0	576	604	-20.13	cCATTTGTAGCTTCAGCATCGGCCTcagt	x|||||||||xxxx|||x|x|:|||xxxx	tGTAAACATCC---TCG-A-CTGGAagct	nuo-51	NADH dehydrogenase flavoprotein 1, mitochondrial precursor [Source:BROAD_F_oxysporum;Acc:FOXG_05992]	Metabolism;Metabolism	Global and overview maps;Energy metabolism	ko01100//Metabolic pathways;ko00190//Oxidative phosphorylation	K03942;K03942	-	GO:0008137//NADH dehydrogenase (ubiquinone) activity;GO:0010181//FMN binding;GO:0016651//oxidoreductase activity, acting on NAD(P)H;GO:0051287//NAD binding;GO:0051539//4 iron, 4 sulfur cluster binding	GO:0055114//oxidation-reduction process
miR-30-x	FOXG_05999T0	1969	1998	-11.59	tCATTTGTATCCACAGTCTCTGAACTTagg	x||||||||xxxxx||xxx||||x|||xxx	tGTAAACATCC---TC---GACTGGAAgct	SPAC12B10.01c	hypothetical protein similar to ubiquitin fusion degradation protein UFD4 [Source:BROAD_F_oxysporum;Acc:FOXG_05999]	Genetic Information Processing	Folding, sorting and degradation	ko04120//Ubiquitin mediated proteolysis	K10590	-	GO:0004842//ubiquitin-protein transferase activity	-
miR-30-x	FOXG_06018T0	903	925	-14.34	tCATTTGT-GGACCattctggaaa	x|||||||x|||x|xxxxxxxxxx	tGTAAACATCCTCGactggaagct	--	conserved hypothetical protein [Source:BROAD_F_oxysporum;Acc:FOXG_06018]	-	-	-	-	-	-	-
miR-30-x	FOXG_06067T0	1784	1807	-14.84	gCATTTGTCCGAAGAGAaggcagc	x|||||||xx||xxx||xxxxxxx	tGTAAACATCCTCGACTggaagct	ARB_00047	conserved hypothetical protein [Source:BROAD_F_oxysporum;Acc:FOXG_06067]	-	-	-	-	-	-	-
miR-30-x	FOXG_06070T0	257	283	-15.72	gCATTTGTACTTCATTTAGGCCTCCaa	x||||||||xxxx|x:|x|:|||x|xx	tGTAAACATCC--TCGA-CTGGAAGct	hsv2	hypothetical protein similar to phosphatidylinositol 3,5-bisphosphate-binding protein [Source:BROAD_F_oxysporum;Acc:FOXG_06070]	-	-	-	-	-	GO:0005515//protein binding	-
miR-30-x	FOXG_06088T0	1990	2013	-12.8	aCATTTGTctccgacatgaagcgg	x|||||||xxxxxxxxxxxxxxxx	tGTAAACAtcctcgactggaagct	taf2	conserved hypothetical protein [Source:BROAD_F_oxysporum;Acc:FOXG_06088]	Genetic Information Processing	Transcription	ko03022//Basal transcription factors	K03128	GO:0005669//transcription factor TFIID complex	-	-
miR-30-x	FOXG_06109T0	823	846	-17.67	cCATTTGTAGACGGTTACCaggaa	x|||||||||xx|x|x|||xxxxx	tGTAAACATCCTCGACTGGaagct	FUM18	conserved hypothetical protein [Source:BROAD_F_oxysporum;Acc:FOXG_06109]	Metabolism;Metabolism	Global and overview maps;Lipid metabolism	ko01100//Metabolic pathways;ko00600//Sphingolipid metabolism	K04709;K04709	GO:0016021//integral component of membrane	-	-
miR-30-x	FOXG_06166T0	1080	1102	-23.7	gCATTTGTTGTGGC-GACCTgagg	x|||||||x|x:||x|||||xxxx	tGTAAACATCCTCGACTGGAagct	--	hypothetical protein similar to endonuclease/exonuclease/phosphatase family protein [Source:BROAD_F_oxysporum;Acc:FOXG_06166]	-	-	-	-	-	-	-
miR-30-x	FOXG_06211T0	1367	1387	-16.73	tCATTTGTGG---TTGACTccatc	x|||||||:|xxx:||||:xxxxx	tGTAAACATCCTCGACTGGaagct	pmc1	hypothetical protein similar to calcium P-type ATPase ) [Source:BROAD_F_oxysporum;Acc:FOXG_06211]	-	-	-	-	GO:0016021//integral component of membrane	GO:0000166//nucleotide binding	-
miR-30-x	FOXG_06212T0	811	835	-16.31	aCATTTGTAGTCACTTGAaaccgcg	x|||||||||xx|x:|||xxxxxxx	tGTAAACATCC-TCGACTggaagct	PBY1	hypothetical protein similar to tubulin-tyrosine ligase family protein [Source:BROAD_F_oxysporum;Acc:FOXG_06212]	-	-	-	-	-	GO:0016787//hydrolase activity	GO:0006464//cellular protein modification process
miR-30-x	FOXG_06222T0	129	154	-13.05	tCATTTGTTCGCGAACTGGgtacttg	x|||||||xx:x||x|||:xxxxxxx	tGTAAACA--TCCTCGACTggaagct	--	conserved hypothetical protein [Source:BROAD_F_oxysporum;Acc:FOXG_06222]	-	-	-	-	-	-	-
miR-30-x	FOXG_06269T0	111	136	-24.22	gCATTTGTAGCGAAGGTGACggttgc	x|||||||||x||x|x||||xxxxxx	tGTAAACATC-CT-CGACTGgaagct	prlL	conserved hypothetical protein [Source:BROAD_F_oxysporum;Acc:FOXG_06269]	-	-	-	-	-	-	GO:0055085//transmembrane transport
miR-30-x	FOXG_06277T0	5675	5698	-11.87	aCATTTGTCGtctccgtaggtcaa	x|||||||x|xxxxxxxxxxxxxx	tGTAAACATCctcgactggaagct	CSF1	conserved hypothetical protein [Source:BROAD_F_oxysporum;Acc:FOXG_06277]	-	-	-	-	GO:0016021//integral component of membrane	-	GO:0006113//fermentation
miR-30-x	FOXG_06286T0	628	649	-13.96	aCATTTGTATCATCT--CTTTggg	x||||||||xx|x||xx|:||xxx	tGTAAACATCCTCGACTGGAAgct	ALG7	hypothetical protein similar to ALG7 [Source:BROAD_F_oxysporum;Acc:FOXG_06286]	Metabolism;Metabolism	Global and overview maps;Glycan biosynthesis and metabolism	ko01100//Metabolic pathways;ko00510//N-Glycan biosynthesis	K01001;K01001	GO:0016021//integral component of membrane	GO:0003975//UDP-N-acetylglucosamine-dolichyl-phosphate N-acetylglucosaminephosphotransferase activity;GO:0008963//phospho-N-acetylmuramoyl-pentapeptide-transferase activity	GO:0006487//protein N-linked glycosylation;GO:0006488//dolichol-linked oligosaccharide biosynthetic process
miR-30-x	FOXG_06336T0	216	238	-21.73	tCATTTGT-GGAGCGAGTCgccaa	x|||||||x|||||xx::|xxxxx	tGTAAACATCCTCGACTGGaagct	CRC1	hypothetical protein similar to mitochondrial carnitine:acyl carnitine carrier [Source:BROAD_F_oxysporum;Acc:FOXG_06336]	-	-	-	-	-	-	-
miR-30-x	FOXG_06369T0	298	321	-13.06	tCATTTGTCGCAGGTGTATTGCgg	x|||||||x|x||x||xx:|x|xx	tGTAAACATCCTCGACTGGAAGct	--	predicted protein [Source:BROAD_F_oxysporum;Acc:FOXG_06369]	-	-	-	-	-	-	-
miR-30-x	FOXG_06378T0	1500	1522	-16.41	cCATTTGTCG-AGCcttcagtcgt	x|||||||x|x|||xxxxxxxxxx	tGTAAACATCCTCGactggaagct	FOW2	Zn(II)2Cys6 transcription factor [Source:UniProtKB/TrEMBL;Acc:Q0WXM3]	-	-	-	-	GO:0005634//nucleus	GO:0000981//DNA-binding transcription factor activity, RNA polymerase II-specific;GO:0003677//DNA binding;GO:0008270//zinc ion binding	GO:0006351//transcription, DNA-templated;GO:0006355//regulation of transcription, DNA-templated
miR-30-x	FOXG_06425T0	2609	2632	-16.83	gCATTTGTGAGAACCGtagccgag	x|||||||:x||x|x|xxxxxxxx	tGTAAACATCCTCGACtggaagct	MX1	conserved hypothetical protein [Source:BROAD_F_oxysporum;Acc:FOXG_06425]	-	-	-	-	-	GO:0003924//GTPase activity;GO:0005525//GTP binding	-
miR-30-x	FOXG_06467T0	466	490	-13.03	aCATTTGTCCAAAGCAAACacactc	x|||||||xxx|x||xx||xxxxxx	tGTAAACATCCT-CGACTGgaagct	cfp	conserved hypothetical protein [Source:BROAD_F_oxysporum;Acc:FOXG_06467]	Metabolism;Metabolism;Metabolism	Global and overview maps;Global and overview maps;Carbohydrate metabolism	ko01100//Metabolic pathways;ko01110//Biosynthesis of secondary metabolites;ko00010//Glycolysis / Gluconeogenesis	K01568;K01568;K01568	-	GO:0000287//magnesium ion binding;GO:0003824//catalytic activity;GO:0016831//carboxy-lyase activity;GO:0030976//thiamine pyrophosphate binding	-
miR-30-x	FOXG_06525T0	40	61	-17.92	gCATTTGTGAG-GCT-ACTTagta	x|||||||:x|x|||x||:|xxxx	tGTAAACATCCTCGACTGGAagct	--	predicted protein [Source:BROAD_F_oxysporum;Acc:FOXG_06525]	-	-	-	-	-	GO:0005515//protein binding	-
miR-30-x	FOXG_06577T0	788	811	-10.93	gCATTTGTctcttacacggtctct	x|||||||xxxxxxxxxxxxxxxx	tGTAAACAtcctcgactggaagct	TRK1	hypothetical protein similar to potassium uptake transporter [Source:BROAD_F_oxysporum;Acc:FOXG_06577]	-	-	-	-	-	GO:0008324//cation transmembrane transporter activity	GO:0006812//cation transport;GO:0055085//transmembrane transport
miR-30-x	FOXG_06592T0	1506	1531	-15.79	cCATTTGTTAGTGACCAGGACTcaac	x|||||||x||x||x|x|:x||xxxx	tGTAAACA-TC-CTCGACTGGAagct	plb2	lysophospholipase 3 precursor [Source:BROAD_F_oxysporum;Acc:FOXG_06592]	Metabolism	Lipid metabolism	ko00564//Glycerophospholipid metabolism	K13333	-	GO:0004620//phospholipase activity	GO:0009395//phospholipid catabolic process
miR-30-x	FOXG_06601T0	186	211	-17.55	gCATTTGTACTGGTTCTAGCCcacac	x||||||||xx||xx||x:||xxxxx	tGTAAACAT--CCTCGACTGGaagct	--	conserved hypothetical protein [Source:BROAD_F_oxysporum;Acc:FOXG_06601]	-	-	-	-	-	-	-
miR-30-x	FOXG_06667T0	1506	1531	-15.79	cCATTTGTTAGTGACCAGGACTcaac	x|||||||x||x||x|x|:x||xxxx	tGTAAACA-TC-CTCGACTGGAagct	plb2	lysophospholipase 2 [Source:BROAD_F_oxysporum;Acc:FOXG_06667]	Metabolism	Lipid metabolism	ko00564//Glycerophospholipid metabolism	K13333	-	GO:0004620//phospholipase activity	GO:0009395//phospholipid catabolic process
miR-30-x	FOXG_06685T0	788	811	-10.93	gCATTTGTctcttacacggtctct	x|||||||xxxxxxxxxxxxxxxx	tGTAAACAtcctcgactggaagct	TRK1	hypothetical protein similar to potassium uptake transporter [Source:BROAD_F_oxysporum;Acc:FOXG_06685]	-	-	-	-	-	GO:0008324//cation transmembrane transporter activity	GO:0006812//cation transport;GO:0055085//transmembrane transport
miR-30-x	FOXG_06739T0	40	61	-17.92	gCATTTGTGAG-GCT-ACTTagta	x|||||||:x|x|||x||:|xxxx	tGTAAACATCCTCGACTGGAagct	--	predicted protein [Source:BROAD_F_oxysporum;Acc:FOXG_06739]	-	-	-	-	-	GO:0005515//protein binding	-
miR-30-x	FOXG_06796T0	466	490	-13.03	aCATTTGTCCAAAGCAAACacactc	x|||||||xxx|x||xx||xxxxxx	tGTAAACATCCT-CGACTGgaagct	cfp	conserved hypothetical protein [Source:BROAD_F_oxysporum;Acc:FOXG_06796]	Metabolism;Metabolism;Metabolism	Global and overview maps;Global and overview maps;Carbohydrate metabolism	ko01100//Metabolic pathways;ko01110//Biosynthesis of secondary metabolites;ko00010//Glycolysis / Gluconeogenesis	K01568;K01568;K01568	-	GO:0000287//magnesium ion binding;GO:0003824//catalytic activity;GO:0016831//carboxy-lyase activity;GO:0030976//thiamine pyrophosphate binding	-
miR-30-x	FOXG_06966T0	253	276	-10.72	cCATTTGTtcaacggtaccaagct	x|||||||xxxxxxxxxxxxxxxx	tGTAAACAtcctcgactggaagct	BOT1	conserved hypothetical protein [Source:BROAD_F_oxysporum;Acc:FOXG_06966]	-	-	-	-	-	GO:0005506//iron ion binding;GO:0016705//oxidoreductase activity, acting on paired donors, with incorporation or reduction of molecular oxygen;GO:0020037//heme binding	GO:0055114//oxidation-reduction process
miR-30-x	FOXG_06970T0	728	751	-13.26	gCATTTGTGGttccactcacaact	x|||||||:|xxxxxxxxxxxxxx	tGTAAACATCctcgactggaagct	AnaeK_1127	conserved hypothetical protein [Source:BROAD_F_oxysporum;Acc:FOXG_06970]	-	-	-	-	-	-	-
miR-30-x	FOXG_06984T0	1049	1072	-11.46	tCATTTGTtccgcccactgaaggc	x|||||||xxxxxxxxxxxxxxxx	tGTAAACAtcctcgactggaagct	hmp	hypothetical protein similar to bacterial hemoglobin [Source:BROAD_F_oxysporum;Acc:FOXG_06984]	-	-	-	-	-	GO:0008941//nitric oxide dioxygenase activity;GO:0016491//oxidoreductase activity;GO:0019825//oxygen binding;GO:0020037//heme binding;GO:0071949//FAD binding	GO:0051409//response to nitrosative stress;GO:0055114//oxidation-reduction process
miR-30-x	FOXG_06993T0	10	34	-13.56	cCATTTGTAAGAACTTCGTCTTTat	x||||||||x||x||xx::|||:xx	tGTAAACATCCTCGAC-TGGAAGct	VIT1	conserved hypothetical protein [Source:BROAD_F_oxysporum;Acc:FOXG_06993]	-	-	-	-	-	GO:0005384//manganese ion transmembrane transporter activity	GO:0030026//cellular manganese ion homeostasis
miR-30-x	FOXG_07014T0	85	106	-18.13	cCATTTGTGGTAGC--AACTACcg	x|||||||:|x|||xx|x||x|xx	tGTAAACATCCTCGACTGGAAGct	TP	hypothetical protein similar to clock-controlled gene-9 protein [Source:BROAD_F_oxysporum;Acc:FOXG_07014]	-	-	-	-	-	-	-
miR-30-x	FOXG_07116T0	1451	1474	-24.57	aCATTTGTTAGGAGC-GGTTTTggt	x|||||||x||||||x|:::||xxx	tGTAAACA-TCCTCGACTGGAAgct	atnE	conserved hypothetical protein [Source:BROAD_F_oxysporum;Acc:FOXG_07116]	-	-	-	-	-	GO:0005506//iron ion binding;GO:0016705//oxidoreductase activity, acting on paired donors, with incorporation or reduction of molecular oxygen;GO:0020037//heme binding	GO:0055114//oxidation-reduction process
miR-30-x	FOXG_07169T0	354	379	-23.94	gCATTTGTAGAGGCAGCTACCTCCat	x|||||||||x:||x|xx||||x|xx	tGTAAACATCCTCGAC--TGGAAGct	--	predicted protein [Source:BROAD_F_oxysporum;Acc:FOXG_07169]	-	-	-	-	-	-	-
miR-30-x	FOXG_07224T0	186	211	-17.55	gCATTTGTACTGGTTCTAGCCcacac	x||||||||xx||xx||x:||xxxxx	tGTAAACAT--CCTCGACTGGaagct	--	conserved hypothetical protein [Source:BROAD_F_oxysporum;Acc:FOXG_07224]	-	-	-	-	-	-	-
miR-30-x	FOXG_07234T0	1506	1531	-15.79	cCATTTGTTAGTGACCAGGACTcaac	x|||||||x||x||x|x|:x||xxxx	tGTAAACA-TC-CTCGACTGGAagct	plb2	lysophospholipase 3 precursor [Source:BROAD_F_oxysporum;Acc:FOXG_07234]	Metabolism	Lipid metabolism	ko00564//Glycerophospholipid metabolism	K13333	-	GO:0004620//phospholipase activity	GO:0009395//phospholipid catabolic process
miR-30-x	FOXG_07249T0	788	811	-10.93	gCATTTGTctcttacacggtctct	x|||||||xxxxxxxxxxxxxxxx	tGTAAACAtcctcgactggaagct	TRK1	hypothetical protein similar to potassium uptake transporter [Source:BROAD_F_oxysporum;Acc:FOXG_07249]	-	-	-	-	-	GO:0008324//cation transmembrane transporter activity	GO:0006812//cation transport;GO:0055085//transmembrane transport
miR-30-x	FOXG_07299T0	40	61	-17.92	gCATTTGTGAG-GCT-ACTTagta	x|||||||:x|x|||x||:|xxxx	tGTAAACATCCTCGACTGGAagct	--	predicted protein [Source:BROAD_F_oxysporum;Acc:FOXG_07299]	-	-	-	-	-	GO:0005515//protein binding	-
miR-30-x	FOXG_07356T0	466	490	-13.03	aCATTTGTCCAAAGCAAACacactc	x|||||||xxx|x||xx||xxxxxx	tGTAAACATCCT-CGACTGgaagct	cfp	conserved hypothetical protein [Source:BROAD_F_oxysporum;Acc:FOXG_07356]	Metabolism;Metabolism;Metabolism	Global and overview maps;Global and overview maps;Carbohydrate metabolism	ko01100//Metabolic pathways;ko01110//Biosynthesis of secondary metabolites;ko00010//Glycolysis / Gluconeogenesis	K01568;K01568;K01568	-	GO:0000287//magnesium ion binding;GO:0003824//catalytic activity;GO:0016831//carboxy-lyase activity;GO:0030976//thiamine pyrophosphate binding	-
miR-30-x	FOXG_07382T0	383	406	-16.27	gCATTTGTGGttccagttactacc	x|||||||:|xxxxxxxxxxxxxx	tGTAAACATCctcgactggaagct	aphA	hypothetical protein similar to acid phosphatase [Source:BROAD_F_oxysporum;Acc:FOXG_07382]	-	-	-	-	-	GO:0003993//acid phosphatase activity;GO:0005515//protein binding;GO:0016787//hydrolase activity;GO:0046872//metal ion binding	-
miR-30-x	FOXG_07400T0	372	397	-17.03	gCATTTGTATTCTCCTACGTCTTCga	x||||||||xxxx|xx||xx||||xx	tGTAAACATCCTCGACTG--GAAGct	--	conserved hypothetical protein [Source:BROAD_F_oxysporum;Acc:FOXG_07400]	-	-	-	-	-	GO:0005515//protein binding	-
miR-30-x	FOXG_07414T0	28	49	-15.53	gCATTTGTCGTCG--GACCaccca	x|||||||x|xx|xx||||xxxxx	tGTAAACATCCTCGACTGGaagct	alcB	conserved hypothetical protein [Source:BROAD_F_oxysporum;Acc:FOXG_07414]	Metabolism;Metabolism;Metabolism;Metabolism;Metabolism	Global and overview maps;Global and overview maps;Carbohydrate metabolism;Amino acid metabolism;Lipid metabolism	ko01100//Metabolic pathways;ko01110//Biosynthesis of secondary metabolites;ko00010//Glycolysis / Gluconeogenesis;ko00350//Tyrosine metabolism;ko00071//Fatty acid degradation	K13953;K13953;K13953;K13953;K13953	-	GO:0008270//zinc ion binding;GO:0016491//oxidoreductase activity	GO:0055114//oxidation-reduction process
miR-30-x	FOXG_07435T0	1094	1117	-11.04	cCATTTGTACTTTCTCCCCagcat	x||||||||xxxx||xx||xxxxx	tGTAAACATCCTCGACTGGaagct	SPBC1198.01	hypothetical protein similar to formaldehyde dehydrogenase [Source:BROAD_F_oxysporum;Acc:FOXG_07435]	-	-	-	-	-	GO:0008270//zinc ion binding;GO:0016491//oxidoreductase activity	GO:0055114//oxidation-reduction process
miR-30-x	FOXG_07445T0	740	763	-11.27	aCATTTGTcttcccagtcagagac	x|||||||xxxxxxxxxxxxxxxx	tGTAAACAtcctcgactggaagct	cht	cyanide hydratase [Source:BROAD_F_oxysporum;Acc:FOXG_07445]	Metabolism;Metabolism	Global and overview maps;Metabolism of other amino acids	ko01100//Metabolic pathways;ko00460//Cyanoamino acid metabolism	K10675;K10675	-	GO:0016810//hydrolase activity, acting on carbon-nitrogen (but not peptide) bonds;GO:0030196//cyanide hydratase activity	GO:0006807//nitrogen compound metabolic process;GO:0019500//cyanide catabolic process
miR-30-x	FOXG_07447T0	677	700	-16.86	aCATTTGTTTCGGCAACCCGTCtc	x|||||||xxx:||xxx||x||xx	tGTAAACATCCTCGACTGGAAGct	--	conserved hypothetical protein [Source:BROAD_F_oxysporum;Acc:FOXG_07447]	-	-	-	-	-	-	-
miR-30-x	FOXG_07465T0	1130	1153	-13.86	gCATTTGTccttagacttctgcgg	x|||||||xxxxxxxxxxxxxxxx	tGTAAACAtcctcgactggaagct	HNM1	conserved hypothetical protein [Source:BROAD_F_oxysporum;Acc:FOXG_07465]	-	-	-	-	GO:0016020//membrane;GO:0016021//integral component of membrane	GO:0022857//transmembrane transporter activity	GO:0006865//amino acid transport;GO:0055085//transmembrane transport
miR-30-x	FOXG_07477T0	76	97	-20.77	gCATTTGT-GAAGG-GTCCTTCaa	x|||||||x|x||xx|x|||||xx	tGTAAACATCCTCGACTGGAAGct	--	conserved hypothetical protein [Source:BROAD_F_oxysporum;Acc:FOXG_07477]	-	-	-	-	-	-	-
miR-30-x	FOXG_07492T0	526	550	-24.63	tCATTTGTAG-AGCTGGGACCTgaaa	x|||||||||x|||||xx||||xxxx	tGTAAACATCCTCGAC--TGGAagct	--	hypothetical protein similar to beta-glucanase precursor [Source:BROAD_F_oxysporum;Acc:FOXG_07492]	-	-	-	-	-	GO:0004553//hydrolase activity, hydrolyzing O-glycosyl compounds	GO:0005975//carbohydrate metabolic process
miR-30-x	FOXG_07510T0	893	915	-12.06	aCATTTGTTGAACC-GGTTTagcg	x|||||||x|x|x|x|:::|xxxx	tGTAAACATCCTCGACTGGAagct	--	conserved hypothetical protein [Source:BROAD_F_oxysporum;Acc:FOXG_07510]	-	-	-	-	-	-	-
miR-30-x	FOXG_07546T0	490	513	-10.91	gCATTTGTtctacaactagggtca	x|||||||xxxxxxxxxxxxxxxx	tGTAAACAtcctcgactggaagct	SPCC74.04	conserved hypothetical protein [Source:BROAD_F_oxysporum;Acc:FOXG_07546]	-	-	-	-	GO:0016020//membrane;GO:0016021//integral component of membrane	GO:0022857//transmembrane transporter activity	GO:0006865//amino acid transport;GO:0055085//transmembrane transport
miR-30-x	FOXG_07582T0	243	268	-15.61	gCATTTGTTAACCACCTGGTCaggca	x|||||||xx|xx|x|||::|xxxxx	tGTAAACA--TCCTCGACTGGaagct	--	conserved hypothetical protein [Source:BROAD_F_oxysporum;Acc:FOXG_07582]	-	-	-	-	-	-	-
miR-30-x	FOXG_07605T0	811	832	-13.45	gCATTTGTA--AATCGACTaagga	x||||||||xx|x:x|||:xxxxx	tGTAAACATCCTCGACTGGaagct	Txlnb	conserved hypothetical protein [Source:BROAD_F_oxysporum;Acc:FOXG_07605]	-	-	-	-	-	GO:0019905//syntaxin binding	-
miR-30-x	FOXG_07615T0	692	714	-17.04	gCATTTGTAGCCACC-ACCATCtt	x|||||||||xxx|xx|||x||xx	tGTAAACATCCTCGACTGGAAGct	--	conserved hypothetical protein [Source:BROAD_F_oxysporum;Acc:FOXG_07615]	-	-	-	-	GO:0000127//transcription factor TFIIIC complex	-	GO:0006384//transcription initiation from RNA polymerase III promoter
miR-30-x	FOXG_07631T0	270	301	-14.72	tCATTTGTCTCTCGAAGAACCAGACCTATCtg	x|||||||xxxxxxx||x|x|x|||||x||xx	tGTAAACA-------TCCTCGACTGGA-AGct	--	hypothetical protein similar to carboxylic acid transport protein [Source:BROAD_F_oxysporum;Acc:FOXG_07631]	-	-	-	-	GO:0016021//integral component of membrane	GO:0022857//transmembrane transporter activity	GO:0055085//transmembrane transport
miR-30-x	FOXG_07634T0	1115	1141	-19.76	cCATTTGTAGCGCGAGCTCCCGTGCtc	x|||||||||xxx|||||xx|x|x|xx	tGTAAACATC---CTCGACTGGAAGct	CYB2	conserved hypothetical protein [Source:BROAD_F_oxysporum;Acc:FOXG_07634]	Metabolism;Metabolism	Global and overview maps;Carbohydrate metabolism	ko01100//Metabolic pathways;ko00620//Pyruvate metabolism	K00101;K00101	-	GO:0003824//catalytic activity;GO:0010181//FMN binding;GO:0016491//oxidoreductase activity	GO:0055114//oxidation-reduction process
miR-30-x	FOXG_07649T0	147	173	-22.14	aCATTTGTACAA-CTGAACAACCTTCgt	x||||||||xx|x||||xxxx|||||xx	tGTAAACATCCTCGACT----GGAAGct	--	conserved hypothetical protein [Source:BROAD_F_oxysporum;Acc:FOXG_07649]	-	-	-	-	-	GO:0005515//protein binding	-
miR-30-x	FOXG_07674T0	1134	1156	-14.95	tCATTTGTGCTAGA-GACCCTTat	x|||||||:xx||xx||||x|:xx	tGTAAACATCCTCGACTGGAAGct	--	conserved hypothetical protein [Source:BROAD_F_oxysporum;Acc:FOXG_07674]	-	-	-	-	-	-	-
miR-30-x	FOXG_07679T0	1674	1696	-15.96	gCATTTGTCAGTG-TGCCagtggt	x|||||||xx|x|x||x|xxxxxx	tGTAAACATCCTCGACTGgaagct	msy1	conserved hypothetical protein [Source:BROAD_F_oxysporum;Acc:FOXG_07679]	-	-	-	-	GO:0016020//membrane	GO:0005509//calcium ion binding	GO:0055085//transmembrane transport
miR-30-x	FOXG_07715T0	1804	1825	-13.08	aCATTTGTC--AGCTCAgtgagtc	x|||||||xxx||||x|xxxxxxx	tGTAAACATCCTCGACTggaagct	leu-6	leucyl-tRNA synthetase [Source:BROAD_F_oxysporum;Acc:FOXG_07715]	Genetic Information Processing	Translation	ko00970//Aminoacyl-tRNA biosynthesis	K01869	-	GO:0000166//nucleotide binding;GO:0002161//aminoacyl-tRNA editing activity;GO:0004812//aminoacyl-tRNA ligase activity;GO:0004823//leucine-tRNA ligase activity;GO:0005524//ATP binding	GO:0006418//tRNA aminoacylation for protein translation;GO:0006429//leucyl-tRNA aminoacylation
miR-30-x	FOXG_07736T0	1487	1510	-12.51	tCATTTGTGATGTATGCCCcgtaa	x|||||||:xx:xx||x||xxxxx	tGTAAACATCCTCGACTGGaagct	uba2	hypothetical protein similar to ubiquitin-activating enzyme [Source:BROAD_F_oxysporum;Acc:FOXG_07736]	Genetic Information Processing	Folding, sorting and degradation	ko04120//Ubiquitin mediated proteolysis	K10685	-	GO:0008641//ubiquitin-like modifier activating enzyme activity;GO:0019948//SUMO activating enzyme activity	GO:0016925//protein sumoylation
miR-30-x	FOXG_07742T0	232	256	-15.29	aCATTTGTGCCTAGCGTAACTatgg	x|||||||:xxx|||xx|x||xxxx	tGTAAACATCC-TCGACTGGAagct	gel2	conserved hypothetical protein [Source:BROAD_F_oxysporum;Acc:FOXG_07742]	-	-	-	-	-	-	-
miR-30-x	FOXG_07753T0	854	877	-15.13	aCATTTGTtcatccttcatcaatt	x|||||||xxxxxxxxxxxxxxxx	tGTAAACAtcctcgactggaagct	mof	conserved hypothetical protein [Source:BROAD_F_oxysporum;Acc:FOXG_07753]	-	-	-	-	-	GO:0004402//histone acetyltransferase activity	GO:0006355//regulation of transcription, DNA-templated;GO:0016573//histone acetylation
miR-30-x	FOXG_07777T0	67	88	-13.87	cCATTTGTTGTTACGG--CTTCgg	x|||||||x|xxx|x|xx||||xx	tGTAAACATCCTCGACTGGAAGct	AKT7	conserved hypothetical protein [Source:BROAD_F_oxysporum;Acc:FOXG_07777]	-	-	-	-	-	GO:0005506//iron ion binding;GO:0016705//oxidoreductase activity, acting on paired donors, with incorporation or reduction of molecular oxygen;GO:0020037//heme binding	GO:0055114//oxidation-reduction process
miR-30-x	FOXG_07778T0	147	171	-16.32	gCATTTGTCCGCTATTGACCcaagg	x|||||||xx|xxx:|||||xxxxx	tGTAAACATCCTC-GACTGGaagct	cwh43	hypothetical protein similar to calcofluor white hypersensitive protein precursor [Source:BROAD_F_oxysporum;Acc:FOXG_07778]	-	-	-	-	-	-	-
miR-30-x	FOXG_07779T0	104	127	-12.03	cCATTTGTGGTTATTGGTTacgtg	x|||||||:|xxx:||:::xxxxx	tGTAAACATCCTCGACTGGaagct	CWH43	conserved hypothetical protein [Source:BROAD_F_oxysporum;Acc:FOXG_07779]	-	-	-	-	GO:0000139//Golgi membrane	-	-
miR-30-x	FOXG_07784T0	1444	1467	-10.65	tCATTTGTcctaaagtacgacatc	x|||||||xxxxxxxxxxxxxxxx	tGTAAACAtcctcgactggaagct	bimE	conserved hypothetical protein [Source:BROAD_F_oxysporum;Acc:FOXG_07784]	Cellular Processes;Cellular Processes;Genetic Information Processing	Cell growth and death;Cell growth and death;Folding, sorting and degradation	ko04111//Cell cycle - yeast;ko04113//Meiosis - yeast;ko04120//Ubiquitin mediated proteolysis	K03348;K03348;K03348	GO:0005680//anaphase-promoting complex	-	-
miR-30-x	FOXG_07808T0	1136	1162	-18.67	gCATTTGTAACGGGAACATGCGTGCct	x||||||||xxx|||x|xx:|x|x|xx	tGTAAACAT---CCTCGACTGGAAGct	ARG1	argininosuccinate synthase [Source:BROAD_F_oxysporum;Acc:FOXG_07808]	Metabolism;Metabolism;Metabolism;Metabolism;Metabolism	Global and overview maps;Global and overview maps;Global and overview maps;Amino acid metabolism;Amino acid metabolism	ko01100//Metabolic pathways;ko01110//Biosynthesis of secondary metabolites;ko01230//Biosynthesis of amino acids;ko00250//Alanine, aspartate and glutamate metabolism;ko00220//Arginine biosynthesis	K01940;K01940;K01940;K01940;K01940	-	GO:0004055//argininosuccinate synthase activity;GO:0005524//ATP binding	GO:0006526//arginine biosynthetic process
miR-30-x	FOXG_07875T0	812	835	-20.97	aCATTTGTGGTTGCCGAGCgaacg	x|||||||:|xx||x||x|xxxxx	tGTAAACATCCTCGACTGGaagct	ydgJ	hypothetical protein similar to NAD-binding Rossmann fold oxidoreductase [Source:BROAD_F_oxysporum;Acc:FOXG_07875]	Metabolism;Metabolism	Global and overview maps;Carbohydrate metabolism	ko01100//Metabolic pathways;ko00040//Pentose and glucuronate interconversions	K18106;K18106	-	GO:0016491//oxidoreductase activity	-
miR-30-x	FOXG_07884T0	333	356	-12.96	gCATTTGTcttcatcgaaggtccg	x|||||||xxxxxxxxxxxxxxxx	tGTAAACAtcctcgactggaagct	CWC2	pre-mRNA-splicing factor CWC2 [Source:BROAD_F_oxysporum;Acc:FOXG_07884]	-	-	-	-	-	GO:0003676//nucleic acid binding;GO:0003723//RNA binding;GO:0017070//U6 snRNA binding;GO:0036002//pre-mRNA binding;GO:0046872//metal ion binding	GO:0000387//spliceosomal snRNP assembly;GO:0000398//mRNA splicing, via spliceosome;GO:0045292//mRNA cis splicing, via spliceosome
miR-30-x	FOXG_07901T0	2879	2902	-12.62	aCATTTGTCGtcaaacatggagac	x|||||||x|xxxxxxxxxxxxxx	tGTAAACATCctcgactggaagct	ro-3	dynactin [Source:BROAD_F_oxysporum;Acc:FOXG_07901]	-	-	-	-	-	-	-
miR-30-x	FOXG_07903T0	309	331	-14.2	gCATTTGTCACAAC-GGCGTCCgg	x|||||||xxx|x|x|:|x|x|xx	tGTAAACATCCTCGACTGGAAGct	--	conserved hypothetical protein [Source:BROAD_F_oxysporum;Acc:FOXG_07903]	-	-	-	-	-	GO:0046872//metal ion binding	-
miR-30-x	FOXG_07950T0	2429	2451	-15.82	cCATTTGTAG-AGCAGGgaaagtg	x|||||||||x|||x|:xxxxxxx	tGTAAACATCCTCGACTggaagct	ABZ1	conserved hypothetical protein [Source:BROAD_F_oxysporum;Acc:FOXG_07950]	Metabolism	Metabolism of cofactors and vitamins	ko00790//Folate biosynthesis	K13950	-	-	GO:0009058//biosynthetic process
miR-30-x	FOXG_07953T0	118	143	-16.98	cCATTTGTACGCTGTTGCATCagcgg	x||||||||x|xx|:||x|:|xxxxx	tGTAAACATCCT-CGAC-TGGaagct	novJ	conserved hypothetical protein [Source:BROAD_F_oxysporum;Acc:FOXG_07953]	-	-	-	-	-	-	-
miR-30-x	FOXG_07993T0	1523	1549	-14.08	tCATTTGTTATATCGGCGGGCagaacc	x|||||||xxx|xx:||x|:|xxxxxx	tGTAAACA---TCCTCGACTGgaagct	NOP2	nucleolar protein 2 [Source:BROAD_F_oxysporum;Acc:FOXG_07993]	-	-	-	-	-	GO:0003723//RNA binding;GO:0008168//methyltransferase activity;GO:0008757//S-adenosylmethionine-dependent methyltransferase activity	GO:0006364//rRNA processing
miR-30-x	FOXG_08043T0	2438	2461	-13.12	aCATTTGTAattttcacgccgtgt	x||||||||xxxxxxxxxxxxxxx	tGTAAACATcctcgactggaagct	spt7	hypothetical protein similar to transcriptional activator spt7 [Source:BROAD_F_oxysporum;Acc:FOXG_08043]	-	-	-	-	GO:0000124//SAGA complex;GO:0046695//SLIK (SAGA-like) complex	GO:0005515//protein binding;GO:0046982//protein heterodimerization activity	-
miR-30-x	FOXG_08050T0	149	172	-13.66	gCATTTGTAAAACGTAACCgcagc	x||||||||xx|xx|x|||xxxxx	tGTAAACATCCTCGACTGGaagct	Cog3	conserved hypothetical protein [Source:BROAD_F_oxysporum;Acc:FOXG_08050]	-	-	-	-	GO:0005801//cis-Golgi network;GO:0016020//membrane	-	GO:0006886//intracellular protein transport
miR-30-x	FOXG_08064T0	2896	2919	-13.95	cCATTTGTGTCTAAGGAACTTCaa	x|||||||:xxxxxx||x||||xx	tGTAAACATCCTCGACTGGAAGct	--	conserved hypothetical protein [Source:BROAD_F_oxysporum;Acc:FOXG_08064]	-	-	-	-	-	-	-
miR-30-x	FOXG_08065T0	1176	1201	-16.37	aCATTTGTGAAGCGTCTGGTagagcc	x|||||||xx||x:x|||::xxxxxx	tGTAAACA--TCCTCGACTGgaagct	CCT6	T-complex protein 1 subunit zeta [Source:BROAD_F_oxysporum;Acc:FOXG_08065]	-	-	-	-	-	GO:0005524//ATP binding;GO:0051082//unfolded protein binding	GO:0006457//protein folding
miR-30-x	FOXG_08086T0	177	204	-15.86	tCATTTGTTAAGGAGAACTCAGCATCta	x|||||||xx|||||xx||x|x|x||xx	tGTAAACA--TCCTC--GACTGGAAGct	Kif22	hypothetical protein similar to kinesin family protein [Source:BROAD_F_oxysporum;Acc:FOXG_08086]	-	-	-	-	-	GO:0003777//microtubule motor activity;GO:0005524//ATP binding;GO:0008017//microtubule binding	GO:0007018//microtubule-based movement
miR-30-x	FOXG_08106T0	1013	1039	-23.5	gCATTTGTAGCTAGACTGGTCGTTCca	x|||||||||xx||x|||::|x|||xx	tGTAAACATCC-TC-GACTGG-AAGct	SPBC4B4.04	hypothetical protein similar to eukaryotic translation initiation factor 3 subunit 9 [Source:BROAD_F_oxysporum;Acc:FOXG_08106]	-	-	-	-	-	GO:0003743//translation initiation factor activity;GO:0005515//protein binding	GO:0006413//translational initiation
miR-30-x	FOXG_08161T0	563	589	-16.71	tCATTTGTTACTGTTGTATACGTTCgt	x|||||||xxxx|:||xxx||x|||xx	tGTAAACATCCTCGAC---TGGAAGct	ATG9	conserved hypothetical protein [Source:BROAD_F_oxysporum;Acc:FOXG_08161]	Cellular Processes;Cellular Processes	Transport and catabolism;Transport and catabolism	ko04138//Autophagy - yeast;ko04136//Autophagy - other eukaryotes	K17907;K17907	-	-	GO:0006914//autophagy
miR-30-x	FOXG_08165T0	292	311	-10.99	tCATTTGT--GA-CT-ACCcacta	x|||||||xx||x||x|||xxxxx	tGTAAACATCCTCGACTGGaagct	EMG1	nucleolar essential protein 1 [Source:BROAD_F_oxysporum;Acc:FOXG_08165]	Genetic Information Processing	Translation	ko03008//Ribosome biogenesis in eukaryotes	K14568	-	GO:0008168//methyltransferase activity	-
miR-30-x	FOXG_08177T0	561	580	-13.41	cCATTTGT----GCTAACCaggtc	x|||||||xxxx|||x|||xxxxx	tGTAAACATCCTCGACTGGaagct	abh1	conserved hypothetical protein [Source:BROAD_F_oxysporum;Acc:FOXG_08177]	-	-	-	-	-	GO:0016491//oxidoreductase activity	GO:0055114//oxidation-reduction process
miR-30-x	FOXG_08180T0	414	436	-16.67	cCATTTGTGACTGTTC-CCTTCcc	x|||||||:xxx|:|xx|||||xx	tGTAAACATCCTCGACTGGAAGct	--	hypothetical protein [Source:BROAD_F_oxysporum;Acc:FOXG_08180]	-	-	-	-	GO:0005730//nucleolus	-	-
miR-30-x	FOXG_08254T0	496	517	-13.57	gCATTTGTTGTCCC--ACCTCCtg	x|||||||x|xxx|xx||||x|xx	tGTAAACATCCTCGACTGGAAGct	--	conserved hypothetical protein [Source:BROAD_F_oxysporum;Acc:FOXG_08254]	-	-	-	-	-	-	-
miR-30-x	FOXG_08356T0	385	412	-19.13	aCATTTGTTACGGTAACCGCACCTcgaa	x|||||||x|x||x|x|x|x||||xxxx	tGTAAACA-T-CC-TCGAC-TGGAagct	Rv1533	hypothetical protein similar to 2-nitropropane dioxygenase [Source:BROAD_F_oxysporum;Acc:FOXG_08356]	-	-	-	-	-	GO:0003824//catalytic activity;GO:0018580//nitronate monooxygenase activity	GO:0055114//oxidation-reduction process
miR-30-x	FOXG_08360T0	946	973	-15.55	tCATTTGTTCTGGCATCCGACGCTACta	x|||||||xxx:|x|x|x|||x||x|xx	tGTAAACA---TCCTCGACTG-GAAGct	abcB	conserved hypothetical protein [Source:BROAD_F_oxysporum;Acc:FOXG_08360]	Environmental Information Processing	Membrane transport	ko02010//ABC transporters	K05665	GO:0016021//integral component of membrane	GO:0005524//ATP binding;GO:0016887//ATPase activity;GO:0042626//ATPase activity, coupled to transmembrane movement of substances	GO:0055085//transmembrane transport
miR-30-x	FOXG_08364T0	1739	1761	-13.74	aCATTTGTTA-AGCCGGTGTTgta	x|||||||xxx|||x|::x||xxx	tGTAAACATCCTCGACTGGAAgct	GDB1	glycogen debranching enzyme (Dextrin 6-alpha-D-glucosidase)] [Source:BROAD_F_oxysporum;Acc:FOXG_08364]	Metabolism;Metabolism;Metabolism	Global and overview maps;Global and overview maps;Carbohydrate metabolism	ko01100//Metabolic pathways;ko01110//Biosynthesis of secondary metabolites;ko00500//Starch and sucrose metabolism	K01196;K01196;K01196	-	GO:0003824//catalytic activity;GO:0004134//4-alpha-glucanotransferase activity;GO:0004135//amylo-alpha-1,6-glucosidase activity	GO:0005978//glycogen biosynthetic process;GO:0005980//glycogen catabolic process
miR-30-x	FOXG_08382T0	754	775	-14.18	aCATTTGTGGTAAC--AACTACgg	x|||||||:|x|x|xx|x||x|xx	tGTAAACATCCTCGACTGGAAGct	gto2	hypothetical protein similar to glutathione S-transferase [Source:BROAD_F_oxysporum;Acc:FOXG_08382]	-	-	-	-	-	GO:0004364//glutathione transferase activity;GO:0005515//protein binding	-
miR-30-x	FOXG_08391T0	732	754	-12.99	cCATTTGTTGTT-CTGATATCCac	x|||||||x|xxx||||:x|x|xx	tGTAAACATCCTCGACTGGAAGct	--	hypothetical protein similar to actVA 4 protein [Source:BROAD_F_oxysporum;Acc:FOXG_08391]	-	-	-	-	-	-	-
miR-30-x	FOXG_08411T0	1409	1431	-15.63	aCATTTGTGTCGAG--GACgattac	x|||||||:xx|||xx|||xxxxxx	tGTAAACATC-CTCGACTGgaagct	she-9	conserved hypothetical protein [Source:BROAD_F_oxysporum;Acc:FOXG_08411]	-	-	-	-	-	-	-
miR-30-x	FOXG_08434T0	1676	1701	-17.57	aCATTTGTGCTTGAGTATACggcgac	x|||||||:xxx|||:xx||xxxxxx	tGTAAACATC--CTCGACTGgaagct	gef2	conserved hypothetical protein [Source:BROAD_F_oxysporum;Acc:FOXG_08434]	-	-	-	-	-	GO:0005085//guanyl-nucleotide exchange factor activity	-
miR-30-x	FOXG_08454T0	174	197	-13.5	gCATTTGTAacgtcgtagcgataa	x||||||||xxxxxxxxxxxxxxx	tGTAAACATcctcgactggaagct	DBB1	conserved hypothetical protein [Source:BROAD_F_oxysporum;Acc:FOXG_08454]	Genetic Information Processing;Genetic Information Processing	Folding, sorting and degradation;Replication and repair	ko04120//Ubiquitin mediated proteolysis;ko03420//Nucleotide excision repair	K10610;K10610	GO:0005634//nucleus	GO:0003676//nucleic acid binding;GO:0005515//protein binding	GO:0006281//DNA repair
miR-30-x	FOXG_08457T0	671	694	-22.34	gCATTTGTGGTCGCatttcgagct	x|||||||:|xx||xxxxxxxxxx	tGTAAACATCCTCGactggaagct	YHR020W	hypothetical protein similar to prolyl-tRNA synthetase [Source:BROAD_F_oxysporum;Acc:FOXG_08457]	Genetic Information Processing	Translation	ko00970//Aminoacyl-tRNA biosynthesis	K01881	GO:0005737//cytoplasm	GO:0000166//nucleotide binding;GO:0004812//aminoacyl-tRNA ligase activity;GO:0004827//proline-tRNA ligase activity;GO:0005524//ATP binding	GO:0006418//tRNA aminoacylation for protein translation;GO:0006433//prolyl-tRNA aminoacylation
miR-30-x	FOXG_08461T0	1106	1129	-14.16	gCATTTGTTCTGGTTcccagtacg	x|||||||xxx:|:|xxxxxxxxx	tGTAAACATCCTCGActggaagct	LAP1	hypothetical protein similar to LAP2 [Source:BROAD_F_oxysporum;Acc:FOXG_08461]	-	-	-	-	-	-	-
miR-30-x	FOXG_08467T0	1193	1216	-27.24	aCATTTGTGGGAGTTGtaacaacc	x|||||||:||||:||xxxxxxxx	tGTAAACATCCTCGACtggaagct	SPAC1002.16c	conserved hypothetical protein [Source:BROAD_F_oxysporum;Acc:FOXG_08467]	-	-	-	-	-	-	GO:0055085//transmembrane transport
miR-30-x	FOXG_08498T0	1603	1626	-17.37	gCATTTGTAGCTACGGACgacgtg	x|||||||||xxx|x|||xxxxxx	tGTAAACATCCTCGACTGgaagct	SPBC216.01c	conserved hypothetical protein [Source:BROAD_F_oxysporum;Acc:FOXG_08498]	-	-	-	-	-	-	-
miR-30-x	FOXG_08522T0	233	253	-16.29	cCATTTGTC--AGC-GTCCCTCgg	x|||||||xxx|||x|x||x||xx	tGTAAACATCCTCGACTGGAAGct	SEH1	conserved hypothetical protein [Source:BROAD_F_oxysporum;Acc:FOXG_08522]	Genetic Information Processing	Translation	ko03013//RNA transport	K14299	-	GO:0005198//structural molecule activity;GO:0005515//protein binding	GO:1904263//positive regulation of TORC1 signaling
miR-30-x	FOXG_08529T0	2451	2473	-20.09	gCATTTGTTAGAG--GACACATCga	x|||||||xx|||xx|||x|x||xx	tGTAAACATCCTCGACTG-GAAGct	--	conserved hypothetical protein [Source:BROAD_F_oxysporum;Acc:FOXG_08529]	-	-	-	-	-	-	-
miR-30-x	FOXG_08539T0	506	529	-17.19	gCATTTGTAGCTGCGGTTATTatt	x|||||||||xx||x|x:x||xxx	tGTAAACATCCTCGACTGGAAgct	SPAPJ696.02	conserved hypothetical protein [Source:BROAD_F_oxysporum;Acc:FOXG_08539]	-	-	-	-	-	-	-
miR-30-x	FOXG_08540T0	594	617	-12.5	aCATTTGTCGAATCCAGCTagaag	x|||||||x|x|x|xx:|:xxxxx	tGTAAACATCCTCGACTGGaagct	--	hypothetical protein [Source:BROAD_F_oxysporum;Acc:FOXG_08540]	-	-	-	-	-	-	-
miR-30-x	FOXG_08553T0	2444	2466	-19.93	aCATTTGTAG-AGCACACgaaaga	x|||||||||x|||xx||xxxxxx	tGTAAACATCCTCGACTGgaagct	HLTF	conserved hypothetical protein [Source:BROAD_F_oxysporum;Acc:FOXG_08553]	-	-	-	-	-	GO:0005524//ATP binding	-
miR-30-x	FOXG_08555T0	685	709	-19.85	gCATTTGTCGCTGTTGCGCCagtcg	x|||||||x|xx|:||x:||xxxxx	tGTAAACATCCTCGAC-TGGaagct	AN6010	heat shock protein SSC1, mitochondrial precursor [Source:BROAD_F_oxysporum;Acc:FOXG_08555]	Genetic Information Processing	Folding, sorting and degradation	ko03018//RNA degradation	K04043	-	GO:0005524//ATP binding;GO:0051082//unfolded protein binding	GO:0006457//protein folding
miR-30-x	FOXG_08561T0	332	355	-13.69	tCATTTGTATTGACGCACCCTaaa	x||||||||xx:x|xx|||x|xxx	tGTAAACATCCTCGACTGGAAgct	uaY	positive regulator of purine utilization [Source:BROAD_F_oxysporum;Acc:FOXG_08561]	-	-	-	-	GO:0005634//nucleus	GO:0000981//DNA-binding transcription factor activity, RNA polymerase II-specific;GO:0003677//DNA binding;GO:0008270//zinc ion binding	GO:0006351//transcription, DNA-templated;GO:0006355//regulation of transcription, DNA-templated
miR-30-x	FOXG_08610T0	359	382	-10.06	gCATTTGTcactcacacaagaaca	x|||||||xxxxxxxxxxxxxxxx	tGTAAACAtcctcgactggaagct	ABCG25	conserved hypothetical protein [Source:BROAD_F_oxysporum;Acc:FOXG_08610]	-	-	-	-	GO:0016020//membrane	GO:0005524//ATP binding;GO:0016887//ATPase activity	-
miR-30-x	FOXG_08634T0	105	130	-13.7	tCATTTGTCGTCAGGTTAGTCTgagt	x|||||||x|xxx:|:|x::||xxxx	tGTAAACATCC--TCGACTGGAagct	--	conserved hypothetical protein [Source:BROAD_F_oxysporum;Acc:FOXG_08634]	Metabolism;Metabolism	Global and overview maps;Carbohydrate metabolism	ko01100//Metabolic pathways;ko00562//Inositol phosphate metabolism	K01083;K01083	-	GO:0016158//3-phytase activity	-
miR-30-x	FOXG_08666T0	763	787	-13.89	aCATTTGTTCTGGTTTGAataatta	x|||||||xxx:|:|x||xxxxxxx	tGTAAACATCCTCGA-CTggaagct	CPS1	conserved hypothetical protein [Source:BROAD_F_oxysporum;Acc:FOXG_08666]	-	-	-	-	-	GO:0016787//hydrolase activity	-
miR-30-x	FOXG_08672T0	265	291	-13.08	cCATTTGTCTATGGTCTAGCGTCTCca	x|||||||xx|x|:x||x:|x|x||xx	tGTAAACA--TCCTCGACTGGA-AGct	--	predicted protein [Source:BROAD_F_oxysporum;Acc:FOXG_08672]	-	-	-	-	-	-	-
miR-30-x	FOXG_08699T0	474	499	-17.01	cCATTTGTGGGCATCCTTACTGTTtg	x|||||||:||x|x|x|x||:x|:xx	tGTAAACATCC-TCG-ACTGGAAGct	lcsP	hypothetical protein similar to branched-chain amino acid aminotransferase [Source:BROAD_F_oxysporum;Acc:FOXG_08699]	Metabolism;Metabolism;Metabolism;Metabolism;Metabolism;Metabolism;Metabolism;Metabolism	Global and overview maps;Global and overview maps;Global and overview maps;Amino acid metabolism;Amino acid metabolism;Global and overview maps;Metabolism of cofactors and vitamins;Amino acid metabolism	ko01100//Metabolic pathways;ko01110//Biosynthesis of secondary metabolites;ko01230//Biosynthesis of amino acids;ko00270//Cysteine and methionine metabolism;ko00280//Valine, leucine and isoleucine degradation;ko01210//2-Oxocarboxylic acid metabolism;ko00770//Pantothenate and CoA biosynthesis;ko00290//Valine, leucine and isoleucine biosynthesis	K00826;K00826;K00826;K00826;K00826;K00826;K00826;K00826	-	GO:0003824//catalytic activity;GO:0004084//branched-chain-amino-acid transaminase activity	GO:0009081//branched-chain amino acid metabolic process
miR-30-x	FOXG_08714T0	856	877	-16.63	cCATTTGTTCT--CTGTCTTTgaa	x|||||||xxxxx|||x|:||xxx	tGTAAACATCCTCGACTGGAAgct	qa-1s	quinate repressor [Source:BROAD_F_oxysporum;Acc:FOXG_08714]	-	-	-	-	-	GO:0004764//shikimate 3-dehydrogenase (NADP+) activity	GO:0055114//oxidation-reduction process
miR-30-x	FOXG_08756T0	923	946	-17.12	gCATTTGTAAGACGTCGCGTTCcg	x||||||||x||xx|x:|x|||xx	tGTAAACATCCTCGACTGGAAGct	uaY	conserved hypothetical protein [Source:BROAD_F_oxysporum;Acc:FOXG_08756]	-	-	-	-	GO:0005634//nucleus	GO:0003677//DNA binding;GO:0008270//zinc ion binding	GO:0006351//transcription, DNA-templated
miR-30-x	FOXG_08761T0	3205	3229	-14.24	aCATTTGTTCGGAaactagtggttg	x|||||||xx|||xxxxxxxxxxxx	tGTAAACAT-CCTcgactggaagct	ECM29	conserved hypothetical protein [Source:BROAD_F_oxysporum;Acc:FOXG_08761]	-	-	-	-	-	GO:0060090//molecular adaptor activity	GO:0043248//proteasome assembly
miR-30-x	FOXG_08765T0	1066	1089	-16.8	aCATTTGTCGAAGGAGAACggtgg	x|||||||x|x||xx||x|xxxxx	tGTAAACATCCTCGACTGGaagct	erg6	sterol 24-C-methyltransferase [Source:BROAD_F_oxysporum;Acc:FOXG_08765]	Metabolism;Metabolism;Metabolism	Global and overview maps;Global and overview maps;Lipid metabolism	ko01100//Metabolic pathways;ko01110//Biosynthesis of secondary metabolites;ko00100//Steroid biosynthesis	K00559;K00559;K00559	-	GO:0008168//methyltransferase activity	GO:0006694//steroid biosynthetic process
miR-30-x	FOXG_08767T0	701	724	-10.22	aCATTTGTccctcttataggcaat	x|||||||xxxxxxxxxxxxxxxx	tGTAAACAtcctcgactggaagct	yanD	conserved hypothetical protein [Source:BROAD_F_oxysporum;Acc:FOXG_08767]	-	-	-	-	-	-	-
miR-30-x	FOXG_08797T0	335	358	-17.27	gCATTTGTAAGCCTTCAACggtct	x||||||||x|xx:|x|x|xxxxx	tGTAAACATCCTCGACTGGaagct	--	predicted protein [Source:BROAD_F_oxysporum;Acc:FOXG_08797]	-	-	-	-	-	-	-
miR-30-x	FOXG_08820T0	1378	1399	-12.28	cCATTTGTTCTCGTT--CCTCCgg	x|||||||xxxx|:|xx|||x|xx	tGTAAACATCCTCGACTGGAAGct	SPBC460.05	conserved hypothetical protein [Source:BROAD_F_oxysporum;Acc:FOXG_08820]	-	-	-	-	-	-	GO:0055085//transmembrane transport
miR-30-x	FOXG_08833T0	406	429	-13.38	aCATTTGTtcttcactgggtctac	x|||||||xxxxxxxxxxxxxxxx	tGTAAACAtcctcgactggaagct	TIC32	hypothetical protein similar to short-chain oxidoreductase dehydrogenase/reductase family [Source:BROAD_F_oxysporum;Acc:FOXG_08833]	-	-	-	-	-	-	-
miR-30-x	FOXG_08844T0	1670	1698	-17.59	cCATTTGTTCCATCCGAGTAGGCTTTTac	x|||||||xxx|xxx|||:x|:|:||:xx	tGTAAACA---TC--CTCGACTGGAAGct	ppk4	hypothetical protein similar to serine/threonine kinase IREI [Source:BROAD_F_oxysporum;Acc:FOXG_08844]	Genetic Information Processing	Folding, sorting and degradation	ko04141//Protein processing in endoplasmic reticulum	K08852	-	GO:0004540//ribonuclease activity;GO:0004672//protein kinase activity;GO:0005515//protein binding;GO:0005524//ATP binding	GO:0006397//mRNA processing;GO:0006468//protein phosphorylation
miR-30-x	FOXG_08854T0	1267	1287	-20.03	tCATTTGT-GGAGACT---CTTCac	x|||||||x||||x||xxx||||xx	tGTAAACATCCTC-GACTGGAAGct	--	conserved hypothetical protein [Source:BROAD_F_oxysporum;Acc:FOXG_08854]	-	-	-	-	-	-	-
miR-30-x	FOXG_08869T0	2185	2208	-10.53	cCATTTGTTACCGCACCCATTatg	x|||||||xxxx||xxx|x||xxx	tGTAAACATCCTCGACTGGAAgct	SPAC57A7.05	conserved hypothetical protein [Source:BROAD_F_oxysporum;Acc:FOXG_08869]	-	-	-	-	-	-	-
miR-30-x	FOXG_08873T0	1207	1228	-15.15	aCATTTGTTAAAG--GCCCTGCag	x|||||||xxx||xx|x|||x|xx	tGTAAACATCCTCGACTGGAAGct	betA	conserved hypothetical protein [Source:BROAD_F_oxysporum;Acc:FOXG_08873]	Metabolism;Metabolism	Global and overview maps;Amino acid metabolism	ko01100//Metabolic pathways;ko00260//Glycine, serine and threonine metabolism	K00108;K00108	-	GO:0016614//oxidoreductase activity, acting on CH-OH group of donors;GO:0050660//flavin adenine dinucleotide binding	GO:0055114//oxidation-reduction process
miR-30-x	FOXG_08907T0	496	520	-13.4	gCATTTGTGGTCAACTCAATGTCac	x|||||||:|xx|x||x|x:x||xx	tGTAAACATCC-TCGACTGGAAGct	--	conserved hypothetical protein [Source:BROAD_F_oxysporum;Acc:FOXG_08907]	-	-	-	-	-	GO:0003824//catalytic activity;GO:0005506//iron ion binding;GO:0008199//ferric iron binding;GO:0016702//oxidoreductase activity, acting on single donors with incorporation of molecular oxygen, incorporation of two atoms of oxygen	GO:0006725//cellular aromatic compound metabolic process;GO:0055114//oxidation-reduction process
miR-30-x	FOXG_08909T0	273	298	-12.53	cCATTTGTCCTGCAAATGGTTTgaag	x|||||||xxx|x|xx||:::|xxxx	tGTAAACAT--CCTCGACTGGAagct	SPBC1271.10c	conserved hypothetical protein [Source:BROAD_F_oxysporum;Acc:FOXG_08909]	-	-	-	-	-	-	GO:0055085//transmembrane transport
miR-30-x	FOXG_08910T0	876	900	-12.86	cCATTTGTCTCGCCGGTACCggtct	x|||||||xxx:x|x|x|||xxxxx	tGTAAACATCCTCGAC-TGGaagct	adrA	conserved hypothetical protein [Source:BROAD_F_oxysporum;Acc:FOXG_08910]	-	-	-	-	-	GO:0004497//monooxygenase activity;GO:0005506//iron ion binding;GO:0016705//oxidoreductase activity, acting on paired donors, with incorporation or reduction of molecular oxygen;GO:0020037//heme binding	GO:0055114//oxidation-reduction process
miR-30-x	FOXG_08913T0	1636	1657	-15.27	aCATTTGT-GAAGGT-ATTTcagg	x|||||||x|x||x|x|::|xxxx	tGTAAACATCCTCGACTGGAagct	--	conserved hypothetical protein [Source:BROAD_F_oxysporum;Acc:FOXG_08913]	-	-	-	-	-	-	-
miR-30-x	FOXG_08917T0	275	295	-15.08	gCATTTGT--GA-TTGTCCgagcg	x|||||||xx||x:||x||xxxxx	tGTAAACATCCTCGACTGGaagct	atA	conserved hypothetical protein [Source:BROAD_F_oxysporum;Acc:FOXG_08917]	-	-	-	-	-	GO:0071949//FAD binding	-
miR-30-x	FOXG_08951T0	1345	1366	-20.67	gCATTTGTGGTAGTT--CTTTggc	x|||||||:|x||:|xx|:||xxx	tGTAAACATCCTCGACTGGAAgct	--	conserved hypothetical protein [Source:BROAD_F_oxysporum;Acc:FOXG_08951]	-	-	-	-	-	GO:0005515//protein binding	-
miR-30-x	FOXG_08963T0	243	267	-14.43	cCATTTGTAGTGATGTGGTTATTac	x|||||||||x||xx||:::x|:xx	tGTAAACATC-CTCGACTGGAAGct	--	predicted protein [Source:BROAD_F_oxysporum;Acc:FOXG_08963]	-	-	-	-	-	-	-
miR-30-x	FOXG_08971T0	374	397	-22.9	aCATTTGTGGAAGTTGTTCTTatt	x|||||||:|x||:||x:|||xxx	tGTAAACATCCTCGACTGGAAgct	bioF	hypothetical protein similar to aminotransferase [Source:BROAD_F_oxysporum;Acc:FOXG_08971]	Metabolism;Metabolism	Global and overview maps;Metabolism of cofactors and vitamins	ko01100//Metabolic pathways;ko00780//Biotin metabolism	K00652;K00652	-	GO:0003824//catalytic activity;GO:0030170//pyridoxal phosphate binding	GO:0009058//biosynthetic process
miR-30-x	FOXG_08977T0	915	937	-15.98	cCATTTGTAG-ATTCGAGCGTaat	x|||||||||x|x:x||x|x|xxx	tGTAAACATCCTCGACTGGAAgct	metXA	hypothetical protein similar to homoserine acetyltransferase family protein [Source:BROAD_F_oxysporum;Acc:FOXG_08977]	-	-	-	-	-	GO:0016747//transferase activity, transferring acyl groups other than amino-acyl groups	GO:0009058//biosynthetic process
miR-30-x	FOXG_08978T0	406	435	-28.97	cCATTTGTAGGTCACAGCGGTAGCCTTCga	x||||||||||xxxx|||x|xx:|||||xx	tGTAAACATCC----TCGAC--TGGAAGct	--	conserved hypothetical protein [Source:BROAD_F_oxysporum;Acc:FOXG_08978]	Metabolism;Metabolism	Global and overview maps;Amino acid metabolism	ko01100//Metabolic pathways;ko00380//Tryptophan metabolism	K00463;K00463	-	GO:0020037//heme binding;GO:0046872//metal ion binding	GO:0019441//tryptophan catabolic process to kynurenine
miR-30-x	FOXG_09057T0	715	736	-16.1	aCATTTGTTTG--TTGTCTCTggt	x|||||||xx|xx:||x|:x|xxx	tGTAAACATCCTCGACTGGAAgct	--	conserved hypothetical protein [Source:BROAD_F_oxysporum;Acc:FOXG_09057]	-	-	-	-	-	-	-
miR-30-x	FOXG_09082T0	1661	1684	-16.07	tCATTTGTGGTGGAAGTTCGTTtc	x|||||||:|x:|xx|x:|x|:xx	tGTAAACATCCTCGACTGGAAGct	ABC7	hypothetical protein similar to ATP-dependent bile acid permease [Source:BROAD_F_oxysporum;Acc:FOXG_09082]	-	-	-	-	GO:0016021//integral component of membrane	GO:0005524//ATP binding;GO:0016887//ATPase activity;GO:0042626//ATPase activity, coupled to transmembrane movement of substances	GO:0055085//transmembrane transport
miR-30-x	FOXG_09141T0	2121	2143	-17.52	tCATTTGTAAGA-CTGGTTcacga	x||||||||x||x|||:::xxxxx	tGTAAACATCCTCGACTGGaagct	--	conserved hypothetical protein [Source:BROAD_F_oxysporum;Acc:FOXG_09141]	-	-	-	-	GO:0005634//nucleus	GO:0003676//nucleic acid binding;GO:0003677//DNA binding;GO:0008270//zinc ion binding	GO:0006351//transcription, DNA-templated
miR-30-x	FOXG_09161T0	1837	1860	-20.44	gCATTTGTATGAGCCTAGTTTgga	x||||||||x||||xx|x:||xxx	tGTAAACATCCTCGACTGGAAgct	prtT	conserved hypothetical protein [Source:BROAD_F_oxysporum;Acc:FOXG_09161]	-	-	-	-	GO:0005634//nucleus	GO:0003677//DNA binding;GO:0008270//zinc ion binding	GO:0006351//transcription, DNA-templated
miR-30-x	FOXG_09169T0	1819	1842	-19.83	cCATTTGTGTG-GC-GACGCGTTCga	x|||||||:x|x||x|||x|x|||xx	tGTAAACATCCTCGACTG-G-AAGct	cta3	hypothetical protein similar to sodium transport ATPase [Source:BROAD_F_oxysporum;Acc:FOXG_09169]	-	-	-	-	GO:0016021//integral component of membrane	GO:0000166//nucleotide binding;GO:0019829//cation-transporting ATPase activity	GO:0006812//cation transport
miR-30-x	FOXG_09175T0	1616	1639	-20.19	gCATTTGTCGGAACTAGTCaacga	x|||||||x|||x||x::|xxxxx	tGTAAACATCCTCGACTGGaagct	prp22	ATP-dependent RNA helicase DHX8 [Source:BROAD_F_oxysporum;Acc:FOXG_09175]	Genetic Information Processing	Transcription	ko03040//Spliceosome	K12818	-	GO:0003676//nucleic acid binding;GO:0004386//helicase activity	-
miR-30-x	FOXG_09183T0	2868	2896	-18.9	tCATTTGTAGCCGTCCAGCCGACGGTCcg	x|||||||||xx|xxx|||x|||xx||xx	tGTAAACATC--C---TCGACTGGAAGct	cyt-5	conserved hypothetical protein [Source:BROAD_F_oxysporum;Acc:FOXG_09183]	-	-	-	-	-	GO:0003677//DNA binding;GO:0003899//DNA-directed 5'-3' RNA polymerase activity	GO:0006351//transcription, DNA-templated
miR-30-x	FOXG_09197T0	1020	1044	-18.73	cCATTTGTGGTGTGGTGGTCagaaa	x|||||||:|x|x|x||::|xxxxx	tGTAAACATC-CTCGACTGGaagct	--	conserved hypothetical protein [Source:BROAD_F_oxysporum;Acc:FOXG_09197]	-	-	-	-	-	-	-
miR-30-x	FOXG_09266T0	494	517	-12.13	gCATTTGTttcttcaacaggaagt	x|||||||xxxxxxxxxxxxxxxx	tGTAAACAtcctcgactggaagct	DAPB	hypothetical protein similar to pheromone maturation dipeptidyl aminopeptidase DapB [Source:BROAD_F_oxysporum;Acc:FOXG_09266]	-	-	-	-	-	GO:0008236//serine-type peptidase activity	GO:0006508//proteolysis
miR-30-x	FOXG_09291T0	1612	1636	-20.52	gCATTTGTCCGCGTTTGACCTTgta	x|||||||xx|x|:|x||||||xxx	tGTAAACATCCTCGA-CTGGAAgct	YEH2	hypothetical protein similar to triacylglycerol lipase [Source:BROAD_F_oxysporum;Acc:FOXG_09291]	-	-	-	-	-	-	GO:0006629//lipid metabolic process
miR-30-x	FOXG_09292T0	2601	2625	-19.56	aCATTTGTTCCGAGCTTGCggtagc	x|||||||xxx|||||x:|xxxxxx	tGTAAACATC-CTCGACTGgaagct	PEX6	peroxisomal biogenesis factor 6 [Source:BROAD_F_oxysporum;Acc:FOXG_09292]	Cellular Processes	Transport and catabolism	ko04146//Peroxisome	K13339	-	GO:0005524//ATP binding	-
miR-30-x	FOXG_09303T0	176	199	-12.49	cCATTTGTACCCGCTtcggaggga	x||||||||xxx|||xxxxxxxxx	tGTAAACATCCTCGActggaagct	ppk30	conserved hypothetical protein [Source:BROAD_F_oxysporum;Acc:FOXG_09303]	-	-	-	-	-	GO:0004672//protein kinase activity;GO:0005524//ATP binding	GO:0006468//protein phosphorylation
miR-30-x	FOXG_09304T0	368	391	-17.65	aCATTTGTAAGTGCgcgagcagtc	x||||||||x|x||xxxxxxxxxx	tGTAAACATCCTCGactggaagct	--	conserved hypothetical protein [Source:BROAD_F_oxysporum;Acc:FOXG_09304]	-	-	-	-	-	GO:0005515//protein binding	-
miR-30-x	FOXG_09307T0	269	293	-15.56	cCATTTGTCGCGGCCGTGTCTgaaa	x|||||||x|x:||x|x::||xxxx	tGTAAACATCCTCGAC-TGGAagct	LONRF1	conserved hypothetical protein [Source:BROAD_F_oxysporum;Acc:FOXG_09307]	-	-	-	-	-	-	-
miR-30-x	FOXG_09320T0	575	598	-11.37	tCATTTGTTACTTCATGCCATCca	x|||||||xxxxx|xx:||x||xx	tGTAAACATCCTCGACTGGAAGct	YCF1	hypothetical protein similar to ABC metal ion transporter [Source:BROAD_F_oxysporum;Acc:FOXG_09320]	Environmental Information Processing	Membrane transport	ko02010//ABC transporters	K05665	GO:0016021//integral component of membrane	GO:0005524//ATP binding;GO:0016887//ATPase activity;GO:0042626//ATPase activity, coupled to transmembrane movement of substances	GO:0055085//transmembrane transport
miR-30-x	FOXG_09340T0	2326	2356	-26.17	cCATTTGTAACAGGAGCTCCAAGACCTTgct	x||||||||xxx||||||xxxx||||||xxx	tGTAAACAT---CCTCGA----CTGGAAgct	--	conserved hypothetical protein [Source:BROAD_F_oxysporum;Acc:FOXG_09340]	-	-	-	-	GO:0017119//Golgi transport complex	-	GO:0006891//intra-Golgi vesicle-mediated transport
miR-30-x	FOXG_09356T0	790	811	-22.24	aCATTTGTAGTTTCTG--CTTCga	x|||||||||xxx|||xx||||xx	tGTAAACATCCTCGACTGGAAGct	cdc123	conserved hypothetical protein [Source:BROAD_F_oxysporum;Acc:FOXG_09356]	-	-	-	-	-	-	-
miR-30-x	FOXG_09368T0	872	895	-15.04	tCATTTGTTGGGTACGACgcatgt	x|||||||x||:xxx|||xxxxxx	tGTAAACATCCTCGACTGgaagct	prr-4	conserved hypothetical protein [Source:BROAD_F_oxysporum;Acc:FOXG_09368]	-	-	-	-	-	-	-
miR-30-x	FOXG_09379T0	1268	1293	-13.13	cCATTTGTAATTTACTTGTCCTTatg	x||||||||xxxx|x:||x||||xxx	tGTAAACATCC--TCGACTGGAAgct	UGT80A2	conserved hypothetical protein [Source:BROAD_F_oxysporum;Acc:FOXG_09379]	-	-	-	-	-	GO:0016758//transferase activity, transferring hexosyl groups	GO:0005975//carbohydrate metabolic process;GO:0030259//lipid glycosylation
miR-30-x	FOXG_09386T0	1263	1285	-23.43	aCATTTGTGGCAGC-GACggcggc	x|||||||:|x|||x|||xxxxxx	tGTAAACATCCTCGACTGgaagct	xkiA	hypothetical protein similar to D-xylulose kinase [Source:BROAD_F_oxysporum;Acc:FOXG_09386]	Metabolism;Metabolism	Global and overview maps;Carbohydrate metabolism	ko01100//Metabolic pathways;ko00040//Pentose and glucuronate interconversions	K00854;K00854	-	GO:0016773//phosphotransferase activity, alcohol group as acceptor	GO:0005975//carbohydrate metabolic process
miR-30-x	FOXG_09390T0	579	602	-12.41	gCATTTGTCACGAAC-GTCCgcccg	x|||||||x|x||x|x|x||xxxxx	tGTAAACA-TCCTCGACTGGaagct	SPAC1327.01c	conserved hypothetical protein [Source:BROAD_F_oxysporum;Acc:FOXG_09390]	-	-	-	-	GO:0005634//nucleus	GO:0000981//DNA-binding transcription factor activity, RNA polymerase II-specific;GO:0003677//DNA binding;GO:0008270//zinc ion binding	GO:0006351//transcription, DNA-templated;GO:0006355//regulation of transcription, DNA-templated
miR-30-x	FOXG_09421T0	580	603	-11.58	tCATTTGTAcatcagtaaggcact	x||||||||xxxxxxxxxxxxxxx	tGTAAACATcctcgactggaagct	--	conserved hypothetical protein [Source:BROAD_F_oxysporum;Acc:FOXG_09421]	-	-	-	-	-	GO:0003677//DNA binding	-
miR-30-x	FOXG_09439T0	4823	4846	-13.26	gCATTTGTAacccgtctcggaagc	x||||||||xxxxxxxxxxxxxxx	tGTAAACATcctcgactggaagct	USP34	conserved hypothetical protein [Source:BROAD_F_oxysporum;Acc:FOXG_09439]	-	-	-	-	-	GO:0036459//thiol-dependent ubiquitinyl hydrolase activity	GO:0006511//ubiquitin-dependent protein catabolic process;GO:0016579//protein deubiquitination
miR-30-x	FOXG_09446T0	1063	1088	-12.81	aCATTTGTCCGTGGTCAGAACTCCaa	x|||||||xx|x|x|xx||x||x|xx	tGTAAACATCCTCGA--CTGGAAGct	pof11	hypothetical protein similar to F-box and WD repeat-containing protein [Source:BROAD_F_oxysporum;Acc:FOXG_09446]	Cellular Processes;Genetic Information Processing	Cell growth and death;Folding, sorting and degradation	ko04111//Cell cycle - yeast;ko04120//Ubiquitin mediated proteolysis	K03361;K03361	-	GO:0005515//protein binding	-
miR-30-x	FOXG_09448T0	2144	2167	-12.32	gCATTTGTctacatgcgaacggaa	x|||||||xxxxxxxxxxxxxxxx	tGTAAACAtcctcgactggaagct	cdc17	DNA ligase (Polydeoxyribonucleotide synthase [ATP]) [Source:BROAD_F_oxysporum;Acc:FOXG_09448]	Genetic Information Processing;Genetic Information Processing;Genetic Information Processing;Genetic Information Processing	Replication and repair;Replication and repair;Replication and repair;Replication and repair	ko03420//Nucleotide excision repair;ko03030//DNA replication;ko03410//Base excision repair;ko03430//Mismatch repair	K10747;K10747;K10747;K10747	-	GO:0003677//DNA binding;GO:0003909//DNA ligase activity;GO:0003910//DNA ligase (ATP) activity;GO:0005524//ATP binding	GO:0006281//DNA repair;GO:0006310//DNA recombination;GO:0051103//DNA ligation involved in DNA repair;GO:0071897//DNA biosynthetic process
miR-30-x	FOXG_09455T0	570	592	-17.86	cCATTTGTCA-AGCCGACCaagga	x|||||||xxx|||x||||xxxxx	tGTAAACATCCTCGACTGGaagct	MRN1	negative regulator of differentiation 1 [Source:BROAD_F_oxysporum;Acc:FOXG_09455]	-	-	-	-	-	GO:0003676//nucleic acid binding	GO:0000398//mRNA splicing, via spliceosome
miR-30-x	FOXG_09513T0	589	612	-17.06	cCATTTGTAG-AGCCGGTACTACgt	x|||||||||x|||x|::x||x|xx	tGTAAACATCCTCGACTG-GAAGct	PHO85	negative regulator of the PHO system [Source:BROAD_F_oxysporum;Acc:FOXG_09513]	Cellular Processes;Cellular Processes	Cell growth and death;Transport and catabolism	ko04111//Cell cycle - yeast;ko04138//Autophagy - yeast	K06655;K06655	-	GO:0004672//protein kinase activity;GO:0005524//ATP binding	GO:0006468//protein phosphorylation
miR-30-x	FOXG_09523T0	945	967	-10.96	tCATTTGTTCGTCCCG-CTTTggc	x|||||||xx|xx|x|x|:||xxx	tGTAAACATCCTCGACTGGAAgct	SPAC12G12.12	conserved hypothetical protein [Source:BROAD_F_oxysporum;Acc:FOXG_09523]	-	-	-	-	GO:0000139//Golgi membrane;GO:0016021//integral component of membrane	GO:0015165//pyrimidine nucleotide-sugar transmembrane transporter activity	GO:0090481//pyrimidine nucleotide-sugar transmembrane transport
miR-30-x	FOXG_09537T0	788	819	-15.45	cCATTTGTTCGTCGGCAAGAACCGGTCTTCaa	x|||||||xxxxxxxx|x||x|x|::||||xx	tGTAAACA--------TCCTCGACTGGAAGct	indc11	protein indc11 [Source:BROAD_F_oxysporum;Acc:FOXG_09537]	-	-	-	-	-	GO:0016491//oxidoreductase activity	GO:0055114//oxidation-reduction process
miR-30-x	FOXG_09552T0	3799	3824	-20.16	tCATTTGTTGGCTGCTCGGCgaacag	x|||||||x||xx|||x|:|xxxxxx	tGTAAACATCCT-CGA-CTGgaagct	Ankfy1	conserved hypothetical protein [Source:BROAD_F_oxysporum;Acc:FOXG_09552]	-	-	-	-	-	GO:0005515//protein binding	-
miR-30-x	FOXG_09640T0	395	418	-15.45	aCATTTGTtctgatacgtccgtgc	x|||||||xxxxxxxxxxxxxxxx	tGTAAACAtcctcgactggaagct	--	predicted protein [Source:BROAD_F_oxysporum;Acc:FOXG_09640]	-	-	-	-	-	GO:0005515//protein binding	-
miR-30-x	FOXG_09656T0	1529	1552	-11.59	cCATTTGTcattttagggtacgcc	x|||||||xxxxxxxxxxxxxxxx	tGTAAACAtcctcgactggaagct	--	conserved hypothetical protein [Source:BROAD_F_oxysporum;Acc:FOXG_09656]	-	-	-	-	-	-	-
miR-30-x	FOXG_09670T0	171	197	-11.58	cCATTTGTAACCGAAGGTGGTACTCcc	x||||||||xxx|x||x||::xx||xx	tGTAAACAT---CCTCGACTGGAAGct	--	conserved hypothetical protein [Source:BROAD_F_oxysporum;Acc:FOXG_09670]	-	-	-	-	GO:0016021//integral component of membrane	GO:0016757//transferase activity, transferring glycosyl groups	-
miR-30-x	FOXG_09687T0	64	88	-12.78	tCATTTGTGCGTCTTTGTTGTTCta	x|||||||:x|xx:|x:::x|||xx	tGTAAACATCCTCGACTGG-AAGct	--	conserved hypothetical protein [Source:BROAD_F_oxysporum;Acc:FOXG_09687]	-	-	-	-	-	-	-
miR-30-x	FOXG_09689T0	680	703	-15.23	aCATTTGTTCTCGACT-ACCTagga	x|||||||xxxx|x||x||||xxxx	tGTAAACATCCTC-GACTGGAagct	--	conserved hypothetical protein [Source:BROAD_F_oxysporum;Acc:FOXG_09689]	-	-	-	-	-	-	-
miR-30-x	FOXG_09717T0	869	892	-10.57	gCATTTGTctctttttccggaatt	x|||||||xxxxxxxxxxxxxxxx	tGTAAACAtcctcgactggaagct	dotB	conserved hypothetical protein [Source:BROAD_F_oxysporum;Acc:FOXG_09717]	-	-	-	-	-	GO:0004601//peroxidase activity	-
miR-30-x	FOXG_09756T0	840	862	-18.27	aCATTTGT-GGAGGAGAaggaagg	x|||||||x||||xx||xxxxxxx	tGTAAACATCCTCGACTggaagct	calI	conserved hypothetical protein [Source:BROAD_F_oxysporum;Acc:FOXG_09756]	-	-	-	-	-	-	-
miR-30-x	FOXG_09781T0	580	606	-14.13	gCATTTGTACCACAACTCTCACTTCta	x||||||||xx|xxx||xx|x||||xx	tGTAAACATCCTC--GACTG-GAAGct	besA	conserved hypothetical protein [Source:BROAD_F_oxysporum;Acc:FOXG_09781]	-	-	-	-	-	-	-
miR-30-x	FOXG_09839T0	195	217	-17.2	aCATTTGTAGCTATTG-CTTgagc	x|||||||||xxx:||x|:|xxxx	tGTAAACATCCTCGACTGGAagct	--	predicted protein [Source:BROAD_F_oxysporum;Acc:FOXG_09839]	-	-	-	-	-	-	-
miR-30-x	FOXG_09845T0	547	567	-12.71	cCATTTGTAGTA--T-ACGTTCcc	x|||||||||x|xx|x||x|||xx	tGTAAACATCCTCGACTGGAAGct	UGT80B1	hypothetical protein similar to UDP-glucose,sterol transferase [Source:BROAD_F_oxysporum;Acc:FOXG_09845]	-	-	-	-	GO:0005634//nucleus	GO:0000981//DNA-binding transcription factor activity, RNA polymerase II-specific;GO:0008270//zinc ion binding;GO:0016758//transferase activity, transferring hexosyl groups	GO:0005975//carbohydrate metabolic process;GO:0006355//regulation of transcription, DNA-templated;GO:0030259//lipid glycosylation
miR-30-x	FOXG_09856T0	413	438	-10.59	cCATTTGTCACGTATTGAGTCGTCtc	x|||||||x|x|xx:|||x:|x||xx	tGTAAACA-TCCTCGACT-GGAAGct	SPBC365.16	conserved hypothetical protein [Source:BROAD_F_oxysporum;Acc:FOXG_09856]	-	-	-	-	-	-	-
miR-30-x	FOXG_09883T0	281	304	-13.53	aCATTTGTAtcctaggcagtaggt	x||||||||xxxxxxxxxxxxxxx	tGTAAACATcctcgactggaagct	--	conserved hypothetical protein [Source:BROAD_F_oxysporum;Acc:FOXG_09883]	-	-	-	-	-	-	-
miR-30-x	FOXG_09885T0	1117	1138	-14.36	aCATTTGT--GACTTGCGCTgtaa	x|||||||xx||x:||xx||xxxx	tGTAAACATCCTCGACTGGAagct	--	predicted protein [Source:BROAD_F_oxysporum;Acc:FOXG_09885]	-	-	-	-	-	-	-
miR-30-x	FOXG_09904T0	160	187	-16.24	gCATTTGTACTCGCGCGTTGAACaccgg	x||||||||xxx|x|x|:|||x|xxxxx	tGTAAACAT---C-CTCGACTGGaagct	SPAPB1A11.02	conserved hypothetical protein [Source:BROAD_F_oxysporum;Acc:FOXG_09904]	-	-	-	-	-	GO:0016787//hydrolase activity	-
miR-30-x	FOXG_09940T0	2713	2735	-12.02	cCATTTGTCAAAACTG-TTTTCcc	x|||||||xxx|x|||x::|||xx	tGTAAACATCCTCGACTGGAAGct	--	conserved hypothetical protein [Source:BROAD_F_oxysporum;Acc:FOXG_09940]	-	-	-	-	-	GO:0005515//protein binding	-
miR-30-x	FOXG_09949T0	635	659	-11.99	tCATTTGTTTCTGTTCTCACTTgac	x|||||||xxxx|:|xx|x|||xxx	tGTAAACATCCTCGACTG-GAAgct	ecdB	conserved hypothetical protein [Source:BROAD_F_oxysporum;Acc:FOXG_09949]	-	-	-	-	GO:0005634//nucleus	GO:0003677//DNA binding;GO:0008270//zinc ion binding	GO:0006351//transcription, DNA-templated
miR-30-x	FOXG_09968T0	825	847	-17.05	gCATTTGT-GGCGCACACgaacag	x|||||||x||x||xx||xxxxxx	tGTAAACATCCTCGACTGgaagct	trxB	conserved hypothetical protein [Source:BROAD_F_oxysporum;Acc:FOXG_09968]	-	-	-	-	-	GO:0016491//oxidoreductase activity	GO:0055114//oxidation-reduction process
miR-30-x	FOXG_09971T0	13	39	-18.33	gCATTTGTGCCGGTCTCTGAACcccaa	x|||||||:xx:|xxx||||x|xxxxx	tGTAAACATCCTC---GACTGGaagct	--	predicted protein [Source:BROAD_F_oxysporum;Acc:FOXG_09971]	-	-	-	-	-	-	-
miR-30-x	FOXG_09972T0	557	581	-13.92	aCATTTGTTAGGcccaagaaatcat	x|||||||x|||xxxxxxxxxxxxx	tGTAAACA-TCCtcgactggaagct	PDAT9	conserved hypothetical protein [Source:BROAD_F_oxysporum;Acc:FOXG_09972]	-	-	-	-	-	GO:0005506//iron ion binding;GO:0016705//oxidoreductase activity, acting on paired donors, with incorporation or reduction of molecular oxygen;GO:0020037//heme binding	GO:0055114//oxidation-reduction process
miR-30-x	FOXG_09998T0	1261	1285	-12.04	cCATTTGTTACTCGTTGGatacggc	x|||||||x|xxx|:||:xxxxxxx	tGTAAACA-TCCTCGACTggaagct	CC1G_06235	hypothetical protein similar to conserved transmembrane protein [Source:BROAD_F_oxysporum;Acc:FOXG_09998]	-	-	-	-	-	GO:0003824//catalytic activity	-
miR-30-x	FOXG_09999T0	219	244	-10.95	cCATTTGTGTTCGAGATAATacagag	x|||||||:xxx|||x|x|:xxxxxx	tGTAAACATC--CTCGACTGgaagct	--	conserved hypothetical protein [Source:BROAD_F_oxysporum;Acc:FOXG_09999]	-	-	-	-	GO:0005634//nucleus	GO:0000981//DNA-binding transcription factor activity, RNA polymerase II-specific;GO:0003677//DNA binding;GO:0008270//zinc ion binding	GO:0006351//transcription, DNA-templated;GO:0006355//regulation of transcription, DNA-templated
miR-30-x	FOXG_10037T0	1273	1297	-28.1	gCATTTGTAGGGAGCGGGTagaccg	x||||||||||x|||x|::xxxxxx	tGTAAACATCC-TCGACTGgaagct	--	conserved hypothetical protein [Source:BROAD_F_oxysporum;Acc:FOXG_10037]	-	-	-	-	-	-	-
miR-30-x	FOXG_10091T0	242	265	-14.58	aCATTTGTACTAGAGGTCggaagc	x||||||||xx||xx|x|xxxxxx	tGTAAACATCCTCGACTGgaagct	AMC6	predicted protein [Source:BROAD_F_oxysporum;Acc:FOXG_10091]	-	-	-	-	-	-	-
miR-30-x	FOXG_10092T0	2654	2678	-16.49	tCATTTGTCGAGAAGCT-ACCcagga	x|||||||xx||x||||x|||xxxxx	tGTAAACA--TCCTCGACTGGaagct	--	conserved hypothetical protein [Source:BROAD_F_oxysporum;Acc:FOXG_10092]	-	-	-	-	-	GO:0005515//protein binding	-
miR-30-x	FOXG_10101T0	231	258	-11.92	cCATTTGTCATTTGGATCGCAGGTTCgt	x|||||||x|xxx|||x|xx|xx|||xx	tGTAAACA-T---CCTCGACTGGAAGct	pgt1	hypothetical protein similar to small oligopeptide transporter [Source:BROAD_F_oxysporum;Acc:FOXG_10101]	-	-	-	-	-	-	GO:0055085//transmembrane transport
miR-30-x	FOXG_10116T0	269	294	-21.93	tCATTTGTTCAGGCGCGGACATTCgt	x|||||||xx|||x||x|||x|||xx	tGTAAACA--TCCTCGACTGGAAGct	fdhC	conserved hypothetical protein [Source:BROAD_F_oxysporum;Acc:FOXG_10116]	-	-	-	-	GO:0016020//membrane	GO:0022857//transmembrane transporter activity	GO:0055085//transmembrane transport
miR-30-x	FOXG_10128T0	491	514	-14.8	aCATTTGTCGTCGGAAACGGTCat	x|||||||x|xx|xxx||xx||xx	tGTAAACATCCTCGACTGGAAGct	--	conserved hypothetical protein [Source:BROAD_F_oxysporum;Acc:FOXG_10128]	-	-	-	-	-	-	-
miR-30-x	FOXG_10160T0	415	438	-15.11	aCATTTGTAcacttcgctgcggtg	x||||||||xxxxxxxxxxxxxxx	tGTAAACATcctcgactggaagct	URC4	conserved hypothetical protein [Source:BROAD_F_oxysporum;Acc:FOXG_10160]	-	-	-	-	-	-	-
miR-30-x	FOXG_10182T0	671	693	-12.65	tCATTTGTAA-AGCAGGAATACcc	x||||||||xx|||x|:xx|x|xx	tGTAAACATCCTCGACTGGAAGct	--	conserved hypothetical protein [Source:BROAD_F_oxysporum;Acc:FOXG_10182]	-	-	-	-	-	-	-
miR-30-x	FOXG_10183T0	859	882	-13.62	gCATTTGTAcctcctcggcgatga	x||||||||xxxxxxxxxxxxxxx	tGTAAACATcctcgactggaagct	--	conserved hypothetical protein [Source:BROAD_F_oxysporum;Acc:FOXG_10183]	-	-	-	-	-	GO:0003824//catalytic activity	-
miR-30-x	FOXG_10237T0	104	127	-23.85	aCATTTGTAG-AGCCGGTGCTgacg	x|||||||||x|||x|::x||xxxx	tGTAAACATCCTCGACTG-GAagct	--	predicted protein [Source:BROAD_F_oxysporum;Acc:FOXG_10237]	-	-	-	-	-	-	-
miR-30-x	FOXG_10251T0	62	88	-16.69	aCATTTGTCCGAAACTCGGTCCCTCgg	x|||||||xx||xx||xx|x||x||xx	tGTAAACATCCTC-GA--CTGGAAGct	ish1	conserved hypothetical protein [Source:BROAD_F_oxysporum;Acc:FOXG_10251]	-	-	-	-	-	-	-
miR-30-x	FOXG_10263T0	664	688	-20.64	cCATTTGTAGGAACGCAACTCTCta	x|||||||||||x|xx|x||x||xx	tGTAAACATCCTCGACTGGA-AGct	dim-5	histone-lysine N-methyltransferase [Source:BROAD_F_oxysporum;Acc:FOXG_10263]	Metabolism;Metabolism	Global and overview maps;Amino acid metabolism	ko01100//Metabolic pathways;ko00310//Lysine degradation	K11419;K11419	GO:0005634//nucleus	GO:0005515//protein binding;GO:0008270//zinc ion binding;GO:0018024//histone-lysine N-methyltransferase activity	GO:0034968//histone lysine methylation
miR-30-x	FOXG_10275T0	668	691	-17.75	aCATTTGTGGCACCTGcaatggct	x|||||||:|x|x|||xxxxxxxx	tGTAAACATCCTCGACtggaagct	fbaA	fructose-bisphosphate aldolase [Source:BROAD_F_oxysporum;Acc:FOXG_10275]	Metabolism;Metabolism;Metabolism;Metabolism;Metabolism;Metabolism;Metabolism;Metabolism	Global and overview maps;Global and overview maps;Global and overview maps;Global and overview maps;Carbohydrate metabolism;Carbohydrate metabolism;Energy metabolism;Carbohydrate metabolism	ko01100//Metabolic pathways;ko01110//Biosynthesis of secondary metabolites;ko01200//Carbon metabolism;ko01230//Biosynthesis of amino acids;ko00010//Glycolysis / Gluconeogenesis;ko00051//Fructose and mannose metabolism;ko00680//Methane metabolism;ko00030//Pentose phosphate pathway	K01624;K01624;K01624;K01624;K01624;K01624;K01624;K01624	-	GO:0003824//catalytic activity;GO:0004332//fructose-bisphosphate aldolase activity;GO:0008270//zinc ion binding;GO:0016832//aldehyde-lyase activity	GO:0005975//carbohydrate metabolic process;GO:0006096//glycolytic process
[truncated: 121,067 more rows]
