# Supplementary material for: Artificial trans-kingdom RNAi of FolRDR1 is a potential strategy to control tomato wilt disease
Source: PLoS Pathog. 2023 Jun 20;19(6):e1011463. doi: 10.1371/journal.ppat.1011463 (PMC10313012; doi:10.1371/journal.ppat.1011463)
Supplement: S6 Table — (XLS) [file ppat.1011463.s017.xls]

## Sheet: Integrated_Function.anno
#Library: MOCK Total: 5835262 Mapped: 4392583
#Library: GFP-dsRNA Total: 6894010 Mapped: 5492955
#Library: FolRDR1-dsRNA Total: 7025743 Mapped: 5743067
#GeneID	MOCK_SAME	MOCK_OPP	MOCK_TOTAL_NORM	GFP-dsRNA_SAME	GFP-dsRNA_OPP	GFP-dsRNA_TOTAL_NORM	FolRDR1-dsRNA_H20_SAME	FolRDR1-dsRNA_H20_OPP	FolRDR1-dsRNA_H20_TOTAL_NORM	COG_class	COG_class_annotation	GO_annotation	KEGG_annotation	KEGG_pathway_annotation	KOG_class	KOG_class_annotation	Pfam_annotation	Swiss-Prot_annotation	eggNOG_class	eggNOG_class_annotation	NR_annotation
Solyc07g006780.3	2	29457	5358.4	1	10640	2422.5	0	18739	3262.9	[C]	Energy production and conversion	Cellular Component: mitochondrion (GO:0005739);; Biological Process: carbohydrate metabolic process (GO:0005975);; Cellular Component: chloroplast (GO:0009507);; Molecular Function: carbohydrate kinase activity (GO:0019200);;	--	--	[G]	Carbohydrate transport and metabolism	FGGY family of carbohydrate kinases, C-terminal domain;; FGGY family of carbohydrate kinases, N-terminal domain	--	G	Carbohydrate transport and metabolism	PREDICTED: FGGY carbohydrate kinase domain-containing protein isoform X1 [Solanum lycopersicum]
Solyc02g081310.3	4560	23703	5140.8	1353	6996	1900.7	1795	56520	10154	[J]	Translation, ribosomal structure and biogenesis	Molecular Function: structural constituent of ribosome (GO:0003735);; Biological Process: DNA-templated transcription, elongation (GO:0006354);; Biological Process: translation (GO:0006412);; Biological Process: pyrimidine ribonucleotide biosynthetic process (GO:0009220);; Cellular Component: large ribosomal subunit (GO:0015934);; Biological Process: ribosome biogenesis (GO:0042254);;	K02876|2.89568e-143|sly:101266474|K02876 large subunit ribosomal protein L15 | (RefSeq) 50S ribosomal protein L15	Ribosome (ko03010)	[J]	Translation, ribosomal structure and biogenesis	Ribosomal protein L18e/L15	--	J	Translation, ribosomal structure and biogenesis	PREDICTED: 54S ribosomal protein L10, mitochondrial [Solanum lycopersicum]
Solyc02g082500.1	14393	7007	3892.5	6297	2969	2109.5	9549	4898	2515.6	[J]	Translation, ribosomal structure and biogenesis	Molecular Function: structural constituent of ribosome (GO:0003735);; Biological Process: DNA-templated transcription, elongation (GO:0006354);; Biological Process: translation (GO:0006412);; Biological Process: protein targeting to mitochondrion (GO:0006626);; Cellular Component: cytosolic large ribosomal subunit (GO:0022625);; Biological Process: ribosome biogenesis (GO:0042254);;	K02867|2.95502e-97|sot:102602105|K02867 large subunit ribosomal protein L11 | (RefSeq) 50S ribosomal protein L11	Ribosome (ko03010)	[J]	Translation, ribosomal structure and biogenesis	Ribosomal protein L11, RNA binding domain;; Ribosomal protein L11, N-terminal domain	50S ribosomal protein L11, chloroplastic {ECO:0000255|HAMAP-Rule:MF_00736} GN=Grc000047 OS=Gracilaria tenuistipitata var. liui (Red alga) PE=3 SV=1	J	Translation, ribosomal structure and biogenesis	PREDICTED: 54S ribosomal protein L19, mitochondrial [Solanum lycopersicum]
Solyc06g074915.1	9156	4708	2521.8	3606	1513	1165.4	5401	1936	1277.5	--	--	Molecular Function: DNA binding (GO:0003677);; Molecular Function: chromatin binding (GO:0003682);;	--	--	[K]	Transcription	Myb-like DNA-binding domain	Transcription factor RAX1 GN=T20O7.2 OS=Arabidopsis thaliana (Mouse-ear cress) PE=2 SV=1	K	Transcription	PREDICTED: pre-mRNA-splicing factor CEF1-like [Solanum tuberosum]
Solyc04g009740.3	13388	33	2441.2	4421	41	1015.8	7472	23	1305.1	--	--	Cellular Component: exocyst (GO:0000145);; Biological Process: cell plate assembly (GO:0000919);; Cellular Component: nucleus (GO:0005634);; Cellular Component: cytosol (GO:0005829);; Cellular Component: plasma membrane (GO:0005886);; Biological Process: glycolytic process (GO:0006096);; Biological Process: protein targeting to vacuole (GO:0006623);; Biological Process: water transport (GO:000683…	K07195|0|sly:101253679|K07195 exocyst complex component 7 | (RefSeq) exocyst complex component EXO70A1	--	[U]	Intracellular trafficking, secretion, and vesicular transport	Exo70 exocyst complex subunit	Exocyst complex component EXO70A1 GN=EXO70A1 OS=Arabidopsis thaliana (Mouse-ear cress) PE=1 SV=1	U	Intracellular trafficking, secretion, and vesicular transport	PREDICTED: exocyst complex component EXO70A1 isoform X1 [Solanum lycopersicum]
Solyc06g005620.3	3751	9521	2414.1	1436	4903	1443.1	1623	10393	2092.3	--	--	Cellular Component: membrane (GO:0016020);; Biological Process: metal ion transport (GO:0030001);; Molecular Function: 2-alkenal reductase [NAD(P)] activity (GO:0032440);; Molecular Function: metal ion transmembrane transporter activity (GO:0046873);; Biological Process: transmembrane transport (GO:0055085);; Biological Process: oxidation-reduction process (GO:0055114);;	K14709|0|sly:101255999|K14709 solute carrier family 39 (zinc transporter), member 1/2/3 | (RefSeq) zinc transporter	--	[P]	Inorganic ion transport and metabolism	ZIP Zinc transporter	Zinc transporter 1 (Precursor) GN=P0518C01.26 OS=Oryza sativa subsp. japonica (Rice) PE=1 SV=1	P	Inorganic ion transport and metabolism	PREDICTED: zinc transporter 2 [Solanum lycopersicum]
Solyc07g007180.3	7	10975	1997.6	8	4996	1139.2	15	7081	1235.6	[O]	Posttranslational modification, protein turnover, chaperones	--	--	--	[O]	Posttranslational modification, protein turnover, chaperones	Ring finger domain	E3 ubiquitin-protein ligase RING1-like GN=At3g19950 OS=Arabidopsis thaliana (Mouse-ear cress) PE=1 SV=1	O	Posttranslational modification, protein turnover, chaperones	PREDICTED: RING-box protein 2-like [Solanum lycopersicum]
Solyc12g017790.1	1996	4244	1135	1289	2017	752.6	2599	2574	900.7	--	--	--	--	--	[T]	Signal transduction mechanisms	--	--	T	Signal transduction mechanisms	PREDICTED: mitogen-activated protein kinase kinase kinase ANP1-like [Solanum lycopersicum]
Solyc07g032450.1	2721	3360	1106.1	1302	1622	665.7	1988	2430	769.3	[C]	Energy production and conversion	Molecular Function: iron ion binding (GO:0005506);; Cellular Component: chloroplast thylakoid membrane (GO:0009535);; Biological Process: photosynthesis (GO:0015979);; Cellular Component: integral component of membrane (GO:0016021);; Molecular Function: oxidoreductase activity (GO:0016491);; Molecular Function: heme binding (GO:0020037);; Biological Process: respiratory electron transport chain (…	K02635|1.27371e-24|tcc:ThcaC_p051|K02635 cytochrome b6 | (RefSeq) petB; cytochrome b6	Photosynthesis (ko00195)	[C]	Energy production and conversion	--	Cytochrome b6 {ECO:0000255|HAMAP-Rule:MF_00633} OS=Panax ginseng (Korean ginseng) PE=3 SV=1	C	Energy production and conversion	petB, partial (chloroplast), partial (chloroplast) [Centaurea cyanus]
Solyc00g025660.1	5723	41	1048.4	5010	52	1152.4	9471	62	1659.9	--	--	--	--	--	--	--	--	--	--	--	hypothetical protein MTR_6g049080 [Medicago truncatula]
Solyc09g083420.3	3640	2069	1038.4	3925	672	1046.5	1854	891	478	--	--	Biological Process: response to abiotic stimulus (GO:0009628);; Biological Process: cell differentiation (GO:0030154);; Biological Process: macromolecule localization (GO:0033036);; Biological Process: primary metabolic process (GO:0044238);; Biological Process: cellular macromolecule metabolic process (GO:0044260);; Biological Process: single organism reproductive process (GO:0044702);; Biologic…	--	--	[S]	Function unknown	Protein similar to CwfJ C-terminus 1;; Protein similar to CwfJ C-terminus 2	Zinc finger CCCH domain-containing protein 59 GN=OJ1001_G09.14 OS=Oryza sativa subsp. japonica (Rice) PE=2 SV=1	S	Function unknown	PREDICTED: CWF19-like protein 2 [Solanum lycopersicum]
Solyc09g012050.1	4530	22	828	1467	2	334.4	1434	2	250	--	--	--	--	--	--	--	Protein of unknown function (DUF 659)	--	S	Function unknown	PREDICTED: uncharacterized protein LOC101250543 [Solanum lycopersicum]
Solyc11g056400.2	3288	912	764	1452	417	425.5	1238	414	287.7	--	--	Molecular Function: structural constituent of ribosome (GO:0003735);; Cellular Component: mitochondrion (GO:0005739);; Biological Process: translation (GO:0006412);; Cellular Component: chloroplast (GO:0009507);; Cellular Component: small ribosomal subunit (GO:0015935);; Molecular Function: rRNA binding (GO:0019843);;	K02982|0|mdm:13630187|K02982 small subunit ribosomal protein S3 | (RefSeq) rps3, C3258_p05; ribosomal protein S3	Ribosome (ko03010)	--	--	--	Ribosomal protein S3, mitochondrial GN=YRPS3 OS=Petunia hybrida (Petunia) PE=2 SV=1	J	Translation, ribosomal structure and biogenesis	ribosomal protein S3 (mitochondrion) [Capsicum annuum]
Solyc06g065240.3	3023	1010	733.6	1343	541	428.9	1902	420	404.3	--	--	Biological Process: protein glycosylation (GO:0006486);; Molecular Function: fucosyltransferase activity (GO:0008417);; Biological Process: Lewis a epitope biosynthetic process (GO:0010493);; Cellular Component: integral component of membrane (GO:0016021);; Cellular Component: Golgi cisterna membrane (GO:0032580);; Biological Process: fucosylation (GO:0036065);;	K14412|0|sly:543777|K14412 alpha-1,4-fucosyltransferase [EC:2.4.1.65] | (RefSeq) FUT13; alpha-1,4-fucosyltransferase	--	[GE]	Carbohydrate transport and metabolism;; Amino acid transport and metabolism	Glycosyltransferase family 10 (fucosyltransferase)	Alpha-(1,4)-fucosyltransferase GN=FUT13 OS=Arabidopsis thaliana (Mouse-ear cress) PE=2 SV=2	EG	Amino acid transport and metabolism;; Carbohydrate transport and metabolism	alpha-1,4-fucosyltransferase [Solanum lycopersicum]
Solyc01g110930.1	160	3362	640.6	46	1635	382.7	40	2900	511.9	--	--	--	--	--	--	--	Auxin responsive protein	Auxin-induced protein 15A OS=Glycine max (Soybean) PE=2 SV=1	S	Function unknown	PREDICTED: auxin-induced protein 15A-like [Solanum tuberosum]
Solyc04g009157.1	1928	1354	597	864	457	300.7	1786	775	445.9	--	--	--	--	--	[T]	Signal transduction mechanisms	--	Disease resistance protein RPP13 GN=RPP13 OS=Arabidopsis thaliana (Mouse-ear cress) PE=2 SV=2	T	Signal transduction mechanisms	PREDICTED: disease resistance protein RPP13-like [Solanum tuberosum]
Solyc07g045430.3	3074	95	576.4	1369	34	319.4	6458	29	1129.5	[LR]	Replication, recombination and repair;; General function prediction only	--	--	--	[T]	Signal transduction mechanisms	NUDIX domain	Nudix hydrolase 2 GN=MNJ7.24 OS=Arabidopsis thaliana (Mouse-ear cress) PE=1 SV=1	L	Replication, recombination and repair	PREDICTED: nudix hydrolase 2-like [Solanum lycopersicum]
Solyc08g006690.1	2942	61	546.2	1887	34	437.3	2596	46	460	--	--	Molecular Function: enzyme inhibitor activity (GO:0004857);; Molecular Function: pectinesterase activity (GO:0030599);; Biological Process: negative regulation of catalytic activity (GO:0043086);;	--	--	--	--	Plant invertase/pectin methylesterase inhibitor	21 kDa protein (Precursor) OS=Daucus carota (Wild carrot) PE=2 SV=1	R	General function prediction only	PREDICTED: 21 kDa protein-like [Solanum lycopersicum]
Solyc05g012823.1	1492	1226	494.4	599	566	265.2	559	499	184.2	--	--	--	--	--	[P]	Inorganic ion transport and metabolism	--	Iron-sulfur assembly protein IscA-like 1, mitochondrial (Precursor) GN=At2g16710 OS=Arabidopsis thaliana (Mouse-ear cress) PE=2 SV=2	S	Function unknown	PREDICTED: uncharacterized protein LOC104647655 isoform X1 [Solanum lycopersicum]
Solyc06g008920.3	8	2705	493.5	3	2430	553.9	4	2781	484.9	[IQ]	Lipid transport and metabolism;; Secondary metabolites biosynthesis, transport and catabolism	Cellular Component: peroxisome (GO:0005777);; Molecular Function: o-succinylbenzoate-CoA ligase activity (GO:0008756);; Biological Process: chlorophyll catabolic process (GO:0015996);; Molecular Function: AMP binding (GO:0016208);;	--	--	[I]	Lipid transport and metabolism	AMP-binding enzyme;; AMP-binding enzyme C-terminal domain	Probable acyl-activating enzyme 1, peroxisomal GN=F5M15.12 OS=Arabidopsis thaliana (Mouse-ear cress) PE=2 SV=1	I	Lipid transport and metabolism	PREDICTED: probable acyl-activating enzyme 1, peroxisomal [Solanum lycopersicum]
Solyc11g021070.2	1676	968	480.9	873	469	305.5	2458	489	513.1	--	--	Molecular Function: ATP binding (GO:0005524);; Cellular Component: chloroplast stroma (GO:0009570);; Cellular Component: chromoplast stroma (GO:0009575);; Molecular Function: nucleoside-triphosphatase activity (GO:0017111);;	--	--	--	--	Plant protein of unknown function (DUF825)	Protein Ycf2 {ECO:0000255|HAMAP-Rule:MF_01330} OS=Solanum bulbocastanum (Wild potato) PE=3 SV=1	R	General function prediction only	ORF 1708
Solyc03g031770.3	12	2429	444	5	5751	1310.4	7	4287	747.7	--	--	--	--	--	--	--	P21-Rho-binding domain	CRIB domain-containing protein RIC11 GN=RIC11 OS=Arabidopsis thaliana (Mouse-ear cress) PE=2 SV=1	S	Function unknown	PREDICTED: CRIB domain-containing protein RIC11-like [Solanum lycopersicum]
Solyc12g007010.2	1342	926	412.5	487	314	182.4	918	484	244.1	[D]	Cell cycle control, cell division, chromosome partitioning	Biological Process: maltose metabolic process (GO:0000023);; Molecular Function: ATP binding (GO:0005524);; Biological Process: pentose-phosphate shunt (GO:0006098);; Biological Process: rRNA processing (GO:0006364);; Cellular Component: chloroplast stroma (GO:0009570);; Biological Process: chloroplast relocation (GO:0009902);; Biological Process: thylakoid membrane organization (GO:0010027);; Bi…	--	--	[D]	Cell cycle control, cell division, chromosome partitioning	ParA/MinD ATPase like;; CobQ/CobB/MinD/ParA nucleotide binding domain;; Domain of unknown function DUF59;; AAA domain;; ATPase MipZ;; Protein of unknown function (DUF971);; VirC1 protein	Fe-S cluster assembly factor HCF101, chloroplastic (Precursor) GN=HCF101 OS=Arabidopsis thaliana (Mouse-ear cress) PE=1 SV=1	D	Cell cycle control, cell division, chromosome partitioning	PREDICTED: fe-S cluster assembly factor HCF101, chloroplastic isoform X1 [Solanum lycopersicum]
Solyc03g093170.1	2262	3	412	45	0	10.2	130	0	22.6	--	--	--	--	--	[R]	General function prediction only	PPR repeat family;; PPR repeat;; PPR repeat;; Pentatricopeptide repeat domain	Putative pentatricopeptide repeat-containing protein At3g15200 GN=At3g15200 OS=Arabidopsis thaliana (Mouse-ear cress) PE=3 SV=1	R	General function prediction only	PREDICTED: putative pentatricopeptide repeat-containing protein At3g15200 [Solanum lycopersicum]
Solyc12g098757.1	1344	818	393.3	564	357	209.7	850	634	258.4	--	--	--	--	--	--	--	Pollen proteins Ole e I like;; Extensin-like region	--	R	General function prediction only	PREDICTED: extensin-2-like, partial [Solanum lycopersicum]
Solyc08g080840.1	1766	354	385.6	1140	284	324.2	2236	752	520.3	--	--	--	--	--	--	--	Domain of unknown function (DUF239)	--	--	--	PREDICTED: uncharacterized protein LOC102583823 [Solanum tuberosum]
Solyc06g036485.1	1167	810	359.6	519	302	186.9	753	492	216.8	[RTKL]	General function prediction only;; Signal transduction mechanisms;; Transcription;; Replication, recombination and repair	Molecular Function: protein serine/threonine kinase activity (GO:0004674);; Molecular Function: ATP binding (GO:0005524);; Biological Process: protein phosphorylation (GO:0006468);; Biological Process: recognition of pollen (GO:0048544);;	--	--	--	--	Protein kinase domain;; Protein tyrosine kinase	G-type lectin S-receptor-like serine/threonine-protein kinase At5g24080 (Precursor) GN=At5g24080 OS=Arabidopsis thaliana (Mouse-ear cress) PE=2 SV=1	T	Signal transduction mechanisms	PREDICTED: LOW QUALITY PROTEIN: G-type lectin S-receptor-like serine/threonine-protein kinase At5g24080 [Solanum lycopersicum]
Solyc02g078020.3	1880	5	342.9	1713	0	390	3111	1	541.9	--	--	--	--	--	[A]	RNA processing and modification	Est1 DNA/RNA binding domain;; Telomerase activating protein Est1	Protein SMG7L GN=SMG7L OS=Arabidopsis thaliana (Mouse-ear cress) PE=2 SV=1	A	RNA processing and modification	PREDICTED: protein SMG7L [Solanum lycopersicum]
Solyc03g119690.2	1603	144	317.8	981	74	240.2	1030	96	196.1	--	--	--	--	--	[O]	Posttranslational modification, protein turnover, chaperones	Xylanase inhibitor C-terminal;; Xylanase inhibitor N-terminal;; Eukaryotic aspartyl protease	Protein ASPARTIC PROTEASE IN GUARD CELL 1 (Precursor) GN=ASPG1 OS=Arabidopsis thaliana (Mouse-ear cress) PE=1 SV=1	O	Posttranslational modification, protein turnover, chaperones	PREDICTED: protein ASPARTIC PROTEASE IN GUARD CELL 1 [Solanum lycopersicum]
Solyc10g074910.2	1733	9	316.9	274	7	64	465	4	81.7	[KR]	Transcription;; General function prediction only	Molecular Function: N-acetyltransferase activity (GO:0008080);;	--	--	--	--	Acetyltransferase (GNAT) family;; Acetyltransferase (GNAT) domain;; Acetyltransferase (GNAT) domain	Probable acetyltransferase NSI OS=Oryza sativa subsp. japonica (Rice) PE=2 SV=1	R	General function prediction only	PREDICTED: probable acetyltransferase NSI [Solanum lycopersicum]
Solyc04g071770.3	94	1644	316.1	76	1668	397	99	2365	429	--	--	--	--	--	--	--	AP2 domain	Ethylene-responsive transcription factor ERF110 GN=ERF110 OS=Arabidopsis thaliana (Mouse-ear cress) PE=2 SV=2	K	Transcription	PREDICTED: ethylene-responsive transcription factor ABR1-like [Solanum lycopersicum]
Solyc06g068310.1	97	1606	309.8	62	1365	324.9	59	1459	264.3	--	--	--	--	--	--	--	SAM domain (Sterile alpha motif)	--	S	Function unknown	PREDICTED: uncharacterized protein LOC101267246 [Solanum lycopersicum]
Solyc10g076650.2	741	910	300.3	475	772	283.9	601	708	227.9	--	--	--	--	--	--	--	--	--	S	Function unknown	PREDICTED: uncharacterized protein LOC101248342 [Solanum lycopersicum]
Solyc04g079890.3	940	571	274.8	430	226	149.3	522	248	134.1	--	--	--	--	--	--	--	Thaumatin family	Pathogenesis-related protein 5 (Precursor) GN=At1g75040 OS=Arabidopsis thaliana (Mouse-ear cress) PE=1 SV=1	R	General function prediction only	PREDICTED: pathogenesis-related protein 5 [Solanum lycopersicum]
Solyc12g027690.1	1492	5	272.3	1062	12	244.5	1259	25	223.6	--	--	--	--	--	--	--	--	Telomere repeat-binding protein 5 GN=F22G5.8 OS=Arabidopsis thaliana (Mouse-ear cress) PE=1 SV=2	R	General function prediction only	PREDICTED: telomere repeat-binding protein 5-like isoform X4 [Solanum tuberosum]
Solyc12g094510.2	660	797	265	303	305	138.4	204	298	87.4	--	--	Biological Process: phosphatidylinositol biosynthetic process (GO:0006661);;	--	--	--	--	--	--	S	Function unknown	PREDICTED: uncharacterized protein LOC101251964 [Solanum lycopersicum]
Solyc03g006290.3	827	594	258.5	336	257	135	219	198	72.6	--	--	--	--	--	--	--	Protein of unknown function, DUF599	--	S	Function unknown	PREDICTED: uncharacterized protein LOC101254973 [Solanum lycopersicum]
Solyc10g044690.2	659	719	250.6	429	472	205.1	913	603	264	--	--	Molecular Function: calcium ion binding (GO:0005509);; Molecular Function: calcium-dependent phospholipid binding (GO:0005544);;	--	--	[U]	Intracellular trafficking, secretion, and vesicular transport	Annexin	Annexin-like protein RJ4 OS=Fragaria ananassa (Strawberry) PE=2 SV=2	U	Intracellular trafficking, secretion, and vesicular transport	PREDICTED: annexin-like protein RJ4 [Solanum lycopersicum]
Solyc07g054820.3	1265	50	239.2	1026	24	239	1099	54	200.8	--	--	Biological Process: rRNA processing (GO:0006364);; Biological Process: regulation of translation (GO:0006417);; Biological Process: phosphatidylglycerol biosynthetic process (GO:0006655);; Biological Process: G-protein coupled receptor signaling pathway (GO:0007186);; Cellular Component: photosystem II (GO:0009523);; Cellular Component: plastid inner membrane (GO:0009528);; Cellular Component: ch…	--	--	--	--	Thylakoid formation protein	Protein THYLAKOID FORMATION1, chloroplastic (Precursor) GN=THF1 OS=Solanum tuberosum (Potato) PE=2 SV=1	U	Intracellular trafficking, secretion, and vesicular transport	PREDICTED: protein THYLAKOID FORMATION1, chloroplastic [Solanum lycopersicum]
Solyc08g061730.2	477	829	237.6	212	263	108.1	403	280	118.9	--	--	--	K10760|4.01864e-35|sly:101265662|K10760 adenylate dimethylallyltransferase (cytokinin synthase) [EC:2.5.1.27 2.5.1.112] | (RefSeq) adenylate isopentenyltransferase 5, chloroplastic-like	Zeatin biosynthesis (ko00908)	[J]	Translation, ribosomal structure and biogenesis	--	Adenylate isopentenyltransferase 7, mitochondrial (Precursor) GN=IPT7 OS=Arabidopsis thaliana (Mouse-ear cress) PE=2 SV=2	J	Translation, ribosomal structure and biogenesis	PREDICTED: adenylate isopentenyltransferase 5, chloroplastic-like [Solanum lycopersicum]
Solyc08g006840.3	1223	5	223.4	157	11	38.2	109	11	20.9	[J]	Translation, ribosomal structure and biogenesis	Cellular Component: intracellular ribonucleoprotein complex (GO:0030529);;	--	--	[J]	Translation, ribosomal structure and biogenesis	Ribosomal protein S15	30S ribosomal protein S15, chloroplastic GN=rps15 OS=Chlorokybus atmophyticus (Soil alga) PE=3 SV=1	J	Translation, ribosomal structure and biogenesis	PREDICTED: uncharacterized protein LOC101252508 [Solanum lycopersicum]
Solyc09g047910.3	7	1219	223	1	623	142.1	5	485	85.3	--	--	--	--	--	--	--	Protein of unknown function (DUF707)	--	S	Function unknown	PREDICTED: uncharacterized protein LOC101263455 isoform X1 [Solanum lycopersicum]
Solyc01g010760.3	833	391	222.6	311	141	102.9	264	101	63.6	--	--	Cellular Component: cell wall (GO:0005618);; Cellular Component: nucleolus (GO:0005730);; Cellular Component: mitochondrial outer membrane (GO:0005741);; Cellular Component: vacuole (GO:0005773);; Cellular Component: plasma membrane (GO:0005886);; Molecular Function: voltage-gated anion channel activity (GO:0008308);; Cellular Component: chloroplast envelope (GO:0009941);; Molecular Function: por…	K15040|0|sly:101250327|K15040 voltage-dependent anion channel protein 2 | (RefSeq) mitochondrial outer membrane protein porin of 36 kDa	--	[P]	Inorganic ion transport and metabolism	Eukaryotic porin	Mitochondrial outer membrane protein porin of 36 kDa OS=Solanum tuberosum (Potato) PE=1 SV=2	P	Inorganic ion transport and metabolism	PREDICTED: mitochondrial outer membrane protein porin of 36 kDa [Solanum lycopersicum]
Solyc09g098370.3	1212	11	222.5	1365	13	313.7	1607	10	281.6	[J]	Translation, ribosomal structure and biogenesis	--	K15363|0|sot:102600013|K15363 fanconi-associated nuclease 1 [EC:3.1.21.- 3.1.4.1] | (RefSeq) fanconi-associated nuclease 1 homolog	--	[S]	Function unknown	Ribosomal protein S8e;; VRR-NUC domain;; HIRAN domain;; F-box associated domain;; F-box domain	Fanconi-associated nuclease 1 homolog GN=At1g48360 OS=Arabidopsis thaliana (Mouse-ear cress) PE=2 SV=2	S	Function unknown	PREDICTED: fanconi-associated nuclease 1 homolog isoform X1 [Solanum lycopersicum]
Solanum_lycopersicum_newGene_3435	1160	6	212.1	1197	4	273.4	1022	0	178	--	--	--	--	--	--	--	--	--	S	Function unknown	PREDICTED: uncharacterized protein LOC107876363, partial [Capsicum annuum]
Solyc01g016360.2	949	196	208.3	551	89	145.7	877	233	193.3	--	--	--	--	--	[R]	General function prediction only	Leucine Rich Repeat	Piriformospora indica-insensitive protein 2 (Precursor) GN=PII-2 OS=Arabidopsis thaliana (Mouse-ear cress) PE=2 SV=1	S	Function unknown	Hcr9-4E [Solanum habrochaites]
Solyc08g061320.3	1112	32	208.1	328	39	83.5	503	57	97.5	--	--	--	--	--	[L]	Replication, recombination and repair	Domain of unknown function (DUF1771);; Smr domain;; Ataxin-2 C-terminal region	Polyadenylate-binding protein-interacting protein 7 GN=CID7 OS=Arabidopsis thaliana (Mouse-ear cress) PE=1 SV=1	L	Replication, recombination and repair	PREDICTED: polyadenylate-binding protein-interacting protein 7 [Solanum lycopersicum]
Solyc04g008100.2	5	1073	196.1	3	941	214.9	2	1007	175.7	--	--	Cellular Component: ubiquitin ligase complex (GO:0000151);; Molecular Function: ubiquitin-protein transferase activity (GO:0004842);; Biological Process: defense response (GO:0006952);; Biological Process: membrane organization (GO:0016044);; Biological Process: protein ubiquitination (GO:0016567);; Biological Process: detection of molecule of fungal origin (GO:0032491);; Biological Process: macr…	--	--	--	--	U-box domain	U-box domain-containing protein 21 GN=PUB21 OS=Arabidopsis thaliana (Mouse-ear cress) PE=2 SV=1	R	General function prediction only	PREDICTED: U-box domain-containing protein 21-like [Solanum lycopersicum]
Solyc07g017520.3	838	216	191.7	472	129	136.8	684	194	152.9	--	--	--	K20290|4.25044e-153|sly:101251770|K20290 conserved oligomeric Golgi complex subunit 3 | (RefSeq) conserved oligomeric Golgi complex subunit 3	--	[U]	Intracellular trafficking, secretion, and vesicular transport	--	--	U	Intracellular trafficking, secretion, and vesicular transport	PREDICTED: conserved oligomeric Golgi complex subunit 3 isoform X2 [Solanum lycopersicum]
Solyc12g014380.2	1005	3	183.3	1123	3	256.3	1898	0	330.5	[G]	Carbohydrate transport and metabolism	Biological Process: maltose metabolic process (GO:0000023);; Biological Process: polysaccharide catabolic process (GO:0000272);; Molecular Function: glucose-6-phosphate isomerase activity (GO:0004347);; Cellular Component: cytosol (GO:0005829);; Biological Process: gluconeogenesis (GO:0006094);; Biological Process: glycolytic process (GO:0006096);; Cellular Component: chloroplast stroma (GO:00095…	K01810|0|sly:101262594|K01810 glucose-6-phosphate isomerase [EC:5.3.1.9] | (RefSeq) GPI; glucose-6-phosphate isomerase	Glycolysis / Gluconeogenesis (ko00010);; Pentose phosphate pathway (ko00030);; Starch and sucrose metabolism (ko00500);; Amino sugar and nucleotide sugar metabolism (ko00520);; Carbon metabolism (ko01200)	[G]	Carbohydrate transport and metabolism	Phosphoglucose isomerase	Glucose-6-phosphate isomerase, cytosolic 1 GN=PGIC1 OS=Clarkia mildrediae PE=3 SV=1	G	Carbohydrate transport and metabolism	glucose-6-phosphate isomerase [Solanum lycopersicum]
Solyc11g067350.2	961	5	175.7	524	4	120.2	899	2	156.9	--	--	--	--	--	--	--	Transferase family	Deacetylvindoline O-acetyltransferase GN=DAT OS=Catharanthus roseus (Madagascar periwinkle) PE=1 SV=1	--	--	PREDICTED: deacetylvindoline O-acetyltransferase-like [Solanum lycopersicum]
Solyc04g079720.3	549	416	175.5	208	193	91.3	439	272	123.8	--	--	Biological Process: response to stress (GO:0006950);; Biological Process: cellular process (GO:0009987);; Molecular Function: transferase activity, transferring acyl groups other than amino-acyl groups (GO:0016747);; Biological Process: organic substance biosynthetic process (GO:1901576);;	--	--	--	--	Transferase family	3&apos;-N-debenzoyl-2&apos;-deoxytaxol N-benzoyltransferase GN=TAX10 OS=Taxus canadensis (Canadian yew) PE=1 SV=1	S	Function unknown	PREDICTED: 3&apos;-N-debenzoyl-2&apos;-deoxytaxol N-benzoyltransferase [Solanum lycopersicum]
Solyc08g016120.1	930	29	174.4	758	39	181.4	784	61	147.1	--	--	--	--	--	--	--	Plant invertase/pectin methylesterase inhibitor	--	R	General function prediction only	PREDICTED: uncharacterized protein LOC101254715 [Solanum lycopersicum]
Solyc10g044440.1	32	882	166.3	34	737	175.5	36	784	142.8	--	--	--	--	--	--	--	--	--	R	General function prediction only	--
Solyc01g111220.3	641	272	166.1	299	139	99.7	422	171	103.3	[J]	Translation, ribosomal structure and biogenesis	Molecular Function: carbon-nitrogen ligase activity, with glutamine as amido-N-donor (GO:0016884);;	K01426|0|sly:101257218|K01426 amidase [EC:3.5.1.4] | (RefSeq) putative amidase C869.01	Arginine and proline metabolism (ko00330);; Phenylalanine metabolism (ko00360);; Tryptophan metabolism (ko00380)	[J]	Translation, ribosomal structure and biogenesis	Amidase	Glutamyl-tRNA(Gln) amidotransferase subunit A, chloroplastic/mitochondrial {ECO:0000255|HAMAP-Rule:MF_03150} (Precursor) GN=At3g25660 OS=Arabidopsis thaliana (Mouse-ear cress) PE=2 SV=1	J	Translation, ribosomal structure and biogenesis	PREDICTED: uncharacterized protein LOC101257218 [Solanum lycopersicum]
Solyc01g014510.1	902	5	165	123	4	28.9	60	3	11	--	--	Molecular Function: nucleotide binding (GO:0000166);; Molecular Function: protein kinase activity (GO:0004672);; Biological Process: phosphorylation (GO:0016310);;	--	--	--	--	D-mannose binding lectin	G-type lectin S-receptor-like serine/threonine-protein kinase RLK1 (Precursor) GN=RLK1 OS=Arabidopsis thaliana (Mouse-ear cress) PE=2 SV=2	T	Signal transduction mechanisms	PREDICTED: uncharacterized protein LOC101262243 [Solanum lycopersicum]
Solyc12g017380.2	43	857	163.7	38	1106	260.4	31	1461	259.8	[GEPR]	Carbohydrate transport and metabolism;; Amino acid transport and metabolism;; Inorganic ion transport and metabolism;; General function prediction only	--	--	--	[R]	General function prediction only	Sugar (and other) transporter;; Major Facilitator Superfamily	Organic cation/carnitine transporter 2 GN=YUP8H12R.2 OS=Arabidopsis thaliana (Mouse-ear cress) PE=2 SV=1	R	General function prediction only	PREDICTED: organic cation/carnitine transporter 3-like [Solanum lycopersicum]
Solyc12g062295.1	459	437	163	189	115	69.2	245	161	70.7	--	--	--	--	--	--	--	G-patch domain	--	R	General function prediction only	PREDICTED: uncharacterized protein LOC101246193 [Solanum lycopersicum]
Solyc02g050280.3	505	378	160.6	270	221	111.8	373	368	129	[KL]	Transcription;; Replication, recombination and repair	Molecular Function: ion binding (GO:0043167);; Molecular Function: organic cyclic compound binding (GO:0097159);; Molecular Function: heterocyclic compound binding (GO:1901363);;	--	--	[KL]	Transcription;; Replication, recombination and repair	SNF2 family N-terminal domain;; Zinc finger, C3HC4 type (RING finger);; Zinc finger, C3HC4 type (RING finger)	Putative SWI/SNF-related matrix-associated actin-dependent regulator of chromatin subfamily A member 3-like 2 GN=At5g22750 OS=Arabidopsis thaliana (Mouse-ear cress) PE=2 SV=1	KL	Transcription;; Replication, recombination and repair	PREDICTED: uncharacterized ATP-dependent helicase C17A2.12 isoform X1 [Solanum lycopersicum]
Solyc01g008640.3	843	35	159.7	878	17	203.8	1244	41	223.7	[Q]	Secondary metabolites biosynthesis, transport and catabolism	Molecular Function: monooxygenase activity (GO:0004497);; Molecular Function: iron ion binding (GO:0005506);; Molecular Function: electron carrier activity (GO:0009055);; Cellular Component: integral component of membrane (GO:0016021);; Molecular Function: oxidoreductase activity, acting on paired donors, with incorporation or reduction of molecular oxygen (GO:0016705);; Molecular Function: heme …	--	--	[Q]	Secondary metabolites biosynthesis, transport and catabolism	Cytochrome P450	Premnaspirodiene oxygenase GN=CYP71D55 OS=Hyoscyamus muticus (Egyptian henbane) PE=1 SV=1	Q	Secondary metabolites biosynthesis, transport and catabolism	PREDICTED: premnaspirodiene oxygenase-like [Solanum lycopersicum]
Solyc09g098150.3	491	383	159	179	175	80.6	216	149	63.6	--	--	Molecular Function: cysteine-type endopeptidase activity (GO:0004197);; Cellular Component: plasma membrane (GO:0005886);; Biological Process: proteolysis (GO:0006508);; Biological Process: apoptotic process (GO:0006917);; Cellular Component: chloroplast (GO:0009507);; Biological Process: response to UV-C (GO:0010225);; Biological Process: hydrogen peroxide-mediated programmed cell death (GO:0010…	--	--	[DO]	Cell cycle control, cell division, chromosome partitioning;; Posttranslational modification, protein turnover, chaperones	Caspase domain	Metacaspase-4 subunit p10 GN=YUP8H12R.4 OS=Arabidopsis thaliana (Mouse-ear cress) PE=1 SV=1	DO	Cell cycle control, cell division, chromosome partitioning;; Posttranslational modification, protein turnover, chaperones	metacaspase 1 [Solanum lycopersicum]
Solyc03g116910.3	212	657	158.1	103	268	84.5	176	431	105.7	[MG]	Cell wall/membrane/envelope biogenesis;; Carbohydrate transport and metabolism	Molecular Function: cinnamoyl-CoA reductase activity (GO:0016621);; Biological Process: cellular metabolic process (GO:0044237);; Molecular Function: coenzyme binding (GO:0050662);; Biological Process: oxidation-reduction process (GO:0055114);;	K09753|0|sly:778359|K09753 cinnamoyl-CoA reductase [EC:1.2.1.44] | (RefSeq) CCR2; cinnamoyl-CoA reductase	Phenylpropanoid biosynthesis (ko00940)	[V]	Defense mechanisms	NAD dependent epimerase/dehydratase family;; 3-beta hydroxysteroid dehydrogenase/isomerase family;; NADH(P)-binding;; Male sterility protein;; NmrA-like family;; short chain dehydrogenase;; Polysaccharide biosynthesis protein;; KR domain	Cinnamoyl-CoA reductase 1 GN=T24D18.5 OS=Arabidopsis thaliana (Mouse-ear cress) PE=1 SV=1	Q	Secondary metabolites biosynthesis, transport and catabolism	cinnamoyl-CoA reductase [Solanum lycopersicum]
Solyc06g073270.3	846	8	155.3	420	7	97.2	509	10	90.4	--	--	Cellular Component: endosome (GO:0005768);; Cellular Component: Golgi apparatus (GO:0005794);; Cellular Component: trans-Golgi network (GO:0005802);; Biological Process: Golgi organization (GO:0007030);; Biological Process: protein secretion (GO:0009306);; Biological Process: unidimensional cell growth (GO:0009826);; Cellular Component: integral component of membrane (GO:0016021);;	--	--	[R]	General function prediction only	Eukaryotic protein of unknown function (DUF846)	Golgi apparatus membrane protein-like protein ECHIDNA GN=ECH OS=Arabidopsis thaliana (Mouse-ear cress) PE=1 SV=1	S	Function unknown	PREDICTED: Golgi apparatus membrane protein-like protein ECHIDNA [Solanum lycopersicum]
Solyc04g072090.1	616	215	151.2	240	103	78.1	282	72	61.6	--	--	--	--	--	--	--	--	--	U	Intracellular trafficking, secretion, and vesicular transport	PREDICTED: dynamin-related protein 4C [Solanum lycopersicum]
Solyc08g068250.3	20	794	148.1	18	192	47.8	31	522	96.3	[RTKL]	General function prediction only;; Signal transduction mechanisms;; Transcription;; Replication, recombination and repair	Molecular Function: protein serine/threonine kinase activity (GO:0004674);; Molecular Function: ATP binding (GO:0005524);; Cellular Component: plasma membrane (GO:0005886);; Biological Process: protein phosphorylation (GO:0006468);; Cellular Component: plastid (GO:0009536);;	--	--	[T]	Signal transduction mechanisms	Protein tyrosine kinase;; Protein kinase domain;; Rhomboid family	Proline-rich receptor-like protein kinase PERK1 GN=PERK1 OS=Arabidopsis thaliana (Mouse-ear cress) PE=2 SV=1	T	Signal transduction mechanisms	PREDICTED: proline-rich receptor-like protein kinase PERK15 [Solanum lycopersicum]
Solyc11g061811.1	804	3	146.8	2525	3	575.5	725	2	126.6	--	--	--	--	--	[J]	Translation, ribosomal structure and biogenesis	IPP transferase	Adenylate isopentenyltransferase 5, chloroplastic (Precursor) GN=IPT5 OS=Arabidopsis thaliana (Mouse-ear cress) PE=1 SV=2	J	Translation, ribosomal structure and biogenesis	PREDICTED: LOW QUALITY PROTEIN: adenylate isopentenyltransferase 5, chloroplastic-like [Solanum lycopersicum]
Solanum_lycopersicum_newGene_2021	803	4	146.8	770	1	175.5	747	2	130.4	--	--	--	--	--	--	--	Plant transposase (Ptta/En/Spm family)	--	--	--	PREDICTED: uncharacterized protein LOC107765149 [Nicotiana tabacum]
Solyc12g096500.2	50	752	145.9	61	804	196.9	77	1490	272.9	--	--	Cellular Component: intracellular (GO:0005622);; Molecular Function: zinc ion binding (GO:0008270);;	--	--	[K]	Transcription	CCT motif;; B-box zinc finger	Zinc finger protein CONSTANS-LIKE 4 GN=COL4 OS=Arabidopsis thaliana (Mouse-ear cress) PE=2 SV=2	K	Transcription	PREDICTED: zinc finger protein CONSTANS-LIKE 4-like [Solanum lycopersicum]
Solyc08g061090.3	14	778	144.1	20	567	133.6	18	542	97.5	--	--	Cellular Component: mitochondrial inner membrane (GO:0005743);; Biological Process: protein targeting to membrane (GO:0006612);; Biological Process: mitochondrial transport (GO:0006839);; Biological Process: nucleotide transport (GO:0006862);; Biological Process: ER to Golgi vesicle-mediated transport (GO:0006888);; Biological Process: membrane fusion (GO:0006944);; Biological Process: nucleotide…	K14684|0|sly:101261253|K14684 solute carrier family 25 (mitochondrial phosphate transporter), member 23/24/25/41 | (RefSeq) adenine nucleotide transporter BT1, chloroplastic/mitochondrial	--	[C]	Energy production and conversion	Mitochondrial carrier protein	Adenine nucleotide transporter BT1, chloroplastic/mitochondrial (Precursor) GN=F8B4.100 OS=Arabidopsis thaliana (Mouse-ear cress) PE=1 SV=1	C	Energy production and conversion	PREDICTED: adenine nucleotide transporter BT1, chloroplastic/mitochondrial [Solanum lycopersicum]
Solyc09g014440.3	743	3	135.7	750	0	170.7	790	0	137.6	--	--	Biological Process: cellular process (GO:0009987);; Biological Process: response to stimulus (GO:0050896);;	K18998|0|sly:101250435|K18998 RNA polymerase II C-terminal domain phosphatase-like 1/2 [EC:3.1.3.16] | (RefSeq) RNA polymerase II C-terminal domain phosphatase-like 2	--	[K]	Transcription	NLI interacting factor-like phosphatase;; Double-stranded RNA binding motif	RNA polymerase II C-terminal domain phosphatase-like 2 GN=CPL2 OS=Arabidopsis thaliana (Mouse-ear cress) PE=1 SV=3	K	Transcription	PREDICTED: RNA polymerase II C-terminal domain phosphatase-like 2 [Solanum lycopersicum]
Solyc10g049440.1	3	739	135	1	723	164.8	4	284	50.1	[G]	Carbohydrate transport and metabolism	--	K01051|1.6045e-35|sot:102593166|K01051 pectinesterase [EC:3.1.1.11] | (RefSeq) pectinesterase-like	Pentose and glucuronate interconversions (ko00040);; Starch and sucrose metabolism (ko00500)	--	--	Pectinesterase	Pectinesterase 22 (Precursor) GN=F18C1.11 OS=Arabidopsis thaliana (Mouse-ear cress) PE=3 SV=1	G	Carbohydrate transport and metabolism	PREDICTED: putative pectinesterase/pectinesterase inhibitor 22-like [Solanum tuberosum]
Solyc07g017330.2	393	336	132.6	171	138	70.3	259	232	85.5	--	--	--	--	--	--	--	--	--	K	Transcription	PREDICTED: two-component response regulator ARR14-like [Solanum lycopersicum]
Solyc05g008390.3	27	677	128.1	8	183	43.5	7	126	23.2	[A]	RNA processing and modification	--	--	--	[A]	RNA processing and modification	Protein of unknown function (DUF3675);; RING-variant domain	Probable E3 ubiquitin ligase SUD1 GN=F28A23.140 OS=Arabidopsis thaliana (Mouse-ear cress) PE=1 SV=1	A	RNA processing and modification	PREDICTED: uncharacterized protein LOC101260726 [Solanum lycopersicum]
Solyc03g082900.3	627	63	125.5	475	46	118.6	554	66	108	--	--	Biological Process: carbohydrate metabolic process (GO:0005975);; Molecular Function: glucan endo-1,3-beta-D-glucosidase activity (GO:0042973);; Molecular Function: cation binding (GO:0043169);;	--	--	--	--	Glycosyl hydrolases family 17	Glucan endo-1,3-beta-glucosidase (Precursor) GN=GLC1 OS=Triticum aestivum (Wheat) PE=2 SV=1	R	General function prediction only	PREDICTED: glucan endo-1,3-beta-glucosidase [Solanum lycopersicum]
Solanum_lycopersicum_newGene_3195	654	29	124.2	673	32	160.5	811	29	146.3	--	--	--	--	--	[R]	General function prediction only	--	Putative ribonuclease H protein At1g65750 OS=Arabidopsis thaliana OX=3702 GN=At1g65750 PE=3 SV=1	S	Function unknown	PREDICTED: uncharacterized protein LOC104212559, partial [Nicotiana sylvestris]
Solyc03g095860.3	572	107	123.5	257	77	76	118	13	22.8	[R]	General function prediction only	--	K15502|0|sly:101258047|K15502 serine/threonine-protein phosphatase 6 regulatory ankyrin repeat subunit A | (RefSeq) ankyrin-3-like	--	[M]	Cell wall/membrane/envelope biogenesis	Ankyrin repeats (3 copies);; Ankyrin repeat;; Ankyrin repeat;; Ankyrin repeats (many copies);; Ankyrin repeats (many copies);; MSP (Major sperm protein) domain	Ankyrin repeat-containing protein At5g02620 GN=At5g02620 OS=Arabidopsis thaliana (Mouse-ear cress) PE=1 SV=1	R	General function prediction only	PREDICTED: ankyrin-3-like [Solanum lycopersicum]
Solyc04g081270.1	674	1	122.8	64	0	14.6	54	0	9.4	--	--	Molecular Function: calmodulin binding (GO:0005516);; Cellular Component: mitochondrion (GO:0005739);; Biological Process: auxin-activated signaling pathway (GO:0009734);;	K14488|2.51858e-75|sly:101258256|K14488 SAUR family protein | (RefSeq) auxin-induced protein 15A	Plant hormone signal transduction (ko04075)	--	--	Auxin responsive protein	Indole-3-acetic acid-induced protein ARG7 GN=ARG7 OS=Vigna radiata var. radiata (Mung bean) PE=2 SV=1	S	Function unknown	PREDICTED: auxin-induced protein 15A [Solanum lycopersicum]
Solyc11g030953.1	68	583	118.4	61	661	164.4	62	1264	230.9	--	--	--	K10355|1.14389e-18|mdm:103408379|K10355 actin, other eukaryote | (RefSeq) actin	--	[Z]	Cytoskeleton	Actin	Actin-51 (Fragment) OS=Solanum lycopersicum (Tomato) PE=3 SV=1	Z	Cytoskeleton	actin [Cucumis melo]
Solyc11g010190.1	39	592	114.8	16	753	175.1	33	403	75.9	[O]	Posttranslational modification, protein turnover, chaperones	Cellular Component: membrane (GO:0016020);;	K17080|7.97343e-175|sly:101261982|K17080 prohibitin 1 | (RefSeq) prohibitin-3, mitochondrial	--	[O]	Posttranslational modification, protein turnover, chaperones	SPFH domain / Band 7 family	Prohibitin-3, mitochondrial GN=K1B16.2 OS=Arabidopsis thaliana (Mouse-ear cress) PE=1 SV=1	O	Posttranslational modification, protein turnover, chaperones	PREDICTED: prohibitin-3, mitochondrial [Solanum lycopersicum]
Solyc03g083350.3	26	596	113.1	12	536	124.8	8	561	99.1	[O]	Posttranslational modification, protein turnover, chaperones	Cellular Component: peroxisome (GO:0005777);; Molecular Function: phosphotransferase activity, alcohol group as acceptor (GO:0016773);;	--	--	[T]	Signal transduction mechanisms	Phosphatidylinositol 3- and 4-kinase;; Ubiquitin family;; Ubiquitin-2 like Rad60 SUMO-like	Phosphatidylinositol 4-kinase gamma 3 GN=PI4KG3 OS=Arabidopsis thaliana (Mouse-ear cress) PE=2 SV=1	O	Posttranslational modification, protein turnover, chaperones	PREDICTED: phosphatidylinositol 4-kinase gamma 3 [Solanum lycopersicum]
Solyc02g072080.1	154	464	112.4	156	426	132.5	174	381	96.6	--	--	Cellular Component: ubiquitin ligase complex (GO:0000151);; Molecular Function: ubiquitin-protein transferase activity (GO:0004842);; Biological Process: plant-type hypersensitive response (GO:0009626);; Biological Process: defense response to fungus, incompatible interaction (GO:0009817);; Biological Process: protein ubiquitination (GO:0016567);;	--	--	[S]	Function unknown	Armadillo/beta-catenin-like repeat;; U-box domain;; Armadillo-like	U-box domain-containing protein 17 GN=PUB17 OS=Arabidopsis thaliana (Mouse-ear cress) PE=2 SV=1	S	Function unknown	PREDICTED: U-box domain-containing protein 17 [Solanum lycopersicum]
Solyc07g054897.1	603	12	111.9	150	3	34.8	118	2	20.9	--	--	--	--	--	[QR]	Secondary metabolites biosynthesis, transport and catabolism;; General function prediction only	2OG-Fe(II) oxygenase superfamily	1-aminocyclopropane-1-carboxylate oxidase GN=ACO1 OS=Prunus mume (Japanese apricot) PE=2 SV=1	R	General function prediction only	PREDICTED: 1-aminocyclopropane-1-carboxylate oxidase 1-like [Solanum lycopersicum]
Solyc01g068260.3	23	590	111.5	16	610	142.5	27	826	148.5	--	--	--	K10728|0|sly:101256914|K10728 topoisomerase (DNA) II binding protein 1 | (RefSeq) DNA topoisomerase 2-binding protein 1	--	[L]	Replication, recombination and repair	twin BRCT domain;; BRCA1 C Terminus (BRCT) domain	BRCT domain-containing protein At4g02110 GN=At4g02110 OS=Arabidopsis thaliana (Mouse-ear cress) PE=3 SV=3	L	Replication, recombination and repair	PREDICTED: DNA topoisomerase 2-binding protein 1 isoform X2 [Solanum lycopersicum]
Solanum_lycopersicum_newGene_4404	5	596	109.3	0	705	160.5	1	107	18.8	--	--	Molecular Function: binding (GO:0005488);; Biological Process: macromolecule metabolic process (GO:0043170);; Biological Process: primary metabolic process (GO:0044238);;	--	--	[R]	General function prediction only	Retroviral aspartyl protease;; Reverse transcriptase (RNA-dependent DNA polymerase);; Retrotransposon gag protein;; Zinc knuckle;; Chromo (CHRromatin Organisation MOdifier) domain	RNA-directed DNA polymerase homolog OS=Oenothera berteroana OX=3950 PE=4 SV=1	L	Replication, recombination and repair	PREDICTED: uncharacterized protein LOC107001264 [Solanum pennellii]
Solyc04g008220.3	312	283	108.2	132	153	64.9	24	54	13.6	--	--	Biological Process: developmental process (GO:0032502);; Biological Process: single-organism process (GO:0044699);;	--	--	--	--	Protein of unknown function (DUF1423)	Protein OBERON 3 GN=OBE3 OS=Arabidopsis thaliana (Mouse-ear cress) PE=1 SV=1	S	Function unknown	PREDICTED: protein OBERON 3 isoform X1 [Solanum lycopersicum]
Solyc02g079095.1	53	532	106.4	51	396	101.8	64	927	172.6	--	--	--	--	--	--	--	--	--	--	--	PREDICTED: F-box/LRR-repeat protein At3g03360-like isoform X2 [Solanum lycopersicum]
Solyc03g095360.3	328	247	104.6	201	135	76.5	228	224	78.7	[CR]	Energy production and conversion;; General function prediction only	Molecular Function: nucleotide binding (GO:0000166);; Cellular Component: peroxisome (GO:0005777);; Cellular Component: cytosol (GO:0005829);; Molecular Function: zinc ion binding (GO:0008270);; Molecular Function: oxidoreductase activity (GO:0016491);; Biological Process: oxidation-reduction process (GO:0055114);;	--	--	[CR]	Energy production and conversion;; General function prediction only	Zinc-binding dehydrogenase;; Zinc-binding dehydrogenase;; Alcohol dehydrogenase GroES-like domain	2-methylene-furan-3-one reductase GN=EO OS=Fragaria ananassa (Strawberry) PE=1 SV=1	Q	Secondary metabolites biosynthesis, transport and catabolism	PREDICTED: quinone oxidoreductase-like protein 2 homolog [Solanum lycopersicum]
Solyc00g014840.1	213	358	103.9	95	130	51.2	145	192	58.7	--	--	--	--	--	--	--	--	--	--	--	unnamed protein product [Coffea canephora]
Solyc02g014845.1	309	257	103	109	113	50.5	194	181	65.3	--	--	--	K15255|8.03447e-47|sly:101252155|K15255 ATP-dependent DNA helicase PIF1 [EC:3.6.4.12] | (RefSeq) uncharacterized LOC101252155	--	[D]	Cell cycle control, cell division, chromosome partitioning	PIF1-like helicase	--	L	Replication, recombination and repair	PREDICTED: uncharacterized protein LOC104243546 [Nicotiana sylvestris]
Solyc01g060210.3	40	521	102	27	365	89.2	23	508	92.5	--	--	--	--	--	--	--	XS domain	Protein INVOLVED IN DE NOVO 2 {ECO:0000303|PubMed:19915591} OS=Arabidopsis thaliana (Mouse-ear cress) PE=1 SV=1	R	General function prediction only	PREDICTED: uncharacterized protein LOC102596562 [Solanum tuberosum]
Solyc03g095430.2	553	7	101.9	133	8	32.1	173	16	32.9	--	--	--	--	--	--	--	--	--	R	General function prediction only	PREDICTED: extended synaptotagmin-1-like isoform X2 [Nicotiana tomentosiformis]
Solyc01g095950.1	516	35	100.2	222	8	52.4	338	10	60.6	[K]	Transcription	Molecular Function: DNA binding (GO:0003677);; Molecular Function: DNA-directed 5'-3' RNA polymerase activity (GO:0003899);; Biological Process: transcription, DNA-templated (GO:0006351);; Cellular Component: chloroplast (GO:0009507);; Molecular Function: ribonucleoside binding (GO:0032549);;	K03043|4.42295e-42|sot:4099994|K03043 DNA-directed RNA polymerase subunit beta [EC:2.7.7.6] | (RefSeq) rpoB, SotuCp013; RNA polymerase beta chain	Purine metabolism (ko00230);; Pyrimidine metabolism (ko00240);; RNA polymerase (ko03020)	[K]	Transcription	RNA polymerase beta subunit	DNA-directed RNA polymerase subunit beta {ECO:0000255|HAMAP-Rule:MF_01321} OS=Solanum lycopersicum (Tomato) PE=3 SV=1	K	Transcription	RNA polymerase beta subunit [Silene latifolia]
Solyc05g015660.1	18	526	98.9	20	350	84.2	17	812	144.3	--	--	--	K12448|4.4812e-54|sly:101245366|K12448 UDP-arabinose 4-epimerase [EC:5.1.3.5] | (RefSeq) uncharacterized LOC101245366	Amino sugar and nucleotide sugar metabolism (ko00520)	--	--	Plant mobile domain	Serine/threonine-protein phosphatase 7 long form homolog GN=At1g48120 OS=Arabidopsis thaliana (Mouse-ear cress) PE=2 SV=1	--	--	PREDICTED: serine/threonine-protein phosphatase 7 long form homolog [Solanum lycopersicum]
Solyc11g069680.1	479	58	97.7	341	40	86.7	573	57	109.7	--	--	--	--	--	--	--	Transferase family	Deacetylvindoline O-acetyltransferase GN=DAT OS=Catharanthus roseus (Madagascar periwinkle) PE=1 SV=1	--	--	PREDICTED: deacetylvindoline O-acetyltransferase-like [Solanum lycopersicum]
Solyc02g087610.1	414	113	95.9	188	77	60.3	128	33	28	--	--	Cellular Component: mitochondrion (GO:0005739);;	--	--	[R]	General function prediction only	PPR repeat;; PPR repeat family;; Pentatricopeptide repeat domain;; PPR repeat;; Tetratricopeptide repeat;; Tetratricopeptide repeat	Putative pentatricopeptide repeat-containing protein At3g28640 GN=PCMP-E79 OS=Arabidopsis thaliana (Mouse-ear cress) PE=3 SV=1	R	General function prediction only	PREDICTED: putative pentatricopeptide repeat-containing protein At3g28640 [Solanum lycopersicum]
Solanum_lycopersicum_newGene_2886	285	236	94.8	83	72	35.3	60	61	21.1	--	--	--	--	--	--	--	Plant transposase (Ptta/En/Spm family);; Transposase-associated domain;; Transposase family tnp2;; Domain of unknown function (DUF4218);; Transposase family tnp2	--	S	Function unknown	PREDICTED: uncharacterized protein LOC101265422 [Solanum lycopersicum]
Solyc03g043760.3	502	19	94.8	323	18	77.6	384	27	71.6	--	--	--	K15193|0|sly:101264295|K15193 protein SPT2 | (RefSeq) protein SPT2 homolog	--	--	--	SPT2 chromatin protein	--	S	Function unknown	PREDICTED: protein SPT2 homolog isoform X1 [Solanum lycopersicum]
Solyc10g080150.2	259	259	94.2	96	140	53.7	39	76	20	[QR]	Secondary metabolites biosynthesis, transport and catabolism;; General function prediction only	Molecular Function: sterol 24-C-methyltransferase activity (GO:0003838);; Biological Process: steroid biosynthetic process (GO:0006694);; Biological Process: methylation (GO:0032259);;	K00559|0|sly:101256047|K00559 sterol 24-C-methyltransferase [EC:2.1.1.41] | (RefSeq) cycloartenol-C-24-methyltransferase-like	Steroid biosynthesis (ko00100)	[IR]	Lipid transport and metabolism;; General function prediction only	Sterol methyltransferase C-terminal;; Methyltransferase domain;; Methyltransferase domain;; Methyltransferase domain;; Mycolic acid cyclopropane synthetase;; ubiE/COQ5 methyltransferase family;; Methyltransferase domain;; Methyltransferase domain;; Methyltransferase small domain	Cycloartenol-C-24-methyltransferase GN=MSH12.18 OS=Arabidopsis thaliana (Mouse-ear cress) PE=1 SV=1	H	Coenzyme transport and metabolism	PREDICTED: cycloartenol-C-24-methyltransferase-like [Solanum lycopersicum]
Solyc08g065265.1	105	410	93.7	107	471	131.6	96	660	131.6	--	--	--	--	--	[L]	Replication, recombination and repair	hAT family C-terminal dimerisation region;; Domain of unknown function (DUF4413)	Putative AC transposase OS=Zea mays (Maize) PE=2 SV=2	L	Replication, recombination and repair	PREDICTED: zinc finger BED domain-containing protein RICESLEEPER 2-like [Nicotiana sylvestris]
Solyc03g118140.3	7	503	92.8	9	33	9.6	5	52	9.9	--	--	--	--	--	[S]	Function unknown	Protein of unknown function (DUF1242)	--	S	Function unknown	PREDICTED: protein kish-like isoform X3 [Solanum lycopersicum]
Solyc07g055720.3	0	505	91.9	2	67	15.7	0	19	3.3	[O]	Posttranslational modification, protein turnover, chaperones	--	--	--	[O]	Posttranslational modification, protein turnover, chaperones	Hsp20/alpha crystallin family;; pre-RNA processing PIH1/Nop17	19.0 kDa class II heat shock protein OS=Oryza sativa subsp. japonica (Rice) PE=3 SV=1	O	Posttranslational modification, protein turnover, chaperones	PREDICTED: uncharacterized protein LOC101259555 isoform X2 [Solanum lycopersicum]
Solyc10g076555.1	264	239	91.5	135	106	54.9	119	105	39	--	--	--	--	--	--	--	--	--	S	Function unknown	PREDICTED: uncharacterized protein LOC101246395 [Solanum lycopersicum]
Solyc06g074020.2	359	143	91.3	250	124	85.1	340	114	79.1	--	--	--	--	--	--	--	Transcriptional repressor, ovate	Transcription repressor OFP13 GN=OFP13 OS=Arabidopsis thaliana (Mouse-ear cress) PE=2 SV=1	S	Function unknown	PREDICTED: transcription repressor OFP18-like [Solanum lycopersicum]
Solyc03g058960.1	70	429	90.8	51	323	85.1	76	1096	204.1	--	--	--	K13024|0|sly:101260910|K13024 inositol-hexakisphosphate/diphosphoinositol-pentakisphosphate 1-kinase [EC:2.7.4.24] | (RefSeq) inositol hexakisphosphate and diphosphoinositol-pentakisphosphate kinase 2-like	Phosphatidylinositol signaling system (ko04070)	[Z]	Cytoskeleton	Histidine phosphatase superfamily (branch 2)	--	Z	Cytoskeleton	PREDICTED: inositol hexakisphosphate and diphosphoinositol-pentakisphosphate kinase 2-like [Solanum lycopersicum]
Solyc08g007590.3	468	30	90.6	300	21	73.1	591	16	105.7	[R]	General function prediction only	--	--	--	[P]	Inorganic ion transport and metabolism	Sodium Bile acid symporter family	Probable sodium/metabolite cotransporter BASS6, chloroplastic (Precursor) OS=Arabidopsis thaliana (Mouse-ear cress) PE=2 SV=1	P	Inorganic ion transport and metabolism	PREDICTED: probable sodium/metabolite cotransporter BASS5, chloroplastic [Solanum lycopersicum]
Solyc12g043170.1	300	195	90	146	75	50.3	217	152	64.3	--	--	--	--	--	--	--	--	--	T	Signal transduction mechanisms	PREDICTED: disease resistance protein RPS2-like isoform X2 [Solanum lycopersicum]
Solyc05g053510.2	464	30	89.9	415	29	101.1	556	28	101.7	[K]	Transcription	Cellular Component: DNA-directed RNA polymerase IV complex (GO:0000418);; Molecular Function: DNA binding (GO:0003677);; Molecular Function: DNA-directed 5'-3' RNA polymerase activity (GO:0003899);; Cellular Component: DNA-directed RNA polymerase II, core complex (GO:0005665);; Biological Process: transcription, DNA-templated (GO:0006351);; Biological Process: protein targeting to mitochondrion (…	K03013|1.6951e-148|sly:101247428|K03013 DNA-directed RNA polymerases I, II, and III subunit RPABC1 | (RefSeq) DNA-directed RNA polymerases II and IV subunit 5A-like	Purine metabolism (ko00230);; Pyrimidine metabolism (ko00240);; RNA polymerase (ko03020)	[K]	Transcription	RNA polymerase Rpb5, C-terminal domain;; RNA polymerase Rpb5, N-terminal domain	DNA-directed RNA polymerases II and IV subunit 5A OS=Arabidopsis thaliana (Mouse-ear cress) PE=1 SV=1	K	Transcription	PREDICTED: DNA-directed RNA polymerases II and IV subunit 5A-like [Solanum lycopersicum]
Solyc09g090460.3	493	0	89.7	507	1	115.6	610	0	106.2	[R]	General function prediction only	--	K06943|0|sly:101259578|K06943 nucleolar GTP-binding protein | (RefSeq) nucleolar GTP-binding protein 1	Ribosome biogenesis in eukaryotes (ko03008)	[R]	General function prediction only	Nucleolar GTP-binding protein 1 (NOG1);; 50S ribosome-binding GTPase;; Ferrous iron transport protein B	Nucleolar GTP-binding protein 1 GN=At1g50920 OS=Arabidopsis thaliana (Mouse-ear cress) PE=2 SV=1	R	General function prediction only	PREDICTED: nucleolar GTP-binding protein 1 [Solanum lycopersicum]
Solyc06g069810.1	50	442	89.5	43	389	98.3	62	601	115.4	--	--	--	--	--	--	--	Protein of unknown function (DUF674)	--	S	Function unknown	PREDICTED: uncharacterized protein LOC101257675 [Solanum lycopersicum]
Solyc02g084455.1	371	120	89.3	408	118	119.7	665	114	135.6	--	--	--	--	--	[R]	General function prediction only	Reverse transcriptase-like;; RNase H	Putative ribonuclease H protein At1g65750 GN=At1g65750 OS=Arabidopsis thaliana (Mouse-ear cress) PE=3 SV=1	R	General function prediction only	PREDICTED: uncharacterized protein LOC104238338 [Nicotiana sylvestris]
Solyc04g025170.3	464	16	87.3	366	18	87.4	622	21	112	[V]	Defense mechanisms	Molecular Function: ATP binding (GO:0005524);; Cellular Component: plasma membrane (GO:0005886);; Biological Process: obsolete ATP catabolic process (GO:0006200);; Molecular Function: xenobiotic-transporting ATPase activity (GO:0008559);;	--	--	[Q]	Secondary metabolites biosynthesis, transport and catabolism	--	ABC transporter G family member 28 GN=MUP24.16 OS=Arabidopsis thaliana (Mouse-ear cress) PE=3 SV=1	V	Defense mechanisms	PREDICTED: ABC transporter G family member 24-like [Solanum lycopersicum]
Solyc05g056620.2	365	115	87.3	185	41	51.5	220	66	49.8	--	--	Molecular Function: DNA binding (GO:0003677);; Molecular Function: transcription factor activity, sequence-specific DNA binding (GO:0003700);; Cellular Component: nucleus (GO:0005634);; Biological Process: regulation of transcription, DNA-templated (GO:0006355);; Molecular Function: protein dimerization activity (GO:0046983);;	K09264|4.66113e-165|sly:543707|K09264 MADS-box transcription factor, plant | (RefSeq) MADS-MC, AP1; MADS-box transcription factor MADS-MC	--	[K]	Transcription	K-box region;; SRF-type transcription factor (DNA-binding and dimerisation domain)	Transcription factor CAULIFLOWER GN=CAL OS=Brassica rapa subsp. rapa (Turnip) PE=2 SV=1	K	Transcription	MADS-box transcription factor MADS-MC [Solanum lycopersicum]
Solyc01g011090.3	479	0	87.1	496	0	112.9	919	0	160	--	--	--	K14802|5.07458e-51|sly:101243809|K14802 phospholipid-transporting ATPase [EC:3.6.3.1] | (RefSeq) phospholipid-transporting ATPase 3-like	--	[R]	General function prediction only	--	Phospholipid-transporting ATPase 3 GN=F23H11.14 OS=Arabidopsis thaliana (Mouse-ear cress) PE=1 SV=2	P	Inorganic ion transport and metabolism	PREDICTED: phospholipid-transporting ATPase 3-like [Solanum lycopersicum]
Solyc06g073060.3	462	16	86.9	475	5	109.3	1383	2	241.2	[R]	General function prediction only	Biological Process: metabolic process (GO:0008152);; Molecular Function: hippurate hydrolase activity (GO:0047980);;	K14664|0|sly:101257674|K14664 IAA-amino acid hydrolase [EC:3.5.1.-] | (RefSeq) zinc_peptidase_like superfamily protein	--	--	--	Peptidase family M20/M25/M40;; Peptidase dimerisation domain	IAA-amino acid hydrolase ILR1-like 5 (Precursor) GN=OSJNBa0019D11.19 OS=Oryza sativa subsp. japonica (Rice) PE=2 SV=1	E	Amino acid transport and metabolism	PREDICTED: IAA-amino acid hydrolase ILR1-like 5 [Solanum lycopersicum]
Solyc09g008295.1	193	283	86.6	84	212	67.4	57	166	38.8	[OC]	Posttranslational modification, protein turnover, chaperones;; Energy production and conversion	Biological Process: glycerol ether metabolic process (GO:0006662);; Molecular Function: electron carrier activity (GO:0009055);; Molecular Function: protein disulfide oxidoreductase activity (GO:0015035);; Biological Process: cell redox homeostasis (GO:0045454);;	K03671|2.05331e-84|sly:101259971|K03671 thioredoxin 1 | (RefSeq) thioredoxin-like 3-3	--	--	--	Thioredoxin	Thioredoxin-like 3-3 OS=Oryza sativa subsp. japonica (Rice) PE=2 SV=2	O	Posttranslational modification, protein turnover, chaperones	PREDICTED: thioredoxin-like 3-3 [Solanum lycopersicum]
Solyc10g078350.2	470	1	85.7	460	1	104.9	299	0	52.1	--	--	--	--	--	--	--	TFIIS helical bundle-like domain	Probable mediator of RNA polymerase II transcription subunit 26b GN=K2A11.1 OS=Arabidopsis thaliana (Mouse-ear cress) PE=2 SV=1	S	Function unknown	PREDICTED: probable mediator of RNA polymerase II transcription subunit 26b [Solanum lycopersicum]
Solyc01g103590.3	439	28	84.9	245	19	60.1	1273	25	226	[E]	Amino acid transport and metabolism	--	--	--	--	--	Glyoxalase-like domain;; Glyoxalase/Bleomycin resistance protein/Dioxygenase superfamily	--	R	General function prediction only	PREDICTED: uncharacterized protein LOC101243831 [Solanum lycopersicum]
Solyc07g025110.1	394	70	84.4	266	44	70.6	331	68	69.5	--	--	--	--	--	--	--	--	--	--	--	PREDICTED: uncharacterized protein LOC102580522 [Solanum tuberosum]
Solyc05g055660.3	16	441	83.1	4	384	88.3	6	607	106.7	--	--	--	K16223|2.77241e-89|sot:102577452|K16223 protein FLOWERING LOCUS T | (RefSeq) FT; flowering locus T protein	Circadian rhythm - plant (ko04712)	[R]	General function prediction only	Phosphatidylethanolamine-binding protein	Protein FLOWERING LOCUS T GN=FT OS=Arabidopsis thaliana (Mouse-ear cress) PE=1 SV=2	R	General function prediction only	SP6A [Solanum lycopersicum]
Solyc02g062385.1	19	437	82.9	20	402	96.1	12	903	159.3	--	--	--	--	--	[K]	Transcription	GATA zinc finger	GATA transcription factor 5 GN=GATA5 OS=Arabidopsis thaliana (Mouse-ear cress) PE=2 SV=1	K	Transcription	PREDICTED: GATA transcription factor 5 [Solanum lycopersicum]
Solyc10g077070.2	151	298	81.7	33	60	21.2	66	232	51.9	[R]	General function prediction only	Cellular Component: nucleus (GO:0005634);; Cellular Component: chromosome (GO:0005694);; Molecular Function: zinc ion binding (GO:0008270);; Molecular Function: histone-lysine N-methyltransferase activity (GO:0018024);; Biological Process: histone lysine methylation (GO:0034968);; Molecular Function: histone binding (GO:0042393);;	K11420|0|sly:101258606|K11420 euchromatic histone-lysine N-methyltransferase [EC:2.1.1.43] | (RefSeq) histone-lysine N-methyltransferase, H3 lysine-9 specific SUVH1	Lysine degradation (ko00310)	[BK]	Chromatin structure and dynamics;; Transcription	SAD/SRA domain;; SET domain;; Pre-SET motif	Histone-lysine N-methyltransferase, H3 lysine-9 specific SUVH1 GN=SUVH1 OS=Nicotiana tabacum (Common tobacco) PE=1 SV=1	BK	Chromatin structure and dynamics;; Transcription	PREDICTED: histone-lysine N-methyltransferase, H3 lysine-9 specific SUVH1-like [Solanum lycopersicum]
Solyc12g009510.1	426	19	80.9	233	25	58.7	192	20	36.9	[S]	Function unknown	--	--	--	[R]	General function prediction only	Leucine rich repeat;; Leucine Rich repeats (2 copies);; Leucine Rich Repeat;; Leucine Rich repeat;; Leucine rich repeat;; Leucine rich repeat N-terminal domain	Receptor-like protein 12 (Precursor) GN=RLP12 OS=Arabidopsis thaliana (Mouse-ear cress) PE=2 SV=2	R	General function prediction only	PREDICTED: receptor-like protein 12 [Solanum lycopersicum]
Solyc07g043530.2	427	16	80.6	273	7	63.7	388	11	69.5	--	--	--	K12617|7.09243e-65|sot:102594467|K12617 DNA topoisomerase 2-associated protein PAT1 | (RefSeq) uncharacterized LOC102594467	RNA degradation (ko03018)	--	--	--	--	S	Function unknown	PREDICTED: uncharacterized protein LOC104210470 [Nicotiana sylvestris]
Solyc07g008250.3	426	13	79.9	616	9	142.3	1089	5	190.5	--	--	Cellular Component: nucleus (GO:0005634);; Biological Process: response to ethylene (GO:0009723);; Biological Process: response to auxin (GO:0009733);; Biological Process: animal organ senescence (GO:0010260);; Cellular Component: SCF ubiquitin ligase complex (GO:0019005);;	K14515|0|sly:101248690|K14515 EIN3-binding F-box protein | (RefSeq) EIN3-binding F-box protein 1-like	Plant hormone signal transduction (ko04075)	[R]	General function prediction only	Leucine Rich repeat;; Leucine Rich repeats (2 copies);; F-box-like;; F-box domain	EIN3-binding F-box protein 1 GN=F13B15.15 OS=Arabidopsis thaliana (Mouse-ear cress) PE=1 SV=1	R	General function prediction only	PREDICTED: EIN3-binding F-box protein 1-like [Solanum lycopersicum]
Solyc04g079770.3	2	436	79.7	1	551	125.7	1	108	19	--	--	Biological Process: ceramide metabolic process (GO:0006672);; Cellular Component: integral component of membrane (GO:0016021);;	--	--	--	--	Protein of unknown function (DUF616)	--	S	Function unknown	PREDICTED: uncharacterized protein LOC101245644 [Solanum lycopersicum]
Solyc09g008830.3	278	158	79.3	111	44	35.3	234	75	53.8	--	--	--	--	--	--	--	--	--	S	Function unknown	PREDICTED: putative DNA helicase INO80 [Solanum lycopersicum]
Solyc07g041160.3	426	3	78	152	0	34.6	15	3	3.1	--	--	--	--	--	[S]	Function unknown	Protein of unknown function (DUF2838)	--	S	Function unknown	PREDICTED: uncharacterized membrane protein C776.05 [Solanum lycopersicum]
Solyc01g091910.4	423	5	77.9	387	2	88.6	498	5	87.6	[I]	Lipid transport and metabolism	Molecular Function: phospholipase D activity (GO:0004630);; Molecular Function: calcium ion binding (GO:0005509);; Cellular Component: membrane (GO:0016020);; Biological Process: lipid catabolic process (GO:0016042);; Biological Process: phosphatidylcholine metabolic process (GO:0046470);; Molecular Function: N-acylphosphatidylethanolamine-specific phospholipase D activity (GO:0070290);;	K01115|0|sot:102599532|K01115 phospholipase D1/2 [EC:3.1.4.4] | (RefSeq) phospholipase D gamma 1-like	Glycerophospholipid metabolism (ko00564);; Ether lipid metabolism (ko00565);; Endocytosis (ko04144)	[I]	Lipid transport and metabolism	Phospholipase D C terminal;; C2 domain;; Phospholipase D Active site motif;; PLD-like domain	Phospholipase D beta 1 GN=PLDBETA1 OS=Arabidopsis thaliana (Mouse-ear cress) PE=2 SV=4	I	Lipid transport and metabolism	PREDICTED: phospholipase PLDb2 isoform X1 [Solanum lycopersicum]
Solyc10g047905.1	385	39	77.1	489	43	121.1	676	53	126.9	--	--	--	--	--	[R]	General function prediction only	zinc-binding in reverse transcriptase;; Reverse transcriptase-like	Putative ribonuclease H protein At1g65750 GN=At1g65750 OS=Arabidopsis thaliana (Mouse-ear cress) PE=3 SV=1	R	General function prediction only	PREDICTED: uncharacterized protein LOC104085633 [Nicotiana tomentosiformis]
Solyc02g080280.2	391	28	76.2	344	9	80.4	401	15	72.4	[C]	Energy production and conversion	Cellular Component: chloroplast thylakoid membrane (GO:0009535);; Cellular Component: integral component of membrane (GO:0016021);; Molecular Function: oxidoreductase activity, acting on NAD(P)H, quinone or similar compound as acceptor (GO:0016655);; Biological Process: photosynthesis, light reaction (GO:0019684);; Molecular Function: quinone binding (GO:0048038);; Biological Process: oxidation-r…	K05572|6.65171e-94|sly:3950452|K05572 NAD(P)H-quinone oxidoreductase subunit 1 [EC:1.6.5.3] | (RefSeq) ndhA, LyesC2p012; NADH-plastoquinone oxidoreductase subunit 1	Oxidative phosphorylation (ko00190)	[C]	Energy production and conversion	NADH dehydrogenase	NAD(P)H-quinone oxidoreductase subunit 1, chloroplastic {ECO:0000255|HAMAP-Rule:MF_01350} OS=Solanum lycopersicum (Tomato) PE=3 SV=1	C	Energy production and conversion	NADH-plastoquinone oxidoreductase subunit 1 (chloroplast) [Solanum lycopersicum]
Solanum_lycopersicum_newGene_3390	383	21	73.5	623	8	143.7	1009	5	176.6	--	--	--	--	--	--	--	--	--	--	--	PREDICTED: uncharacterized protein LOC101253656 [Solanum lycopersicum]
Solyc12g056230.2	389	8	72.2	344	7	79.9	447	3	78.4	[O]	Posttranslational modification, protein turnover, chaperones	Molecular Function: glutathione peroxidase activity (GO:0004602);; Cellular Component: nucleus (GO:0005634);; Cellular Component: cytosol (GO:0005829);; Biological Process: response to oxidative stress (GO:0006979);; Biological Process: toxin catabolic process (GO:0009407);; Molecular Function: metal ion binding (GO:0046872);; Biological Process: oxidation-reduction process (GO:0055114);;	K00432|5.10853e-123|sly:101267098|K00432 glutathione peroxidase [EC:1.11.1.9] | (RefSeq) GPXle-2; glutathione peroxidase	Glutathione metabolism (ko00480);; Arachidonic acid metabolism (ko00590)	[O]	Posttranslational modification, protein turnover, chaperones	Glutathione peroxidase;; AhpC/TSA family;; Redoxin	Probable glutathione peroxidase 8 GN=GPX8 OS=Arabidopsis thaliana (Mouse-ear cress) PE=2 SV=1	O	Posttranslational modification, protein turnover, chaperones	PREDICTED: probable glutathione peroxidase 8 [Solanum lycopersicum]
Solyc03g078433.1	6	391	72.2	5	354	81.7	13	794	140.5	[R]	General function prediction only	Molecular Function: metal ion binding (GO:0046872);;	K00083|2.11106e-23|sly:101263982|K00083 cinnamyl-alcohol dehydrogenase [EC:1.1.1.195] | (RefSeq) probable cinnamyl alcohol dehydrogenase 9	Phenylpropanoid biosynthesis (ko00940)	[Q]	Secondary metabolites biosynthesis, transport and catabolism	--	Probable cinnamyl alcohol dehydrogenase 9 GN=T22F8.230 OS=Arabidopsis thaliana (Mouse-ear cress) PE=2 SV=2	C	Energy production and conversion	PREDICTED: probable cinnamyl alcohol dehydrogenase 9 [Solanum lycopersicum]
Solyc09g011160.3	254	143	72.2	193	125	72.4	390	140	92.3	--	--	--	--	--	[S]	Function unknown	Regulator of chromosome condensation (RCC1) repeat;; Regulator of chromosome condensation (RCC1) repeat	Ultraviolet-B receptor UVR8 GN=UVR8 OS=Arabidopsis thaliana (Mouse-ear cress) PE=1 SV=1	S	Function unknown	PREDICTED: ultraviolet-B receptor UVR8 isoform X1 [Solanum lycopersicum]
Solyc11g044320.2	7	385	71.3	9	20	6.6	5	23	4.9	--	--	--	K09422|8.7254e-164|sly:101247285|K09422 myb proto-oncogene protein, plant | (RefSeq) telomere repeat-binding factor 1	--	--	--	linker histone H1 and H5 family;; Myb-like DNA-binding domain	Telomere repeat-binding factor 1 GN=TRB1 OS=Arabidopsis thaliana (Mouse-ear cress) PE=1 SV=1	B	Chromatin structure and dynamics	PREDICTED: telomere repeat-binding factor 1 [Solanum lycopersicum]
Solyc12g036220.2	380	9	70.8	153	0	34.8	7	2	1.6	--	--	--	--	--	--	--	Exonuclease	Protein NEN1 {ECO:0000303|PubMed:25081480} OS=Arabidopsis thaliana (Mouse-ear cress) PE=2 SV=1	L	Replication, recombination and repair	PREDICTED: protein NEN1 [Solanum lycopersicum]
Solyc11g062070.2	20	369	70.8	32	328	82	33	380	71.9	[M]	Cell wall/membrane/envelope biogenesis	Cellular Component: intracellular membrane-bounded organelle (GO:0043231);; Cellular Component: cytoplasmic part (GO:0044444);;	K07277|0|sly:101254561|K07277 outer membrane protein insertion porin family | (RefSeq) outer envelope protein 80, chloroplastic-like	--	--	--	Surface antigen variable number repeat	Outer envelope protein 80, chloroplastic GN=OEP80 OS=Arabidopsis thaliana (Mouse-ear cress) PE=2 SV=1	R	General function prediction only	PREDICTED: outer envelope protein 80, chloroplastic-like [Solanum lycopersicum]
Solyc07g064240.3	386	0	70.2	89	1	20.5	108	2	19.2	--	--	--	--	--	--	--	Plastocyanin-like domain	Early nodulin-like protein 3 (Precursor) GN=At5g25090 OS=Arabidopsis thaliana (Mouse-ear cress) PE=1 SV=2	R	General function prediction only	PREDICTED: uncharacterized protein LOC101268204 [Solanum lycopersicum]
Solyc08g041661.1	300	82	69.5	19	18	8.4	14	24	6.6	--	--	--	--	--	[L]	Replication, recombination and repair	hAT family C-terminal dimerisation region;; Domain of unknown function (DUF4413)	Zinc finger BED domain-containing protein RICESLEEPER 2 OS=Oryza sativa subsp. japonica (Rice) PE=2 SV=1	L	Replication, recombination and repair	PREDICTED: zinc finger BED domain-containing protein RICESLEEPER 2-like [Solanum lycopersicum]
Solyc12g056780.2	7	368	68.2	3	342	78.5	2	769	134.2	--	--	--	--	--	[O]	Posttranslational modification, protein turnover, chaperones	CS domain	Uncharacterized protein Os08g0359500 OS=Oryza sativa subsp. japonica (Rice) PE=2 SV=1	O	Posttranslational modification, protein turnover, chaperones	PREDICTED: uncharacterized protein OsI_027940 isoform X1 [Solanum lycopersicum]
Solyc09g007330.3	1	373	68	1	138	31.6	1	110	19.3	--	--	Molecular Function: DNA binding (GO:0003677);; Molecular Function: ATP binding (GO:0005524);; Biological Process: DNA replication (GO:0006260);; Molecular Function: nucleoside-triphosphatase activity (GO:0017111);;	K10737|0|sot:102581695|K10737 DNA helicase MCM8 [EC:3.6.4.12] | (RefSeq) probable DNA helicase MCM8	--	[L]	Replication, recombination and repair	MCM2/3/5 family;; Magnesium chelatase, subunit ChlI;; AAA domain (dynein-related subfamily);; MCM N-terminal domain;; ATPase family associated with various cellular activities (AAA)	Probable DNA helicase MCM8 GN=MCM8 OS=Arabidopsis thaliana (Mouse-ear cress) PE=2 SV=2	L	Replication, recombination and repair	PREDICTED: probable DNA helicase MCM8 isoform X1 [Solanum lycopersicum]
Solyc02g081910.2	352	22	68	226	3	52.1	235	15	43.5	[L]	Replication, recombination and repair	--	--	--	[L]	Replication, recombination and repair	DNA topoisomerase;; Toprim domain;; Topoisomerase DNA binding C4 zinc finger;; Topoisomerase C-terminal repeat	DNA topoisomerase 3-alpha GN=OJ1123F12.5 OS=Oryza sativa subsp. japonica (Rice) PE=3 SV=1	L	Replication, recombination and repair	PREDICTED: uncharacterized protein LOC101248941 isoform X1 [Solanum lycopersicum]
Solyc10g024420.2	161	212	67.8	212	234	101.5	278	420	121.5	[V]	Defense mechanisms	--	K05665|0|sly:101262754|K05665 ATP-binding cassette, subfamily C (CFTR/MRP), member 1 | (RefSeq) putative ABC transporter C family member 15	--	[Q]	Secondary metabolites biosynthesis, transport and catabolism	ABC transporter transmembrane region;; ABC transporter;; AAA domain;; P-loop containing region of AAA domain;; Miro-like protein;; 50S ribosome-binding GTPase;; Domain of unknown function DUF87;; Molybdopterin guanine dinucleotide synthesis protein B;; Type II/IV secretion system protein	ABC transporter C family member 9 GN=T2O9.140 OS=Arabidopsis thaliana (Mouse-ear cress) PE=2 SV=2	Q	Secondary metabolites biosynthesis, transport and catabolism	PREDICTED: putative ABC transporter C family member 15 isoform X1 [Solanum lycopersicum]
Solyc03g120750.3	180	189	67.1	152	163	71.7	227	283	88.8	[R]	General function prediction only	Molecular Function: GTP binding (GO:0005525);; Biological Process: small GTPase mediated signal transduction (GO:0007264);; Biological Process: protein transport (GO:0015031);; Molecular Function: hydrolase activity (GO:0016787);;	K07897|1.67014e-151|sot:102587231|K07897 Ras-related protein Rab-7A | (RefSeq) ras-related protein Rab7	Endocytosis (ko04144);; Phagosome (ko04145)	[R]	General function prediction only	Ras family;; Miro-like protein;; ADP-ribosylation factor family;; Elongation factor Tu GTP binding domain;; 50S ribosome-binding GTPase;; Gtr1/RagA G protein conserved region	Ras-related protein Rab7 OS=Prunus armeniaca (Apricot) PE=2 SV=1	U	Intracellular trafficking, secretion, and vesicular transport	PREDICTED: ras-related protein Rab7 [Solanum lycopersicum]
Solyc03g114310.3	196	173	67.1	113	78	43.5	154	113	46.5	[RTKL]	General function prediction only;; Signal transduction mechanisms;; Transcription;; Replication, recombination and repair	Molecular Function: protein serine/threonine kinase activity (GO:0004674);; Molecular Function: ATP binding (GO:0005524);; Biological Process: protein phosphorylation (GO:0006468);;	--	--	[T]	Signal transduction mechanisms	Protein tyrosine kinase;; Protein kinase domain;; Kinase-like	Serine/threonine-protein kinase HT1 GN=HT1 OS=Arabidopsis thaliana (Mouse-ear cress) PE=1 SV=1	T	Signal transduction mechanisms	PREDICTED: serine/threonine-protein kinase HT1-like [Solanum lycopersicum]
Solyc02g085940.3	184	180	66.2	92	69	36.7	115	80	34	--	--	Molecular Function: monooxygenase activity (GO:0004497);; Molecular Function: protein binding (GO:0005515);; Cellular Component: chloroplast (GO:0009507);; Biological Process: photorespiration (GO:0009853);; Molecular Function: ribulose-bisphosphate carboxylase activity (GO:0016984);; Biological Process: reductive pentose-phosphate cycle (GO:0019253);; Biological Process: oxidation-reduction proc…	K01602|8.92139e-55|sly:543974|K01602 ribulose-bisphosphate carboxylase small chain [EC:4.1.1.39] | (RefSeq) LESS_5, RBCS-2A, rbcS2; ribulose bisphosphate carboxylase small chain 2A, chloroplastic	Glyoxylate and dicarboxylate metabolism (ko00630);; Carbon fixation in photosynthetic organisms (ko00710);; Carbon metabolism (ko01200)	--	--	Ribulose bisphosphate carboxylase, small chain;; Ribulose bisphosphate carboxylase, small chain	Ribulose bisphosphate carboxylase small chain 2A, chloroplastic (Precursor) GN=RBCS-2A OS=Solanum lycopersicum (Tomato) PE=2 SV=2	G	Carbohydrate transport and metabolism	PREDICTED: ribulose bisphosphate carboxylase small chain 2A, chloroplastic [Solanum lycopersicum]
Solyc05g052860.3	185	175	65.5	169	162	75.4	336	204	94	--	--	Biological Process: response to karrikin (GO:0080167);;	--	--	--	--	Protein of unknown function (DUF620)	--	S	Function unknown	PREDICTED: uncharacterized protein LOC101252286 [Solanum lycopersicum]
Solyc11g011720.1	347	13	65.5	155	7	36.9	122	7	22.5	--	--	--	--	--	--	--	Auxin responsive protein	Auxin-induced protein 15A OS=Glycine max (Soybean) PE=2 SV=1	S	Function unknown	PREDICTED: auxin-induced protein 15A-like [Solanum lycopersicum]
Solyc02g086780.3	351	8	65.3	269	9	63.3	552	15	98.7	--	--	--	K11877|7.32888e-71|sly:101251837|K11877 proteasome assembly chaperone 3 | (RefSeq) uncharacterized LOC101251837	--	[S]	Function unknown	Uncharacterised conserved protein (DUF2372)	--	S	Function unknown	PREDICTED: uncharacterized protein LOC101251837 [Solanum lycopersicum]
Solyc02g070890.3	320	37	64.9	240	6	56	301	7	53.6	[RTKL]	General function prediction only;; Signal transduction mechanisms;; Transcription;; Replication, recombination and repair	Molecular Function: protein kinase activity (GO:0004672);; Cellular Component: membrane (GO:0016020);;	K13420|0|sly:101263667|K13420 LRR receptor-like serine/threonine-protein kinase FLS2 [EC:2.7.11.1] | (RefSeq) LRR receptor-like serine/threonine-protein kinase FLS2	Plant-pathogen interaction (ko04626)	--	--	Leucine Rich repeats (2 copies);; Protein kinase domain;; Leucine rich repeat;; Protein tyrosine kinase;; Leucine Rich Repeat;; Leucine Rich repeat;; Leucine rich repeat N-terminal domain	LRR receptor-like serine/threonine-protein kinase FLS2 (Precursor) GN=FLS2 OS=Arabidopsis thaliana (Mouse-ear cress) PE=1 SV=1	T	Signal transduction mechanisms	PREDICTED: LRR receptor-like serine/threonine-protein kinase FLS2 [Solanum lycopersicum]
Solyc07g020790.3	35	319	64.4	19	284	69	39	367	70.7	[GEPR]	Carbohydrate transport and metabolism;; Amino acid transport and metabolism;; Inorganic ion transport and metabolism;; General function prediction only	Molecular Function: sugar:proton symporter activity (GO:0005351);; Cellular Component: integral component of membrane (GO:0016021);; Molecular Function: 2-alkenal reductase [NAD(P)] activity (GO:0032440);; Biological Process: carbohydrate transmembrane transport (GO:0034219);; Biological Process: oxidation-reduction process (GO:0055114);;	--	--	[R]	General function prediction only	Sugar (and other) transporter;; Major Facilitator Superfamily	Probable plastidic glucose transporter 2 GN=At1g67300 OS=Arabidopsis thaliana (Mouse-ear cress) PE=2 SV=1	R	General function prediction only	probable plastidic glucose transporter 2-like [Solanum lycopersicum]
Solyc11g011590.2	332	21	64.2	276	15	66.2	300	25	56.6	--	--	--	--	--	--	--	GRAM domain	Putative GEM-like protein 8 GN=At5g23370 OS=Arabidopsis thaliana (Mouse-ear cress) PE=3 SV=1	S	Function unknown	PREDICTED: putative GEM-like protein 8 isoform X3 [Solanum lycopersicum]
Solyc10g007152.1	325	28	64.2	368	22	88.8	670	35	122.8	--	--	--	--	--	--	--	--	--	S	Function unknown	PREDICTED: uncharacterized protein LOC104649749 [Solanum lycopersicum]
Solyc02g032370.2	96	255	63.8	82	264	78.8	59	289	60.6	--	--	--	--	--	--	--	Ring finger domain;; Zinc finger, C3HC4 type (RING finger)	--	O	Posttranslational modification, protein turnover, chaperones	PREDICTED: uncharacterized protein LOC104645612 [Solanum lycopersicum]
Solyc02g083900.3	148	202	63.7	98	171	61.2	171	327	86.7	--	--	--	K08874|0|sly:101258912|K08874 transformation/transcription domain-associated protein | (RefSeq) TRRAP; transformation/transcription domain-associated protein	--	[TBLD]	Signal transduction mechanisms;; Chromatin structure and dynamics;; Replication, recombination and repair;; Cell cycle control, cell division, chromosome partitioning	FAT domain;; Phosphatidylinositol 3- and 4-kinase	--	BDLT	Chromatin structure and dynamics;; Cell cycle control, cell division, chromosome partitioning;; Replication, recombination and repair;; Signal transduction mechanisms	PREDICTED: transformation/transcription domain-associated protein isoform X1 [Solanum lycopersicum]
Solyc06g075440.2	263	85	63.3	177	46	50.8	232	79	54.2	--	--	Biological Process: transport (GO:0006810);; Cellular Component: membrane (GO:0016020);;	--	--	[E]	Amino acid transport and metabolism	POT family	Protein NRT1/ PTR FAMILY 2.7 GN=F9K21.230 OS=Arabidopsis thaliana (Mouse-ear cress) PE=1 SV=1	E	Amino acid transport and metabolism	PREDICTED: protein NRT1/ PTR FAMILY 2.7-like [Solanum lycopersicum]
Solyc08g062960.3	13	334	63.1	4	464	106.5	3	160	28.4	[K]	Transcription	Molecular Function: transcription factor activity, sequence-specific DNA binding (GO:0003700);; Cellular Component: nucleus (GO:0005634);; Biological Process: regulation of transcription, DNA-templated (GO:0006355);; Biological Process: response to heat (GO:0009408);; Molecular Function: sequence-specific DNA binding (GO:0043565);;	K09419|0|sly:101255223|K09419 heat shock transcription factor, other eukaryote | (RefSeq) heat shock factor protein HSF30	--	[K]	Transcription	HSF-type DNA-binding	Heat shock factor protein HSF30 GN=HSF30 OS=Solanum peruvianum (Peruvian tomato) PE=2 SV=1	K	Transcription	PREDICTED: heat shock factor protein HSF30 isoform X1 [Solanum lycopersicum]
Solyc11g065490.2	35	311	62.9	22	187	47.6	25	309	58.2	--	--	Cellular Component: mitochondrion (GO:0005739);; Cellular Component: chloroplast inner membrane (GO:0009706);;	--	--	--	--	Domain of unknown function (DUF3411)	--	S	Function unknown	PREDICTED: uncharacterized protein LOC101245023 [Solanum lycopersicum]
Solyc06g076140.3	172	174	62.9	66	69	30.7	90	154	42.5	--	--	Molecular Function: metal ion binding (GO:0046872);;	--	--	[P]	Inorganic ion transport and metabolism	Metallothionein	Metallothionein-like protein type 2 OS=Solanum lycopersicum (Tomato) PE=3 SV=1	R	General function prediction only	metallothionein-like protein type 2 [Solanum lycopersicum]
Solyc10g048055.1	243	103	62.9	165	73	54.2	328	19	60.4	--	--	Biological Process: response to stimulus (GO:0050896);;	--	--	--	--	Pathogenesis-related protein Bet v I family	Kirola {ECO:0000303|PubMed:21309790} OS=Actinidia deliciosa (Kiwi) PE=1 SV=1	--	--	PREDICTED: kirola-like [Solanum lycopersicum]
Solyc09g065453.1	216	129	62.8	167	89	58.3	223	117	59.2	--	--	--	--	--	[Q]	Secondary metabolites biosynthesis, transport and catabolism	Cytochrome P450	Cytochrome P450 71D6 GN=CYP71D6 OS=Solanum chacoense (Chaco potato) PE=2 SV=1	Q	Secondary metabolites biosynthesis, transport and catabolism	PREDICTED: premnaspirodiene oxygenase-like [Solanum tuberosum]
Solyc02g065115.1	339	5	62.6	53	1	12.3	99	1	17.4	--	--	--	--	--	--	--	Plant mobile domain	Serine/threonine-protein phosphatase 7 long form homolog GN=At1g48120 OS=Arabidopsis thaliana (Mouse-ear cress) PE=2 SV=1	S	Function unknown	PREDICTED: serine/threonine-protein phosphatase 7 long form homolog [Solanum lycopersicum]
Solyc07g008380.2	153	191	62.6	74	80	35.1	97	145	42.1	--	--	--	--	--	--	--	Transferase family	Salutaridinol 7-O-acetyltransferase GN=SALAT OS=Papaver somniferum (Opium poppy) PE=1 SV=1	--	--	PREDICTED: salutaridinol 7-O-acetyltransferase-like [Solanum lycopersicum]
Solyc03g123870.3	342	0	62.2	309	1	70.6	570	0	99.3	--	--	Cellular Component: cytosol (GO:0005829);; Cellular Component: plasma membrane (GO:0005886);;	K19986|0|sly:101266009|K19986 exocyst complex component 8 | (RefSeq) exocyst complex component EXO84B	--	[U]	Intracellular trafficking, secretion, and vesicular transport	Vps51/Vps67;; COG (conserved oligomeric Golgi) complex component, COG2	Exocyst complex component EXO84B GN=EXO84B OS=Arabidopsis thaliana (Mouse-ear cress) PE=1 SV=1	U	Intracellular trafficking, secretion, and vesicular transport	PREDICTED: exocyst complex component EXO84B [Solanum lycopersicum]
Solyc01g100050.3	325	17	62.2	267	3	61.5	208	4	36.9	[R]	General function prediction only	Biological Process: regulation of transcription, DNA-templated (GO:0006355);;	--	--	[R]	General function prediction only	WD domain, G-beta repeat	Topless-related protein 3 GN=TPR3 OS=Arabidopsis thaliana (Mouse-ear cress) PE=1 SV=1	R	General function prediction only	PREDICTED: topless-related protein 3 isoform X2 [Solanum lycopersicum]
Solyc12g097030.2	6	332	61.5	13	230	55.3	13	541	96.5	[M]	Cell wall/membrane/envelope biogenesis	Cellular Component: mitochondrion (GO:0005739);; Biological Process: proteolysis (GO:0006508);; Biological Process: phosphatidylglycerol biosynthetic process (GO:0006655);; Molecular Function: serine-type peptidase activity (GO:0008236);; Cellular Component: chloroplast thylakoid lumen (GO:0009543);; Biological Process: intracellular signal transduction (GO:0035556);;	K03797|0|sly:101267880|K03797 carboxyl-terminal processing protease [EC:3.4.21.102] | (RefSeq) carboxyl-terminal-processing peptidase 2, chloroplastic	--	--	--	Peptidase family S41;; PDZ domain;; PDZ domain (Also known as DHR or GLGF)	Carboxyl-terminal-processing peptidase 2, chloroplastic (Precursor) GN=CTPA2 OS=Arabidopsis thaliana (Mouse-ear cress) PE=1 SV=1	R	General function prediction only	PREDICTED: carboxyl-terminal-processing peptidase 2, chloroplastic [Solanum lycopersicum]
Solyc03g083245.1	288	48	61.1	337	38	85.4	605	56	115.1	--	--	--	K15601|0|sly:101252668|K15601 lysine-specific demethylase 3 [EC:1.14.11.-] | (RefSeq) uncharacterized LOC101252668	--	[K]	Transcription	JmjC domain, hydroxylase	Lysine-specific demethylase JMJ25 GN=MLP3.6 OS=Arabidopsis thaliana (Mouse-ear cress) PE=1 SV=1	K	Transcription	PREDICTED: uncharacterized protein LOC101252668 isoform X1 [Solanum lycopersicum]
Solyc12g049430.1	320	15	60.9	245	14	59	299	11	54	[O]	Posttranslational modification, protein turnover, chaperones	Molecular Function: nucleotide binding (GO:0000166);; Biological Process: protein peptidyl-prolyl isomerization (GO:0000413);; Molecular Function: nucleic acid binding (GO:0003676);; Molecular Function: peptidyl-prolyl cis-trans isomerase activity (GO:0003755);; Biological Process: protein folding (GO:0006457);; Molecular Function: zinc ion binding (GO:0008270);;	K12735|0|sly:101266401|K12735 peptidyl-prolyl cis-trans isomerase-like 4 [EC:5.2.1.8] | (RefSeq) peptidyl-prolyl cis-trans isomerase CYP59-like	--	[O]	Posttranslational modification, protein turnover, chaperones	Cyclophilin type peptidyl-prolyl cis-trans isomerase/CLD;; RNA recognition motif. (a.k.a. RRM, RBD, or RNP domain);; RNA recognition motif (a.k.a. RRM, RBD, or RNP domain);; RNA recognition motif. (a.k.a. RRM, RBD, or RNP domain)	Peptidyl-prolyl cis-trans isomerase CYP59 GN=CYP59 OS=Arabidopsis thaliana (Mouse-ear cress) PE=1 SV=1	O	Posttranslational modification, protein turnover, chaperones	PREDICTED: peptidyl-prolyl cis-trans isomerase CYP59-like [Solanum lycopersicum]
Solyc04g064590.2	294	41	60.9	221	33	57.8	298	30	57.1	[RTKL]	General function prediction only;; Signal transduction mechanisms;; Transcription;; Replication, recombination and repair	Molecular Function: protein kinase activity (GO:0004672);; Molecular Function: ATP binding (GO:0005524);; Biological Process: protein phosphorylation (GO:0006468);;	K11228|0|sly:101243985|K11228 mitogen-activated protein kinase kinase kinase [EC:2.7.11.25] | (RefSeq) mitogen-activated protein kinase kinase kinase YODA-like	--	[T]	Signal transduction mechanisms	Protein kinase domain;; Protein tyrosine kinase;; Kinase-like	Mitogen-activated protein kinase kinase kinase YODA GN=YDA OS=Arabidopsis thaliana (Mouse-ear cress) PE=1 SV=1	T	Signal transduction mechanisms	PREDICTED: mitogen-activated protein kinase kinase kinase YODA-like isoform X2 [Solanum lycopersicum]
Solyc11g045680.2	328	5	60.6	273	7	63.7	751	5	131.6	--	--	--	K09286|4.66191e-104|sly:101252355|K09286 EREBP-like factor | (RefSeq) ethylene-responsive transcription factor LEP-like	--	--	--	AP2 domain	Ethylene-responsive transcription factor LEP GN=MAC12.13 OS=Arabidopsis thaliana (Mouse-ear cress) PE=2 SV=1	K	Transcription	PREDICTED: ethylene-responsive transcription factor LEP-like [Solanum lycopersicum]
Solyc10g077030.2	321	11	60.4	211	9	50.1	230	16	42.8	[O]	Posttranslational modification, protein turnover, chaperones	Molecular Function: threonine-type endopeptidase activity (GO:0004298);; Cellular Component: nucleus (GO:0005634);; Cellular Component: vacuolar membrane (GO:0005774);; Cellular Component: cytosol (GO:0005829);; Cellular Component: plasma membrane (GO:0005886);; Biological Process: gluconeogenesis (GO:0006094);; Biological Process: glycolytic process (GO:0006096);; Biological Process: water trans…	K02727|1.99342e-170|sly:101256141|K02727 20S proteasome subunit alpha 7 [EC:3.4.25.1] | (RefSeq) proteasome subunit alpha type-3	Proteasome (ko03050)	[O]	Posttranslational modification, protein turnover, chaperones	Proteasome subunit;; Proteasome subunit A N-terminal signature	Proteasome subunit alpha type-3 GN=PAG1 OS=Spinacia oleracea (Spinach) PE=2 SV=1	O	Posttranslational modification, protein turnover, chaperones	PREDICTED: proteasome subunit alpha type-3 [Solanum lycopersicum]
Solyc08g061390.2	37	294	60.2	13	90	23.4	47	231	48.4	--	--	--	K10875|8.68946e-75|sot:102598932|K10875 DNA repair and recombination protein RAD54 and RAD54-like protein [EC:3.6.4.-] | (RefSeq) SNF2 domain-containing protein CLASSY 3-like	Homologous recombination (ko03440)	[L]	Replication, recombination and repair	--	SNF2 domain-containing protein CLASSY 3 GN=At1g05490 OS=Arabidopsis thaliana (Mouse-ear cress) PE=1 SV=1	L	Replication, recombination and repair	PREDICTED: SNF2 domain-containing protein CLASSY 3-like [Solanum tuberosum]
Solyc12g044860.2	267	62	59.8	209	58	60.8	401	50	78.5	[LKJ]	Replication, recombination and repair;; Transcription;; Translation, ribosomal structure and biogenesis	Molecular Function: nucleic acid binding (GO:0003676);; Molecular Function: ATP binding (GO:0005524);; Molecular Function: ATP-dependent helicase activity (GO:0008026);;	K12823|0|sot:102594982|K12823 ATP-dependent RNA helicase DDX5/DBP2 [EC:3.6.4.13] | (RefSeq) DEAD-box ATP-dependent RNA helicase 20	Spliceosome (ko03040)	[A]	RNA processing and modification	DEAD/DEAH box helicase;; Helicase conserved C-terminal domain	DEAD-box ATP-dependent RNA helicase 20 GN=RH20 OS=Arabidopsis thaliana (Mouse-ear cress) PE=2 SV=1	A	RNA processing and modification	PREDICTED: ethylene-responsive RNA helicase isoform X1 [Solanum lycopersicum]
Solyc03g071850.1	37	290	59.5	21	195	49.2	48	209	44.7	[GC]	Carbohydrate transport and metabolism;; Energy production and conversion	Biological Process: metabolic process (GO:0008152);; Molecular Function: transferase activity, transferring hexosyl groups (GO:0016758);;	--	--	[GC]	Carbohydrate transport and metabolism;; Energy production and conversion	UDP-glucoronosyl and UDP-glucosyl transferase;; Glycosyl transferase family 1	Beta-D-glucosyl crocetin beta-1,6-glucosyltransferase GN=UGT94E5 OS=Gardenia jasminoides (Cape jasmine) PE=1 SV=1	CG	Energy production and conversion;; Carbohydrate transport and metabolism	PREDICTED: crocetin glucoside glucosyltransferase-like [Solanum lycopersicum]
Solyc10g019285.1	322	4	59.3	90	2	20.9	51	2	9.2	--	--	--	K03108|3.05005e-32|sly:101255954|K03108 signal recognition particle subunit SRP72 | (RefSeq) signal recognition particle subunit SRP72	Protein export (ko03060)	[U]	Intracellular trafficking, secretion, and vesicular transport	SRP72 RNA-binding domain	--	U	Intracellular trafficking, secretion, and vesicular transport	PREDICTED: signal recognition particle subunit SRP72 [Solanum lycopersicum]
Solyc02g079960.3	7	318	59.1	10	241	57.1	3	246	43.4	[OC]	Posttranslational modification, protein turnover, chaperones;; Energy production and conversion	Molecular Function: protein disulfide isomerase activity (GO:0003756);; Cellular Component: cytosol (GO:0005829);; Biological Process: protein folding (GO:0006457);; Biological Process: phosphatidylinositol biosynthetic process (GO:0006661);; Biological Process: glycerol ether metabolic process (GO:0006662);; Molecular Function: electron carrier activity (GO:0009055);; Molecular Function: protein…	K03671|6.40788e-89|sly:101265882|K03671 thioredoxin 1 | (RefSeq) thioredoxin-like protein CXXS1	--	[O]	Posttranslational modification, protein turnover, chaperones	Thioredoxin	Thioredoxin-like protein CXXS1 GN=CXXS1 OS=Arabidopsis thaliana (Mouse-ear cress) PE=2 SV=2	O	Posttranslational modification, protein turnover, chaperones	PREDICTED: thioredoxin-like protein CXXS1 [Solanum lycopersicum]
Solyc12g056470.1	24	299	58.8	8	50	13.2	2	32	5.9	--	--	--	K09286|2.82879e-09|sly:101264209|K09286 EREBP-like factor | (RefSeq) ethylene-responsive transcription factor RAP2-4-like	--	--	--	--	--	K	Transcription	ethylene responsive factor 07, partial [Solanum melongena]
Solyc03g042520.2	309	13	58.6	275	12	65.3	344	9	61.5	--	--	--	K04506|4.02953e-98|sly:101262084|K04506 E3 ubiquitin-protein ligase SIAH1 [EC:2.3.2.27] | (RefSeq) putative E3 ubiquitin-protein ligase SINA-like 6	Ubiquitin mediated proteolysis (ko04120)	[R]	General function prediction only	--	E3 ubiquitin-protein ligase SINA-like 10 GN=At5g37930 OS=Arabidopsis thaliana (Mouse-ear cress) PE=2 SV=1	O	Posttranslational modification, protein turnover, chaperones	PREDICTED: putative E3 ubiquitin-protein ligase SINA-like 6 [Solanum lycopersicum]
Solyc01g066480.3	312	10	58.6	44	6	11.4	50	5	9.6	[Q]	Secondary metabolites biosynthesis, transport and catabolism	Biological Process: metabolic process (GO:0008152);; Molecular Function: hydrolase activity (GO:0016787);; Molecular Function: 5-oxopent-3-ene-1,2,5-tricarboxylate decarboxylase activity (GO:0018800);;	K01557|3.80375e-179|sly:101258990|K01557 acylpyruvate hydrolase [EC:3.7.1.5] | (RefSeq) acylpyruvase FAHD1, mitochondrial	Tyrosine metabolism (ko00350)	[R]	General function prediction only	Fumarylacetoacetate (FAA) hydrolase family	--	R	General function prediction only	PREDICTED: acylpyruvase FAHD1, mitochondrial [Solanum lycopersicum]
Solyc10g050755.1	278	40	57.8	299	31	75.1	640	29	116.5	--	--	--	K19882|1.59054e-29|sly:101244626|K19882 O-palmitoleoyl-L-serine hydrolase [EC:3.1.1.98] | (RefSeq) pectin acetylesterase 8-like	--	--	--	--	--	T	Signal transduction mechanisms	PREDICTED: putative disease resistance protein RGA4-like isoform X1 [Solanum tuberosum]
Solyc12g008450.2	288	29	57.7	185	37	50.5	288	45	58	--	--	Molecular Function: transferase activity, transferring pentosyl groups (GO:0016763);; Biological Process: cellular protein metabolic process (GO:0044267);;	K15463|0|sly:101258439|K15463 tRNA A64-2'-O-ribosylphosphate transferase [EC:2.4.2.-] | (RefSeq) tRNA A64-2'-O-ribosylphosphate transferase	--	[A]	RNA processing and modification	Initiator tRNA phosphoribosyl transferase	--	A	RNA processing and modification	PREDICTED: tRNA A64-2&apos;-O-ribosylphosphate transferase isoform X1 [Solanum lycopersicum]
Solyc11g066860.2	19	296	57.3	11	361	84.7	24	738	132.7	--	--	--	--	--	[R]	General function prediction only	--	--	S	Function unknown	PREDICTED: uncharacterized protein LOC101246792 [Solanum lycopersicum]
Solyc10g008540.3	223	91	57.1	78	31	24.8	143	29	29.9	--	--	--	--	--	--	--	--	--	S	Function unknown	PREDICTED: uncharacterized protein LOC101259084 [Solanum lycopersicum]
Solanum_lycopersicum_newGene_3098	183	131	57.1	244	113	81.3	252	95	60.4	--	--	--	--	--	--	--	--	--	S	Function unknown	PREDICTED: uncharacterized protein LOC107017195 [Solanum pennellii]
Solyc08g078087.1	3	311	57.1	6	30	8.2	7	30	6.4	--	--	--	--	--	[R]	General function prediction only	PPR repeat;; PPR repeat family;; PPR repeat	Pentatricopeptide repeat-containing protein At4g16835, mitochondrial (Precursor) GN=FCAALL.441 OS=Arabidopsis thaliana (Mouse-ear cress) PE=2 SV=3	R	General function prediction only	PREDICTED: pentatricopeptide repeat-containing protein At4g16835, mitochondrial [Solanum lycopersicum]
Solyc12g015730.2	271	42	56.9	234	29	59.9	238	36	47.7	--	--	--	K17964|0|sly:101268166|K17964 leucine-rich PPR motif-containing protein, mitochondrial | (RefSeq) pentatricopeptide repeat-containing protein At5g55840	--	[R]	General function prediction only	PPR repeat family;; PPR repeat;; PPR repeat;; Pentatricopeptide repeat domain;; Evolutionarily conserved signalling intermediate in Toll pathway;; Tetratricopeptide repeat	Pentatricopeptide repeat-containing protein At5g55840 GN=At5g55840 OS=Arabidopsis thaliana (Mouse-ear cress) PE=3 SV=2	R	General function prediction only	PREDICTED: pentatricopeptide repeat-containing protein At5g55840 [Solanum lycopersicum]
Solyc07g042380.3	296	14	56.4	160	10	38.7	240	5	42.7	--	--	--	K14794|0|sly:101244787|K14794 ribosomal RNA-processing protein 12 | (RefSeq) RRP12-like protein	--	[S]	Function unknown	NUC173 domain;; Dos2-interacting transcription regulator of RNA-Pol-II	--	S	Function unknown	PREDICTED: RRP12-like protein [Solanum lycopersicum]
Solanum_lycopersicum_newGene_2470	213	96	56.2	140	49	43	291	37	57.1	--	--	--	--	--	--	--	--	--	S	Function unknown	PREDICTED: uncharacterized protein LOC107876691 [Capsicum annuum]
Solyc02g079750.3	307	2	56.2	342	2	78.3	79	3	14.3	[R]	General function prediction only	Cellular Component: plasma membrane (GO:0005886);; Cellular Component: plasmodesma (GO:0009506);; Molecular Function: FMN binding (GO:0010181);; Molecular Function: oxidoreductase activity (GO:0016491);; Biological Process: negative regulation of transcription, DNA-templated (GO:0045892);; Biological Process: oxidation-reduction process (GO:0055114);;	K03809|1.08402e-102|cit:102619203|K03809 NAD(P)H dehydrogenase (quinone) [EC:1.6.5.2] | (RefSeq) probable NAD(P)H dehydrogenase (quinone) FQR1-like 1	Ubiquinone and other terpenoid-quinone biosynthesis (ko00130)	[R]	General function prediction only	NADPH-dependent FMN reductase;; Flavodoxin-like fold	Probable NAD(P)H dehydrogenase (quinone) FQR1-like 1 {ECO:0000305} OS=Arabidopsis thaliana (Mouse-ear cress) PE=2 SV=1	R	General function prediction only	hypothetical protein CICLE_v10009497mg [Citrus clementina]
Solyc11g062060.2	214	94	56	191	83	62.4	232	89	55.9	--	--	Molecular Function: nucleic acid binding (GO:0003676);; Molecular Function: metal ion binding (GO:0046872);;	--	--	[R]	General function prediction only	C2H2-type zinc finger;; Zinc finger, C2H2 type	Zinc finger protein WIP2 OS=Arabidopsis thaliana (Mouse-ear cress) PE=1 SV=1	R	General function prediction only	PREDICTED: protein TRANSPARENT TESTA 1 [Solanum lycopersicum]
Solyc03g112780.1	267	41	56	70	30	22.8	92	47	24.2	--	--	--	--	--	--	--	--	--	R	General function prediction only	PREDICTED: probable F-box protein At1g65740 [Solanum lycopersicum]
Solyc05g009120.3	37	271	56	34	194	51.9	23	437	80.1	--	--	--	--	--	--	--	Core-2/I-Branching enzyme	--	S	Function unknown	PREDICTED: uncharacterized protein LOC101249358 [Solanum lycopersicum]
Solyc03g114070.3	49	258	55.8	72	207	63.5	94	251	60.1	[R]	General function prediction only	Molecular Function: GTP binding (GO:0005525);; Cellular Component: intracellular (GO:0005622);; Biological Process: small GTPase mediated signal transduction (GO:0007264);; Cellular Component: membrane (GO:0016020);;	K04392|3.09787e-140|sly:101252165|K04392 Ras-related C3 botulinum toxin substrate 1 | (RefSeq) rac-like GTP-binding protein 3	Phagosome (ko04145);; AGE-RAGE signaling pathway in diabetic complications (ko04933)	[R]	General function prediction only	Ras family;; Miro-like protein	Rac-like GTP-binding protein 3 GN=P0585G03.19 OS=Oryza sativa subsp. japonica (Rice) PE=2 SV=1	R	General function prediction only	PREDICTED: rac-like GTP-binding protein 3 isoform X1 [Nicotiana tomentosiformis]
Solyc01g011098.1	175	130	55.5	180	113	66.7	186	142	57.1	--	--	--	--	--	--	--	Divergent CCT motif	--	--	--	PREDICTED: uncharacterized protein LOC102580687 [Solanum tuberosum]
Solyc08g083320.3	10	295	55.5	7	165	39.2	12	237	43.4	[G]	Carbohydrate transport and metabolism	Biological Process: response to hypoxia (GO:0001666);; Molecular Function: starch synthase activity (GO:0009011);; Cellular Component: amyloplast (GO:0009501);; Cellular Component: chloroplast (GO:0009507);; Biological Process: myo-inositol hexakisphosphate biosynthetic process (GO:0010264);; Biological Process: starch biosynthetic process (GO:0019252);; Biological Process: galactolipid biosynthe…	K13679|0|sly:101259777|K13679 granule-bound starch synthase [EC:2.4.1.242] | (RefSeq) GBSS1, GBSSI, waxy; granule-bound starch synthase 1	--	--	--	Starch synthase catalytic domain;; Glycosyl transferases group 1	Granule-bound starch synthase 1, chloroplastic/amyloplastic (Precursor) GN=WAXY OS=Solanum tuberosum (Potato) PE=1 SV=1	M	Cell wall/membrane/envelope biogenesis	PREDICTED: granule-bound starch synthase 1, chloroplastic/amyloplastic [Solanum lycopersicum]
Solyc03g058365.1	302	2	55.3	52	1	12.1	24	0	4.2	--	--	Molecular Function: nucleic acid binding (GO:0003676);; Molecular Function: zinc ion binding (GO:0008270);; Biological Process: DNA integration (GO:0015074);; Molecular Function: protein dimerization activity (GO:0046983);;	--	--	[R]	General function prediction only	--	Pentatricopeptide repeat-containing protein At4g39530 GN=PCMP-E52 OS=Arabidopsis thaliana (Mouse-ear cress) PE=3 SV=1	R	General function prediction only	PREDICTED: pentatricopeptide repeat-containing protein At4g39530 [Solanum lycopersicum]
Solyc12g070130.2	298	4	54.9	291	9	68.3	366	9	65.3	--	--	--	--	--	--	--	hAT family C-terminal dimerisation region	--	S	Function unknown	PREDICTED: uncharacterized protein LOC104649610 [Solanum lycopersicum]
Solyc05g013440.3	260	42	54.9	162	23	42.1	234	21	44.4	[Q]	Secondary metabolites biosynthesis, transport and catabolism	Molecular Function: copper ion binding (GO:0005507);; Molecular Function: primary amine oxidase activity (GO:0008131);; Biological Process: amine metabolic process (GO:0009308);; Molecular Function: quinone binding (GO:0048038);; Biological Process: oxidation-reduction process (GO:0055114);;	K00276|0|sly:101266123|K00276 primary-amine oxidase [EC:1.4.3.21] | (RefSeq) copper methylamine oxidase	Glycine, serine and threonine metabolism (ko00260);; Tyrosine metabolism (ko00350);; Phenylalanine metabolism (ko00360);; beta-Alanine metabolism (ko00410);; Isoquinoline alkaloid biosynthesis (ko00950);; Tropane, piperidine and pyridine alkaloid biosynthesis (ko00960)	[Q]	Secondary metabolites biosynthesis, transport and catabolism	Copper amine oxidase, enzyme domain;; Copper amine oxidase, N3 domain;; Copper amine oxidase, N2 domain	Primary amine oxidase (Precursor) OS=Pisum sativum (Garden pea) PE=1 SV=1	Q	Secondary metabolites biosynthesis, transport and catabolism	PREDICTED: copper amine oxidase 1 [Solanum lycopersicum]
Solanum_lycopersicum_newGene_111	22	278	54.6	21	213	53.3	21	231	43.9	--	--	Cellular Component: membrane (GO:0016020);;	--	--	--	--	Plant protein of unknown function;; Plant protein of unknown function	--	S	Function unknown	PREDICTED: putative UPF0481 protein At3g02645 [Solanum tuberosum]
Solyc07g052320.3	8	292	54.6	3	243	56	4	183	32.6	--	--	--	K20855|0|sly:101254610|K20855 beta-1,3-galactosyltransferase 1/2/3/4/5/7/8 [EC:2.4.1.-] | (RefSeq) probable beta-1,3-galactosyltransferase 2	--	[G]	Carbohydrate transport and metabolism	Galactosyltransferase;; Domain of unknown function (DUF4094);; Fringe-like	Probable beta-1,3-galactosyltransferase 2 GN=B3GALT2 OS=Arabidopsis thaliana (Mouse-ear cress) PE=2 SV=1	G	Carbohydrate transport and metabolism	PREDICTED: probable beta-1,3-galactosyltransferase 2 isoform X1 [Solanum lycopersicum]
Solyc08g044345.1	131	163	53.5	103	154	58.5	112	199	54.2	--	--	Biological Process: protein folding (GO:0006457);; Cellular Component: prefoldin complex (GO:0016272);; Molecular Function: unfolded protein binding (GO:0051082);;	--	--	--	--	Prefoldin subunit	--	O	Posttranslational modification, protein turnover, chaperones	PREDICTED: uncharacterized protein LOC101267429 [Solanum lycopersicum]
Solyc09g037125.1	212	82	53.5	207	58	60.3	272	69	59.4	--	--	--	K06671|8.34315e-26|sot:102600186|K06671 cohesin complex subunit SA-1/2 | (RefSeq) sister-chromatid cohesion protein 3	--	[D]	Cell cycle control, cell division, chromosome partitioning	--	Sister-chromatid cohesion protein 3 GN=SCC3 OS=Arabidopsis thaliana (Mouse-ear cress) PE=1 SV=2	D	Cell cycle control, cell division, chromosome partitioning	PREDICTED: cohesin subunit SA-1-like [Solanum tuberosum]
Solyc01g060310.2	2	291	53.3	1	21	5	0	112	19.5	--	--	--	--	--	[K]	Transcription	SRF-type transcription factor (DNA-binding and dimerisation domain)	Agamous-like MADS-box protein AGL62 GN=AGL62 OS=Arabidopsis thaliana (Mouse-ear cress) PE=1 SV=1	K	Transcription	PREDICTED: agamous-like MADS-box protein AGL62 [Solanum lycopersicum]
Solyc03g112910.3	289	4	53.3	241	1	55.1	366	1	63.9	[H]	Coenzyme transport and metabolism	Molecular Function: pantothenate kinase activity (GO:0004594);; Molecular Function: ATP binding (GO:0005524);; Biological Process: coenzyme A biosynthetic process (GO:0015937);; Biological Process: phosphorylation (GO:0016310);;	K09680|0|sly:101251764|K09680 type II pantothenate kinase [EC:2.7.1.33] | (RefSeq) pantothenate kinase 2	Pantothenate and CoA biosynthesis (ko00770)	[H]	Coenzyme transport and metabolism	Fumble;; Protein of unknown function DUF89	Pantothenate kinase 2 GN=PANK2 OS=Arabidopsis thaliana (Mouse-ear cress) PE=1 SV=2	H	Coenzyme transport and metabolism	PREDICTED: pantothenate kinase 2 [Solanum lycopersicum]
Solyc03g044410.1	287	4	52.9	51	1	11.8	61	0	10.6	--	--	--	--	--	--	--	Ring finger domain	--	--	--	--
Solanum_lycopersicum_newGene_3240	269	19	52.4	223	16	54.4	281	14	51.4	--	--	--	--	--	--	--	--	--	--	--	PREDICTED: uncharacterized protein LOC107031069 [Solanum pennellii]
Solyc10g086670.2	21	266	52.2	7	11	4.1	8	13	3.7	[T]	Signal transduction mechanisms	Biological Process: response to stress (GO:0006950);;	--	--	--	--	Universal stress protein family	Universal stress protein A-like protein GN=At3g01520 OS=Arabidopsis thaliana (Mouse-ear cress) PE=1 SV=2	T	Signal transduction mechanisms	PREDICTED: universal stress protein A-like protein [Solanum lycopersicum]
Solyc06g073350.3	15	270	51.8	6	392	90.6	14	229	42.3	[RTKL]	General function prediction only;; Signal transduction mechanisms;; Transcription;; Replication, recombination and repair	Molecular Function: calmodulin-dependent protein kinase activity (GO:0004683);; Molecular Function: calcium ion binding (GO:0005509);; Molecular Function: ATP binding (GO:0005524);; Cellular Component: nucleus (GO:0005634);; Cellular Component: cytosol (GO:0005829);; Biological Process: protein phosphorylation (GO:0006468);; Biological Process: regulation of pollen tube growth (GO:0080092);; Biol…	K13412|0|sly:101250418|K13412 calcium-dependent protein kinase [EC:2.7.11.1] | (RefSeq) calcium-dependent protein kinase 24	Plant-pathogen interaction (ko04626)	[T]	Signal transduction mechanisms	Protein kinase domain;; Protein tyrosine kinase;; EF hand;; EF-hand domain pair;; EF-hand domain;; EF-hand domain pair;; EF hand;; Kinase-like	Calcium-dependent protein kinase 24 GN=CPK24 OS=Arabidopsis thaliana (Mouse-ear cress) PE=2 SV=1	T	Signal transduction mechanisms	PREDICTED: calcium-dependent protein kinase 24 [Solanum lycopersicum]
Solyc03g093840.2	114	170	51.7	100	121	50.3	175	181	62	--	--	Molecular Function: helicase activity (GO:0004386);; Molecular Function: organic cyclic compound binding (GO:0097159);; Molecular Function: heterocyclic compound binding (GO:1901363);;	--	--	[L]	Replication, recombination and repair	--	ATP-dependent DNA helicase SRS2-like protein At4g25120 GN=SRS2 OS=Arabidopsis thaliana (Mouse-ear cress) PE=1 SV=1	L	Replication, recombination and repair	PREDICTED: ATP-dependent DNA helicase SRS2-like protein At4g25120 [Solanum lycopersicum]
Solanum_lycopersicum_newGene_399	213	66	50.7	146	59	46.7	220	53	47.5	--	--	--	--	--	--	--	Extensin-like region	--	--	--	--
Solyc01g013995.1	166	112	50.6	214	100	71.5	317	113	74.9	--	--	--	--	--	--	--	B3 DNA binding domain	--	--	--	PREDICTED: B3 domain-containing transcription factor VRN1-like [Solanum lycopersicum]
Solyc02g027080.2	59	219	50.6	27	193	50.1	87	368	79.2	--	--	--	--	--	[T]	Signal transduction mechanisms	NB-ARC domain;; AAA ATPase domain	Putative late blight resistance protein homolog R1B-17 GN=R1B-17 OS=Solanum demissum (Wild potato) PE=3 SV=1	T	Signal transduction mechanisms	PREDICTED: putative late blight resistance protein homolog R1A-3 [Solanum lycopersicum]
Solyc11g013375.1	271	7	50.6	145	8	34.8	177	6	31.9	--	--	--	--	--	--	--	Domain of unknown function (DUF4283)	--	R	General function prediction only	PREDICTED: uncharacterized protein LOC104218101 [Nicotiana sylvestris]
Solyc06g042954.1	241	37	50.6	218	22	54.6	282	29	54.2	--	--	--	--	--	--	--	--	--	K	Transcription	PREDICTED: MADS-box protein defh21-like [Solanum lycopersicum]
Solyc10g079460.1	69	208	50.4	41	146	42.6	57	368	74	--	--	Cellular Component: nucleus (GO:0005634);; Cellular Component: cytoplasm (GO:0005737);; Biological Process: polarity specification of adaxial/abaxial axis (GO:0009944);; Biological Process: proximal/distal pattern formation (GO:0009954);; Biological Process: floral organ abscission (GO:0010227);; Biological Process: nectary development (GO:0010254);; Biological Process: floral meristem determinac…	K14508|0|sly:101246001|K14508 regulatory protein NPR1 | (RefSeq) SlBOP3; BLADE-ON-PETIOLE protein BOP3	Plant hormone signal transduction (ko04075)	[R]	General function prediction only	BTB/POZ domain;; Domain of unknown function (DUF3420);; Ankyrin repeats (3 copies);; Ankyrin repeat;; Ankyrin repeats (many copies);; Ankyrin repeat;; Ankyrin repeats (many copies)	Regulatory protein NPR5 GN=F13H10.8 OS=Arabidopsis thaliana (Mouse-ear cress) PE=1 SV=1	R	General function prediction only	PREDICTED: regulatory protein NPR5-like [Solanum lycopersicum]
Solyc05g005120.3	183	94	50.4	86	50	31	39	12	8.9	--	--	--	--	--	--	--	F-box associated;; F-box domain	F-box/kelch-repeat protein At3g23880 GN=At3g23880 OS=Arabidopsis thaliana (Mouse-ear cress) PE=2 SV=1	R	General function prediction only	PREDICTED: F-box/kelch-repeat protein At3g23880-like [Solanum lycopersicum]
Solyc03g005610.3	272	5	50.4	121	2	28	0	1	0.2	--	--	--	K08770|0|sly:101244839|K08770 ubiquitin C | (RefSeq) polyubiquitin-like	--	[OR]	Posttranslational modification, protein turnover, chaperones;; General function prediction only	Ubiquitin family;; Ubiquitin-2 like Rad60 SUMO-like	40S ribosomal protein S27a-1 (Precursor) OS=Arabidopsis thaliana (Mouse-ear cress) PE=1 SV=2	O	Posttranslational modification, protein turnover, chaperones	PREDICTED: polyubiquitin-like [Solanum lycopersicum]
Solyc06g007855.1	234	42	50.2	157	44	45.8	212	36	43.2	--	--	--	K14485|3.99174e-24|sot:102578728|K14485 transport inhibitor response 1 | (RefSeq) protein TRANSPORT INHIBITOR RESPONSE 1-like	Plant hormone signal transduction (ko04075)	[R]	General function prediction only	--	Protein TRANSPORT INHIBITOR RESPONSE 1 GN=T20O10.80 OS=Arabidopsis thaliana (Mouse-ear cress) PE=1 SV=2	R	General function prediction only	PREDICTED: protein TRANSPORT INHIBITOR RESPONSE 1-like isoform X2 [Solanum tuberosum]
Solyc06g066410.3	148	128	50.2	105	87	43.7	115	111	39.4	--	--	Molecular Function: actin binding (GO:0003779);; Molecular Function: glutamate 5-kinase activity (GO:0004349);; Molecular Function: glutamate-5-semialdehyde dehydrogenase activity (GO:0004350);; Cellular Component: nucleus (GO:0005634);; Cellular Component: cytoskeleton (GO:0005856);; Biological Process: proline biosynthetic process (GO:0006561);; Cellular Component: phragmoplast (GO:0009524);; B…	K05759|1.07584e-80|sly:101254907|K05759 profilin | (RefSeq) profilin-1-like	--	[Z]	Cytoskeleton	Profilin	Profilin-1 GN=PRO1 OS=Solanum lycopersicum (Tomato) PE=2 SV=1	O	Posttranslational modification, protein turnover, chaperones	PREDICTED: profilin-1-like [Solanum lycopersicum]
Solyc01g105560.3	260	15	50	215	8	50.8	313	14	56.9	[H]	Coenzyme transport and metabolism	Molecular Function: GTP cyclohydrolase II activity (GO:0003935);; Molecular Function: 3,4-dihydroxy-2-butanone-4-phosphate synthase activity (GO:0008686);; Biological Process: riboflavin biosynthetic process (GO:0009231);; Cellular Component: chloroplast stroma (GO:0009570);; Cellular Component: membrane (GO:0016020);; Biological Process: root hair elongation (GO:0048767);;	K14652|0|sly:544238|K14652 3,4-dihydroxy 2-butanone 4-phosphate synthase / GTP cyclohydrolase II [EC:4.1.99.12 3.5.4.25] | (RefSeq) ribA; GTP cyclohydrolase II / 3,4-dihydroxy-2-butanone-4-phosphate synthase	Riboflavin metabolism (ko00740)	[H]	Coenzyme transport and metabolism	3,4-dihydroxy-2-butanone 4-phosphate synthase;; GTP cyclohydrolase II	GTP cyclohydrolase-2 (Precursor) GN=MSJ1.14 OS=Arabidopsis thaliana (Mouse-ear cress) PE=1 SV=2	H	Coenzyme transport and metabolism	GTP cyclohydrolase II / 3,4-dihydroxy-2-butanone-4-phosphate synthase [Solanum lycopersicum]
Solyc11g069820.2	212	62	49.8	170	85	58.1	359	89	78	[V]	Defense mechanisms	--	--	--	[Q]	Secondary metabolites biosynthesis, transport and catabolism	ABC transporter	ABC transporter G family member 28 GN=MUP24.16 OS=Arabidopsis thaliana (Mouse-ear cress) PE=3 SV=1	Q	Secondary metabolites biosynthesis, transport and catabolism	PREDICTED: ABC transporter G family member 28 [Solanum lycopersicum]
Solyc10g084023.1	103	169	49.5	120	161	64	202	210	71.7	--	--	--	K14488|6.50805e-38|sot:102585863|K14488 SAUR family protein | (RefSeq) auxin-responsive protein SAUR71-like	Plant hormone signal transduction (ko04075)	--	--	Auxin responsive protein	Auxin-induced protein X15 OS=Glycine max (Soybean) PE=2 SV=1	S	Function unknown	PREDICTED: uncharacterized protein LOC102585863 [Solanum tuberosum]
Solyc11g007760.2	178	93	49.3	83	43	28.7	143	30	30.1	[RTKL]	General function prediction only;; Signal transduction mechanisms;; Transcription;; Replication, recombination and repair	Molecular Function: protein kinase C activity (GO:0004697);; Molecular Function: ATP binding (GO:0005524);; Biological Process: protein phosphorylation (GO:0006468);;	K06276|0|sly:544184|K06276 3-phosphoinositide dependent protein kinase-1 [EC:2.7.11.1] | (RefSeq) Pdk1; 3-phosphoinositide-dependent protein kinase-1	--	[T]	Signal transduction mechanisms	Protein kinase domain;; PH domain;; Protein tyrosine kinase;; Kinase-like	3-phosphoinositide-dependent protein kinase 2 OS=Arabidopsis thaliana (Mouse-ear cress) PE=1 SV=1	T	Signal transduction mechanisms	3-phosphoinositide-dependent protein kinase-1 [Solanum lycopersicum]
Solyc09g092500.1	22	248	49.1	5	98	23.4	4	29	5.7	--	--	Molecular Function: transferase activity, transferring hexosyl groups (GO:0016758);; Biological Process: lipid glycosylation (GO:0030259);;	--	--	[GC]	Carbohydrate transport and metabolism;; Energy production and conversion	UDP-glucoronosyl and UDP-glucosyl transferase	Crocetin glucosyltransferase, chloroplastic (Precursor) GN=UGT75L6 OS=Gardenia jasminoides (Cape jasmine) PE=1 SV=1	CG	Energy production and conversion;; Carbohydrate transport and metabolism	PREDICTED: crocetin glucosyltransferase, chloroplastic-like [Solanum lycopersicum]
Solyc11g072000.2	52	214	48.4	44	181	51.2	68	224	50.8	--	--	Biological Process: defense response (GO:0006952);; Molecular Function: kinase activity (GO:0016301);; Biological Process: phosphorylation (GO:0016310);; Molecular Function: ADP binding (GO:0043531);;	--	--	--	--	--	Putative disease resistance RPP13-like protein 1 GN=RPPL1 OS=Arabidopsis thaliana (Mouse-ear cress) PE=3 SV=1	T	Signal transduction mechanisms	SLR3, partial [Solanum lycopersicum]
Solyc01g014170.1	242	24	48.4	114	17	29.8	180	32	36.9	--	--	--	--	--	--	--	--	--	T	Signal transduction mechanisms	Hcr9-OR3A [Solanum pimpinellifolium]
Solyc07g015910.3	255	8	47.8	93	1	21.4	34	1	6.1	--	--	--	--	--	--	--	EamA-like transporter family	WAT1-related protein At1g25270 GN=At1g25270 OS=Arabidopsis thaliana (Mouse-ear cress) PE=2 SV=1	S	Function unknown	PREDICTED: WAT1-related protein At1g25270-like [Solanum lycopersicum]
Solyc01g088670.2	191	71	47.7	76	44	27.3	35	16	8.9	--	--	--	--	--	[R]	General function prediction only	PPR repeat family;; PPR repeat;; PPR repeat;; Pentatricopeptide repeat domain	Pentatricopeptide repeat-containing protein At5g01110 GN=At5g01110 OS=Arabidopsis thaliana (Mouse-ear cress) PE=2 SV=1	R	General function prediction only	PREDICTED: pentatricopeptide repeat-containing protein At5g01110-like [Solanum lycopersicum]
Solyc01g047590.2	17	245	47.7	5	73	17.8	6	56	10.8	--	--	Cellular Component: cytoplasm (GO:0005737);; Cellular Component: intracellular ribonucleoprotein complex (GO:0030529);;	--	--	[U]	Intracellular trafficking, secretion, and vesicular transport	SRP72 RNA-binding domain	--	U	Intracellular trafficking, secretion, and vesicular transport	PREDICTED: signal recognition particle subunit SRP72-like [Solanum tuberosum]
Solyc09g008140.3	50	212	47.7	48	95	32.6	45	101	25.4	--	--	--	--	--	[S]	Function unknown	Membrane magnesium transporter	Membrane magnesium transporter (Precursor) GN=At5g03345 OS=Arabidopsis thaliana (Mouse-ear cress) PE=2 SV=1	S	Function unknown	PREDICTED: membrane magnesium transporter [Solanum lycopersicum]
Solyc06g006030.1	258	3	47.5	260	2	59.6	301	1	52.6	[RTKL]	General function prediction only;; Signal transduction mechanisms;; Transcription;; Replication, recombination and repair	--	--	--	--	--	Protein kinase domain;; Protein tyrosine kinase	Probable LRR receptor-like serine/threonine-protein kinase At3g47570 (Precursor) GN=At3g47570 OS=Arabidopsis thaliana (Mouse-ear cress) PE=2 SV=1	T	Signal transduction mechanisms	PREDICTED: probable LRR receptor-like serine/threonine-protein kinase At3g47570-like [Solanum tuberosum]
Solyc10g008480.3	148	112	47.3	104	122	51.5	113	145	44.9	--	--	--	--	--	--	--	Protein of unknown function (DUF789)	--	S	Function unknown	PREDICTED: uncharacterized protein LOC101260180 [Solanum lycopersicum]
Solyc02g089590.3	243	16	47.1	220	6	51.5	305	14	55.5	--	--	Biological Process: sexual reproduction (GO:0019953);; Biological Process: carpel morphogenesis (GO:0048445);;	--	--	--	--	--	--	S	Function unknown	PREDICTED: stress-induced protein KIN2-like [Solanum lycopersicum]
Solyc02g069240.1	252	7	47.1	174	12	42.3	230	9	41.6	--	--	--	--	--	--	--	GDP-fucose protein O-fucosyltransferase	--	S	Function unknown	PREDICTED: uncharacterized protein LOC101249703 [Solanum lycopersicum]
Solyc02g068280.3	4	254	46.9	3	19	5	1	9	1.7	[O]	Posttranslational modification, protein turnover, chaperones	Molecular Function: serine-type endopeptidase activity (GO:0004252);; Biological Process: proteolysis (GO:0006508);; Molecular Function: identical protein binding (GO:0042802);; Biological Process: negative regulation of catalytic activity (GO:0043086);;	--	--	--	--	Subtilase family;; Peptidase inhibitor I9;; PA domain	Subtilisin-like protease (Precursor) GN=At5g67360 OS=Arabidopsis thaliana (Mouse-ear cress) PE=1 SV=1	O	Posttranslational modification, protein turnover, chaperones	PREDICTED: subtilisin-like protease SBT3.5 isoform X1 [Solanum lycopersicum]
Solyc00g231780.2	207	51	46.9	131	59	43.3	128	66	33.8	[C]	Energy production and conversion	Molecular Function: iron ion binding (GO:0005506);; Molecular Function: NADH dehydrogenase (ubiquinone) activity (GO:0008137);; Cellular Component: chloroplast thylakoid membrane (GO:0009535);; Biological Process: photosynthesis, light reaction (GO:0019684);; Molecular Function: quinone binding (GO:0048038);; Molecular Function: 4 iron, 4 sulfur cluster binding (GO:0051539);; Biological Process: …	K05580|1.55611e-35|vvi:4025043|K05580 NAD(P)H-quinone oxidoreductase subunit I [EC:1.6.5.3] | (RefSeq) ndhI, frxB, ViviCp078; NADH dehydrogenase 18 kDa subunit	Oxidative phosphorylation (ko00190)	[C]	Energy production and conversion	4Fe-4S binding domain	NAD(P)H-quinone oxidoreductase subunit I, chloroplastic {ECO:0000255|HAMAP-Rule:MF_01351} OS=Lotus japonicus (Lotus corniculatus var. japonicus) PE=3 SV=1	C	Energy production and conversion	NADH-plastoquinone oxidoreductase subunit I [Franklinia alatamaha]
Solyc06g062600.3	187	70	46.7	31	25	12.7	87	26	19.7	[E]	Amino acid transport and metabolism	Biological Process: alcohol metabolic process (GO:0006066);; Biological Process: cell-cell signaling (GO:0007267);; Molecular Function: choline dehydrogenase activity (GO:0008812);; Biological Process: embryo sac development (GO:0009553);; Biological Process: fatty acid omega-oxidation (GO:0010430);; Molecular Function: mandelonitrile lyase activity (GO:0046593);; Molecular Function: flavin adeni…	K15403|0|sly:101264132|K15403 fatty acid omega-hydroxy dehydrogenase [EC:1.1.-.-] | (RefSeq) protein HOTHEAD	Cutin, suberine and wax biosynthesis (ko00073)	[R]	General function prediction only	GMC oxidoreductase;; GMC oxidoreductase	Protein HOTHEAD (Precursor) GN=F3N23.17 OS=Arabidopsis thaliana (Mouse-ear cress) PE=1 SV=1	R	General function prediction only	PREDICTED: protein HOTHEAD [Solanum lycopersicum]
Solyc00g121230.2	33	223	46.6	7	197	46.4	17	323	59.2	[S]	Function unknown	Molecular Function: binding (GO:0005488);;	--	--	--	--	MOSC domain	--	S	Function unknown	PK beta-barrel-protein domain-containing protein-like protein [Sphaerulina musiva SO2202]
Solyc01g109495.1	216	40	46.6	154	24	40.5	169	26	34	--	--	--	--	--	--	--	BURP domain	BURP domain-containing protein 5 (Precursor) OS=Oryza sativa subsp. japonica (Rice) PE=2 SV=2	R	General function prediction only	PREDICTED: BURP domain-containing protein 3-like [Nicotiana sylvestris]
Solyc01g005300.3	182	74	46.6	56	30	19.6	99	29	22.3	[T]	Signal transduction mechanisms	Molecular Function: signal transducer activity (GO:0004871);; Biological Process: signal transduction (GO:0007165);;	K12116|0|sly:101256908|K12116 flavin-binding kelch repeat F-box protein 1 | (RefSeq) adagio protein 3	Circadian rhythm - plant (ko04712)	--	--	Galactose oxidase, central domain;; Galactose oxidase, central domain;; Kelch motif;; Kelch motif;; Kelch motif;; Kelch motif;; PAS domain;; PAS fold;; PAS fold;; F-box domain	Adagio protein 3 GN=T23K23.10 OS=Arabidopsis thaliana (Mouse-ear cress) PE=1 SV=1	R	General function prediction only	PREDICTED: adagio protein 3 [Solanum lycopersicum]
Solyc08g006490.2	200	55	46.4	91	22	25.7	106	33	24.2	--	--	--	--	--	--	--	B3 DNA binding domain	B3 domain-containing protein REM9 GN=F28M20.120 OS=Arabidopsis thaliana (Mouse-ear cress) PE=2 SV=1	K	Transcription	PREDICTED: B3 domain-containing protein REM9-like [Solanum lycopersicum]
Solyc07g065470.3	221	34	46.4	74	13	19.8	62	14	13.2	[E]	Amino acid transport and metabolism	Molecular Function: cysteine synthase activity (GO:0004124);; Biological Process: cysteine biosynthetic process from serine (GO:0006535);; Molecular Function: transferase activity (GO:0016740);; Molecular Function: pyridoxal phosphate binding (GO:0030170);; Biological Process: photoperiodism, flowering (GO:0048573);;	K01738|0|sly:101253301|K01738 cysteine synthase A [EC:2.5.1.47] | (RefSeq) cysteine synthase 2	Cysteine and methionine metabolism (ko00270);; Sulfur metabolism (ko00920);; Carbon metabolism (ko01200);; Biosynthesis of amino acids (ko01230)	[E]	Amino acid transport and metabolism	Pyridoxal-phosphate dependent enzyme	Bifunctional L-3-cyanoalanine synthase/cysteine synthase 1, mitochondrial (Precursor) GN=PCAS-1 OS=Solanum tuberosum (Potato) PE=1 SV=1	E	Amino acid transport and metabolism	PREDICTED: cysteine synthase 2 [Solanum lycopersicum]
Solyc10g005950.3	101	152	46	73	141	48.7	80	157	41.3	[LR]	Replication, recombination and repair;; General function prediction only	--	--	--	[T]	Signal transduction mechanisms	NUDIX domain	Nudix hydrolase 2 GN=MNJ7.24 OS=Arabidopsis thaliana (Mouse-ear cress) PE=1 SV=1	T	Signal transduction mechanisms	PREDICTED: nudix hydrolase 2-like [Solanum lycopersicum]
Solyc12g096840.2	50	203	46	39	191	52.4	48	247	51.4	[KR]	Transcription;; General function prediction only	Molecular Function: transferase activity (GO:0016740);;	--	--	[E]	Amino acid transport and metabolism	Acetyltransferase (GNAT) family;; Acetyltransferase (GNAT) domain	Probable acetyltransferase NATA1-like GN=At2g39020 OS=Arabidopsis thaliana (Mouse-ear cress) PE=2 SV=1	E	Amino acid transport and metabolism	PREDICTED: probable acetyltransferase NATA1-like [Solanum lycopersicum]
Solyc07g040810.1	214	38	45.8	158	40	45.1	125	37	28.2	--	--	--	--	--	--	--	--	--	--	--	PREDICTED: uncharacterized protein LOC102594572 [Solanum tuberosum]
Solyc03g097750.3	251	1	45.8	500	1	114.1	504	0	87.8	--	--	--	K13250|3.99316e-105|sly:101264411|K13250 translocon-associated protein subunit beta | (RefSeq) translocon-associated protein subunit beta-like	Protein processing in endoplasmic reticulum (ko04141)	[U]	Intracellular trafficking, secretion, and vesicular transport	Translocon-associated protein beta (TRAPB)	--	U	Intracellular trafficking, secretion, and vesicular transport	PREDICTED: translocon-associated protein subunit beta-like [Solanum lycopersicum]
Solyc01g089850.3	245	7	45.8	359	4	82.6	836	2	145.9	--	--	Biological Process: regulation of cyclin-dependent protein serine/threonine kinase activity (GO:0000079);; Molecular Function: kinase activity (GO:0016301);; Molecular Function: protein kinase binding (GO:0019901);;	--	--	[R]	General function prediction only	Cyclin;; Cyclin, N-terminal domain	Cyclin-U4-1 GN=CYCU4-1 OS=Arabidopsis thaliana (Mouse-ear cress) PE=1 SV=1	R	General function prediction only	PREDICTED: cyclin-U4-1 [Solanum lycopersicum]
Solyc05g008170.1	241	9	45.5	50	9	13.4	43	6	8.5	--	--	--	--	--	--	--	--	--	--	--	hypothetical protein L484_009960 [Morus notabilis]
Solyc08g079440.1	200	50	45.5	76	26	23.2	70	42	19.5	[MG]	Cell wall/membrane/envelope biogenesis;; Carbohydrate transport and metabolism	Biological Process: carbohydrate metabolic process (GO:0005975);; Molecular Function: racemase and epimerase activity, acting on carbohydrates and derivatives (GO:0016857);; Biological Process: cellular metabolic process (GO:0044237);; Molecular Function: coenzyme binding (GO:0050662);;	K08679|0|sly:101266358|K08679 UDP-glucuronate 4-epimerase [EC:5.1.3.6] | (RefSeq) UDP-glucuronate 4-epimerase 5	Starch and sucrose metabolism (ko00500);; Amino sugar and nucleotide sugar metabolism (ko00520)	[M]	Cell wall/membrane/envelope biogenesis	NAD dependent epimerase/dehydratase family;; 3-beta hydroxysteroid dehydrogenase/isomerase family;; RmlD substrate binding domain;; Polysaccharide biosynthesis protein;; Male sterility protein	UDP-glucuronate 4-epimerase 2 GN=GAE2 OS=Arabidopsis thaliana (Mouse-ear cress) PE=2 SV=1	M	Cell wall/membrane/envelope biogenesis	PREDICTED: UDP-glucuronate 4-epimerase 5 [Solanum lycopersicum]
Solyc09g010160.2	232	18	45.5	291	14	69.4	348	10	62.3	--	--	Molecular Function: DNA binding (GO:0003677);; Biological Process: regulation of transcription, DNA-templated (GO:0006355);;	--	--	--	--	No apical meristem (NAM) protein	Putative NAC domain-containing protein 61 GN=NAC061 OS=Arabidopsis thaliana (Mouse-ear cress) PE=2 SV=1	S	Function unknown	PREDICTED: NAC domain-containing protein 90-like [Solanum lycopersicum]
Solyc10g006740.3	14	236	45.5	6	81	19.8	6	229	40.9	--	--	Molecular Function: calcium ion binding (GO:0005509);;	--	--	[ZD]	Cytoskeleton;; Cell cycle control, cell division, chromosome partitioning	EF-hand domain pair	Calcium-binding protein PBP1 GN=F24B18.11 OS=Arabidopsis thaliana (Mouse-ear cress) PE=1 SV=1	T	Signal transduction mechanisms	PREDICTED: calcium-binding protein PBP1-like [Solanum lycopersicum]
Solyc02g077300.2	213	37	45.5	104	27	29.8	198	65	45.8	--	--	Molecular Function: peroxidase activity (GO:0004601);; Biological Process: response to oxidative stress (GO:0006979);; Molecular Function: heme binding (GO:0020037);; Molecular Function: metal ion binding (GO:0046872);; Biological Process: oxidation-reduction process (GO:0055114);;	K00430|0|sly:101245610|K00430 peroxidase [EC:1.11.1.7] | (RefSeq) peroxidase 19	Phenylpropanoid biosynthesis (ko00940)	--	--	Peroxidase	Peroxidase 19 (Precursor) GN=T14G11.18 OS=Arabidopsis thaliana (Mouse-ear cress) PE=2 SV=1	G	Carbohydrate transport and metabolism	PREDICTED: peroxidase 19 [Solanum lycopersicum]
Solyc05g050810.3	77	173	45.5	63	158	50.3	104	167	47.2	[O]	Posttranslational modification, protein turnover, chaperones	Molecular Function: ATP binding (GO:0005524);; Biological Process: protein folding (GO:0006457);; Biological Process: response to heat (GO:0009408);; Molecular Function: heat shock protein binding (GO:0031072);; Molecular Function: metal ion binding (GO:0046872);; Molecular Function: unfolded protein binding (GO:0051082);;	K09503|5.84693e-74|sot:102592889|K09503 DnaJ homolog subfamily A member 2 | (RefSeq) dnaJ protein homolog	Protein processing in endoplasmic reticulum (ko04141)	[O]	Posttranslational modification, protein turnover, chaperones	DnaJ domain	DnaJ protein homolog (Precursor) GN=DNAJ1 OS=Cucumis sativus (Cucumber) PE=2 SV=1	O	Posttranslational modification, protein turnover, chaperones	hypothetical protein CISIN_1g014800mg [Citrus sinensis]
Solyc03g096070.3	210	39	45.3	190	22	48.3	347	30	65.6	--	--	Molecular Function: phosphatidylinositol phospholipase C activity (GO:0004435);; Molecular Function: signal transducer activity (GO:0004871);; Molecular Function: calcium ion binding (GO:0005509);; Biological Process: lipid metabolic process (GO:0006629);; Biological Process: intracellular signal transduction (GO:0035556);;	K05857|0|sot:102603424|K05857 phosphatidylinositol phospholipase C, delta [EC:3.1.4.11] | (RefSeq) phosphoinositide phospholipase C 6-like	Inositol phosphate metabolism (ko00562);; Phosphatidylinositol signaling system (ko04070);; AGE-RAGE signaling pathway in diabetic complications (ko04933)	[T]	Signal transduction mechanisms	Phosphatidylinositol-specific phospholipase C, X domain;; Phosphatidylinositol-specific phospholipase C, Y domain;; C2 domain;; Phosphoinositide-specific phospholipase C, efhand-like	Phosphoinositide phospholipase C 6 GN=PLC6 OS=Arabidopsis thaliana (Mouse-ear cress) PE=2 SV=2	I	Lipid transport and metabolism	PREDICTED: phosphoinositide phospholipase C 6-like [Solanum lycopersicum]
Solyc05g052370.3	197	52	45.3	177	50	51.7	203	46	43.4	[Q]	Secondary metabolites biosynthesis, transport and catabolism	Molecular Function: copper ion binding (GO:0005507);; Biological Process: lignin catabolic process (GO:0046274);; Cellular Component: apoplast (GO:0048046);; Molecular Function: hydroquinone:oxygen oxidoreductase activity (GO:0052716);; Biological Process: oxidation-reduction process (GO:0055114);;	K05909|0|sly:101262618|K05909 laccase [EC:1.10.3.2] | (RefSeq) laccase-12	--	[Q]	Secondary metabolites biosynthesis, transport and catabolism	Multicopper oxidase;; Multicopper oxidase	Laccase-12 (Precursor) GN=LAC12 OS=Arabidopsis thaliana (Mouse-ear cress) PE=2 SV=1	Q	Secondary metabolites biosynthesis, transport and catabolism	PREDICTED: laccase-12 [Solanum lycopersicum]
Solyc05g010240.3	181	67	45.1	166	69	53.5	116	101	37.8	[O]	Posttranslational modification, protein turnover, chaperones	Biological Process: maltose metabolic process (GO:0000023);; Molecular Function: ATP binding (GO:0005524);; Biological Process: phosphatidylglycerol biosynthetic process (GO:0006655);; Cellular Component: chloroplast stroma (GO:0009570);; Cellular Component: chloroplast envelope (GO:0009941);; Biological Process: mRNA modification (GO:0016556);; Biological Process: starch biosynthetic process (GO…	K04077|0|sly:101250405|K04077 chaperonin GroEL | (RefSeq) chaperonin 60 subunit beta 4, chloroplastic	RNA degradation (ko03018)	[O]	Posttranslational modification, protein turnover, chaperones	TCP-1/cpn60 chaperonin family	Chaperonin 60 subunit beta 4, chloroplastic (Precursor) GN=F28B23.11 OS=Arabidopsis thaliana (Mouse-ear cress) PE=1 SV=1	O	Posttranslational modification, protein turnover, chaperones	PREDICTED: chaperonin 60 subunit beta 4, chloroplastic isoform X6 [Solanum lycopersicum]
Solyc03g119250.3	54	193	44.9	60	149	47.6	51	271	56.1	--	--	--	--	--	--	--	Calmodulin binding protein-like	--	S	Function unknown	PREDICTED: uncharacterized protein LOC101248759 [Solanum lycopersicum]
Solyc06g073360.3	239	8	44.9	74	2	17.3	30	6	6.3	--	--	--	--	--	--	--	--	--	S	Function unknown	PREDICTED: uncharacterized protein LOC101250127 isoform X1 [Solanum lycopersicum]
Solyc03g093460.3	169	77	44.7	66	58	28.2	26	33	10.3	[RTKL]	General function prediction only;; Signal transduction mechanisms;; Transcription;; Replication, recombination and repair	Molecular Function: transferase activity, transferring phosphorus-containing groups (GO:0016772);;	--	--	[T]	Signal transduction mechanisms	Protein kinase domain;; Protein tyrosine kinase	Putative kinase-like protein TMKL1 (Precursor) GN=TMKL1 OS=Arabidopsis thaliana (Mouse-ear cress) PE=1 SV=1	T	Signal transduction mechanisms	PREDICTED: putative kinase-like protein TMKL1 [Solanum lycopersicum]
Solyc12g015840.2	178	67	44.6	38	28	15	80	29	19	--	--	--	--	--	--	--	--	--	U	Intracellular trafficking, secretion, and vesicular transport	PREDICTED: uncharacterized protein LOC101254928 isoform X2 [Solanum lycopersicum]
Solyc03g111793.1	205	40	44.6	82	18	22.8	76	8	14.6	[RTKL]	General function prediction only;; Signal transduction mechanisms;; Transcription;; Replication, recombination and repair	Molecular Function: protein serine/threonine kinase activity (GO:0004674);; Molecular Function: protein tyrosine kinase activity (GO:0004713);; Molecular Function: ATP binding (GO:0005524);; Biological Process: protein phosphorylation (GO:0006468);; Biological Process: transmembrane receptor protein tyrosine kinase signaling pathway (GO:0007169);; Biological Process: positive regulation of cell d…	--	--	--	--	Protein kinase domain;; Protein tyrosine kinase;; Leucine Rich repeats (2 copies);; Leucine rich repeat;; Leucine Rich Repeat	Leucine-rich repeat receptor-like serine/threonine/tyrosine-protein kinase SOBIR1 (Precursor) GN=F20M17.8 OS=Arabidopsis thaliana (Mouse-ear cress) PE=1 SV=1	T	Signal transduction mechanisms	PREDICTED: leucine-rich repeat receptor-like serine/threonine/tyrosine-protein kinase SOBIR1 [Solanum lycopersicum]
Solyc07g056300.1	179	65	44.4	109	33	32.3	183	50	40.6	--	--	Molecular Function: DNA binding (GO:0003677);;	--	--	--	--	Domain of unknown function (DUF296)	Putative DNA-binding protein ESCAROLA GN=ESC OS=Arabidopsis thaliana (Mouse-ear cress) PE=2 SV=1	S	Function unknown	PREDICTED: putative DNA-binding protein ESCAROLA [Solanum lycopersicum]
Solyc03g117820.1	220	24	44.4	158	2	36.4	171	4	30.5	--	--	--	--	--	--	--	Transcriptional regulator of RNA polII, SAGA, subunit	--	S	Function unknown	PREDICTED: uncharacterized protein LOC101249541 [Solanum lycopersicum]
Solyc07g062260.3	19	224	44.2	14	41	12.5	8	27	6.1	--	--	--	--	--	--	--	Plant protein of unknown function (DUF822)	BES1/BZR1 homolog protein 4 GN=BEH4 OS=Arabidopsis thaliana (Mouse-ear cress) PE=1 SV=1	S	Function unknown	PREDICTED: BES1/BZR1 homolog protein 4 [Solanum lycopersicum]
Solyc10g049580.2	202	41	44.2	166	30	44.6	185	30	37.4	--	--	--	--	--	--	--	--	--	--	--	PREDICTED: vegetative cell wall protein gp1-like [Solanum lycopersicum]
Solyc04g005740.1	217	26	44.2	174	24	45.1	256	29	49.6	--	--	Molecular Function: metal ion binding (GO:0046872);;	--	--	[O]	Posttranslational modification, protein turnover, chaperones	Ring finger domain;; RING-H2 zinc finger;; Zinc finger, C3HC4 type (RING finger);; Zinc finger, C3HC4 type (RING finger);; zinc-RING finger domain;; Zinc finger, C3HC4 type (RING finger);; Anaphase-promoting complex subunit 11 RING-H2 finger	E3 ubiquitin-protein ligase RING1-like GN=At3g19950 OS=Arabidopsis thaliana (Mouse-ear cress) PE=1 SV=1	O	Posttranslational modification, protein turnover, chaperones	PREDICTED: uncharacterized protein LOC102589851 [Solanum tuberosum]
Solyc06g071040.3	142	100	44	96	72	38.2	110	153	45.8	--	--	--	K17602|0|sly:101256497|K17602 YLP motif-containing protein 1 | (RefSeq) uncharacterized LOC101256497	--	[V]	Defense mechanisms	AAA domain	--	V	Defense mechanisms	PREDICTED: uncharacterized protein LOC101256497 [Solanum lycopersicum]
Solyc12g008340.2	51	191	44	39	162	45.8	56	198	44.2	--	--	--	--	--	[GMW]	Carbohydrate transport and metabolism;; Cell wall/membrane/envelope biogenesis;; Extracellular structures	Exostosin family	Probable glycosyltransferase At5g03795 GN=At5g03795 OS=Arabidopsis thaliana (Mouse-ear cress) PE=3 SV=2	GMW	Carbohydrate transport and metabolism;; Cell wall/membrane/envelope biogenesis;; Extracellular structures	PREDICTED: probable glycosyltransferase At3g07620 isoform X1 [Solanum lycopersicum]
Solyc03g063020.1	83	158	43.8	62	112	39.6	56	113	29.4	--	--	--	--	--	--	--	--	--	--	--	PREDICTED: uncharacterized protein LOC104646548 [Solanum lycopersicum]
Solyc06g061055.1	229	12	43.8	133	16	33.9	17	6	4	--	--	--	--	--	--	--	--	--	S	Function unknown	PREDICTED: uncharacterized protein LOC101245175 [Solanum lycopersicum]
Solyc07g015860.3	225	15	43.7	192	13	46.7	224	12	41.1	[J]	Translation, ribosomal structure and biogenesis	Molecular Function: iron ion binding (GO:0005506);; Cellular Component: mitochondrion (GO:0005739);; Biological Process: translation (GO:0006412);; Molecular Function: formylmethionine deformylase activity (GO:0008463);; Cellular Component: plant-type cell wall (GO:0009505);; Cellular Component: chloroplast stroma (GO:0009570);; Molecular Function: peptide deformylase activity (GO:0042586);; Biol…	K01462|0|sly:544225|K01462 peptide deformylase [EC:3.5.1.88] | (RefSeq) PDF1A, PDF_1A; polypeptide deformylase	--	[J]	Translation, ribosomal structure and biogenesis	Polypeptide deformylase	Peptide deformylase 1A, chloroplastic (Precursor) GN=PDF1A OS=Solanum lycopersicum (Tomato) PE=2 SV=1	J	Translation, ribosomal structure and biogenesis	peptide deformylase 1A, chloroplastic [Solanum lycopersicum]
Solyc03g112840.2	130	108	43.3	94	109	46.2	104	112	37.6	--	--	--	--	--	--	--	--	--	S	Function unknown	PREDICTED: uncharacterized protein LOC101253575 isoform X1 [Solanum lycopersicum]
Solyc09g005740.2	107	131	43.3	55	38	21.2	69	50	20.7	--	--	--	--	--	--	--	Tetratricopeptide repeat;; Tetratricopeptide repeat;; Tetratricopeptide repeat;; Tetratricopeptide repeat;; TPR repeat;; Tetratricopeptide repeat;; Tetratricopeptide repeat;; Tetratricopeptide repeat	protein SLOW GREEN 1, chloroplastic {ECO:0000303|PubMed:24420572} (Precursor) OS=Arabidopsis thaliana (Mouse-ear cress) PE=1 SV=1	R	General function prediction only	PREDICTED: uncharacterized protein LOC101245980 [Solanum lycopersicum]
Solyc00g135040.2	131	107	43.3	117	102	49.9	92	132	39	[K]	Transcription	Molecular Function: transcription factor activity, sequence-specific DNA binding (GO:0003700);; Biological Process: regulation of transcription, DNA-templated (GO:0006355);;	--	--	--	--	Helix-turn-helix domain;; Bacterial regulatory protein, arsR family	--	K	Transcription	transcriptional regulator, ArsR family [Enterocytozoon bieneusi H348]
Solyc07g065210.3	228	10	43.3	300	5	69.4	128	5	23.2	[Z]	Cytoskeleton	Molecular Function: microtubule motor activity (GO:0003777);; Molecular Function: ATP binding (GO:0005524);; Cellular Component: kinesin complex (GO:0005871);; Cellular Component: microtubule (GO:0005874);; Biological Process: DNA replication initiation (GO:0006270);; Biological Process: regulation of DNA replication (GO:0006275);; Biological Process: DNA methylation (GO:0006306);; Biological Pro…	K10400|0|sly:543644|K10400 kinesin family member 15 | (RefSeq) TKR; kinesin related protein	--	[Z]	Cytoskeleton	Kinesin-related;; Kinesin motor domain	Kinesin-like protein KIN12A OS=Arabidopsis thaliana (Mouse-ear cress) PE=1 SV=1	Z	Cytoskeleton	kinesin related protein [Solanum lycopersicum]
Solyc09g008960.2	217	20	43.1	254	30	64.7	467	32	86.9	--	--	--	--	--	--	--	NLI interacting factor-like phosphatase	--	K	Transcription	PREDICTED: uncharacterized protein LOC102597482 [Solanum tuberosum]
Solyc03g118780.3	166	71	43.1	49	35	19.1	55	30	14.8	--	--	--	--	--	--	--	Thaumatin family	Thaumatin-like protein (Precursor) GN=At1g18250 OS=Arabidopsis thaliana (Mouse-ear cress) PE=2 SV=2	R	General function prediction only	PREDICTED: thaumatin-like protein [Solanum lycopersicum]
Solyc11g072190.2	208	28	42.9	97	12	24.8	121	10	22.8	[J]	Translation, ribosomal structure and biogenesis	Molecular Function: translation elongation factor activity (GO:0003746);; Cellular Component: eukaryotic translation elongation factor 1 complex (GO:0005853);; Biological Process: translational elongation (GO:0006414);;	K03232|7.2951e-117|sly:101268350|K03232 elongation factor 1-beta | (RefSeq) elongation factor 1-beta 2	--	[K]	Transcription	EF-1 guanine nucleotide exchange domain	Elongation factor 1-beta OS=Oryza sativa subsp. japonica (Rice) PE=1 SV=3	K	Transcription	PREDICTED: elongation factor 1-beta 2 [Solanum lycopersicum]
Solyc06g034067.1	154	80	42.6	75	33	24.6	107	33	24.4	--	--	Biological Process: DNA metabolic process (GO:0006259);; Cellular Component: plastid (GO:0009536);;	--	--	[D]	Cell cycle control, cell division, chromosome partitioning	Helitron helicase-like domain at N-terminus;; PIF1-like helicase	--	D	Cell cycle control, cell division, chromosome partitioning	PREDICTED: uncharacterized protein LOC101249828 [Solanum lycopersicum]
Solyc10g045380.2	133	100	42.4	92	97	43	157	87	42.5	--	--	--	--	--	--	--	Plant protein of unknown function (DUF946)	--	S	Function unknown	PREDICTED: uncharacterized protein LOC101253331 [Solanum lycopersicum]
Solyc04g080550.3	156	77	42.4	174	61	53.5	250	55	53.1	[MG]	Cell wall/membrane/envelope biogenesis;; Carbohydrate transport and metabolism	Cellular Component: cytoplasm (GO:0005737);; Molecular Function: oxidoreductase activity (GO:0016491);; Biological Process: oxidation-reduction process (GO:0055114);;	--	--	--	--	NmrA-like family;; NADH(P)-binding;; Saccharopine dehydrogenase;; NAD dependent epimerase/dehydratase family;; 3-beta hydroxysteroid dehydrogenase/isomerase family;; TrkA-N domain;; short chain dehydrogenase	Isoflavone reductase-like protein OS=Olea europaea (Common olive) PE=1 SV=1	R	General function prediction only	PREDICTED: isoflavone reductase-like protein [Solanum lycopersicum]
Solyc02g079273.1	155	75	41.8	126	49	39.8	246	79	56.6	[P]	Inorganic ion transport and metabolism	--	K01082|0|sly:101251352|K01082 3'(2'), 5'-bisphosphate nucleotidase [EC:3.1.3.7] | (RefSeq) putative PAP-specific phosphatase, mitochondrial	Sulfur metabolism (ko00920)	[FP]	Nucleotide transport and metabolism;; Inorganic ion transport and metabolism	Inositol monophosphatase family	Putative PAP-specific phosphatase, mitochondrial (Precursor) GN=At4g05090 OS=Arabidopsis thaliana (Mouse-ear cress) PE=2 SV=1	G	Carbohydrate transport and metabolism	PREDICTED: putative PAP-specific phosphatase, mitochondrial [Solanum lycopersicum]
Solyc06g071870.3	117	112	41.7	59	105	37.3	131	155	49.8	[J]	Translation, ribosomal structure and biogenesis	Molecular Function: structural constituent of ribosome (GO:0003735);; Biological Process: translation (GO:0006412);; Cellular Component: large ribosomal subunit (GO:0015934);;	K02880|5.40831e-117|sot:102580731|K02880 large subunit ribosomal protein L17e | (RefSeq) 60S ribosomal protein L17-1-like	Ribosome (ko03010)	[J]	Translation, ribosomal structure and biogenesis	Ribosomal protein L22p/L17e	60S ribosomal protein L17-1 GN=RPL17A OS=Arabidopsis thaliana (Mouse-ear cress) PE=2 SV=1	J	Translation, ribosomal structure and biogenesis	PREDICTED: 60S ribosomal protein L17-1-like [Solanum lycopersicum]
Solyc06g035775.1	71	157	41.5	61	167	51.9	82	161	42.3	[Q]	Secondary metabolites biosynthesis, transport and catabolism	Molecular Function: monooxygenase activity (GO:0004497);; Molecular Function: iron ion binding (GO:0005506);; Molecular Function: electron carrier activity (GO:0009055);; Molecular Function: oxidoreductase activity, acting on paired donors, with incorporation or reduction of molecular oxygen (GO:0016705);; Molecular Function: heme binding (GO:0020037);; Biological Process: oxidation-reduction pro…	--	--	[Q]	Secondary metabolites biosynthesis, transport and catabolism	Cytochrome P450	Probable (S)-N-methylcoclaurine 3&apos;-hydroxylase isozyme 2 GN=CYP80B2 OS=Coptis japonica (Japanese goldthread) PE=2 SV=1	Q	Secondary metabolites biosynthesis, transport and catabolism	PREDICTED: probable (S)-N-methylcoclaurine 3&apos;-hydroxylase isozyme 2-like [Solanum tuberosum]
Solyc02g014730.3	138	90	41.5	90	80	38.7	112	96	36.2	[Q]	Secondary metabolites biosynthesis, transport and catabolism	Molecular Function: iron ion binding (GO:0005506);; Cellular Component: endoplasmic reticulum (GO:0005783);; Molecular Function: electron carrier activity (GO:0009055);; Biological Process: suberin biosynthetic process (GO:0010345);; Molecular Function: heme binding (GO:0020037);; Biological Process: very long-chain fatty acid biosynthetic process (GO:0042761);; Biological Process: oxidation-redu…	K15402|0|sly:101264266|K15402 fatty acid omega-hydroxylase [EC:1.14.-.-] | (RefSeq) cytochrome P450 86B1	Cutin, suberine and wax biosynthesis (ko00073)	[QI]	Secondary metabolites biosynthesis, transport and catabolism;; Lipid transport and metabolism	Cytochrome P450	Cytochrome P450 86B1 GN=CYP86B1 OS=Arabidopsis thaliana (Mouse-ear cress) PE=2 SV=1	Q	Secondary metabolites biosynthesis, transport and catabolism	PREDICTED: cytochrome P450 86B1 [Solanum lycopersicum]
Solyc03g123680.1	97	130	41.3	85	79	37.3	97	71	29.3	[O]	Posttranslational modification, protein turnover, chaperones	Molecular Function: zinc ion binding (GO:0008270);;	--	--	[O]	Posttranslational modification, protein turnover, chaperones	Ring finger domain;; RING-H2 zinc finger;; Zinc finger, C3HC4 type (RING finger);; Zinc finger, C3HC4 type (RING finger)	RING-H2 finger protein ATL60 GN=ATL60 OS=Arabidopsis thaliana (Mouse-ear cress) PE=2 SV=1	O	Posttranslational modification, protein turnover, chaperones	PREDICTED: RING-H2 finger protein ATL3-like [Solanum lycopersicum]
Solyc07g018180.2	93	134	41.3	89	116	46.7	86	135	38.5	[S]	Function unknown	Molecular Function: transferase activity, transferring phosphorus-containing groups (GO:0016772);; Biological Process: single-organism cellular process (GO:0044763);; Biological Process: response to stimulus (GO:0050896);;	--	--	--	--	Protein tyrosine kinase;; Protein kinase domain;; Leucine Rich repeats (2 copies);; Leucine rich repeat;; Leucine Rich Repeat;; Leucine rich repeat N-terminal domain;; Leucine Rich repeat;; Leucine rich repeat	Probable LRR receptor-like serine/threonine-protein kinase At3g47570 (Precursor) GN=At3g47570 OS=Arabidopsis thaliana (Mouse-ear cress) PE=2 SV=1	T	Signal transduction mechanisms	PREDICTED: putative receptor-like protein kinase At3g47110-like [Solanum tuberosum]
Solyc08g074710.1	200	25	40.9	148	21	38.5	148	19	29.1	--	--	--	--	--	[L]	Replication, recombination and repair	--	SNF2 domain-containing protein CLASSY 4 GN=At3g24340 OS=Arabidopsis thaliana (Mouse-ear cress) PE=1 SV=1	L	Replication, recombination and repair	PREDICTED: SNF2 domain-containing protein CLASSY 3-like [Solanum lycopersicum]
Solyc02g063325.1	164	61	40.9	160	49	47.6	270	36	53.3	--	--	Biological Process: response to stimulus (GO:0050896);;	--	--	[R]	General function prediction only	AN1-like Zinc finger	Zinc finger A20 and AN1 domain-containing stress-associated protein 6 GN=SAP6 OS=Arabidopsis thaliana (Mouse-ear cress) PE=2 SV=2	R	General function prediction only	PREDICTED: zinc finger A20 and AN1 domain-containing stress-associated protein 6-like [Solanum tuberosum]
Solyc10g050610.1	85	140	40.9	24	69	21.2	43	107	26.1	--	--	--	--	--	--	--	--	Putative E3 ubiquitin-protein ligase RF298 GN=RF298 OS=Arabidopsis thaliana (Mouse-ear cress) PE=2 SV=1	--	--	PREDICTED: putative E3 ubiquitin-protein ligase RF298-like [Solanum tuberosum]
Solyc06g060380.3	17	206	40.6	10	177	42.6	14	165	31.2	--	--	--	K11267|0|sot:102594421|K11267 sister chromatid cohesion protein PDS5 | (RefSeq) sister chromatid cohesion protein PDS5 homolog A	--	[D]	Cell cycle control, cell division, chromosome partitioning	--	--	D	Cell cycle control, cell division, chromosome partitioning	PREDICTED: sister chromatid cohesion protein PDS5 homolog A isoform X2 [Solanum lycopersicum]
Solyc07g064100.1	199	24	40.6	91	3	21.4	153	5	27.5	--	--	Cellular Component: chloroplast stroma (GO:0009570);;	--	--	--	--	--	--	S	Function unknown	PREDICTED: uncharacterized protein LOC104648556 [Solanum lycopersicum]
Solyc02g091310.2	174	48	40.4	156	47	46.2	279	49	57.1	--	--	Biological Process: single-organism process (GO:0044699);;	--	--	[P]	Inorganic ion transport and metabolism	Heavy-metal-associated domain	--	P	Inorganic ion transport and metabolism	PREDICTED: uncharacterized protein LOC104645684 isoform X1 [Solanum lycopersicum]
Solyc05g054730.3	75	145	40	69	117	42.3	59	141	34.8	[P]	Inorganic ion transport and metabolism	Cellular Component: late endosome (GO:0005770);; Cellular Component: Golgi apparatus (GO:0005794);; Biological Process: response to manganese ion (GO:0010042);; Biological Process: myo-inositol hexakisphosphate biosynthetic process (GO:0010264);; Molecular Function: manganese:proton antiporter activity (GO:0010486);; Cellular Component: integral component of membrane (GO:0016021);; Biological Pro…	--	--	[P]	Inorganic ion transport and metabolism	Cation efflux family	Metal tolerance protein 5 OS=Oryza sativa subsp. japonica (Rice) PE=2 SV=1	P	Inorganic ion transport and metabolism	PREDICTED: metal tolerance protein 11 isoform X1 [Solanum lycopersicum]
Solyc01g087980.3	181	38	39.8	211	42	57.6	310	50	62.7	--	--	--	--	--	--	--	Protein of unknown function (DUF793)	--	S	Function unknown	PREDICTED: protein BPS1, chloroplastic-like [Nicotiana sylvestris]
Solyc10g083180.2	160	59	39.8	192	43	53.5	338	73	71.6	[IQR]	Lipid transport and metabolism;; Secondary metabolites biosynthesis, transport and catabolism;; General function prediction only	Cellular Component: plastid (GO:0009536);; Molecular Function: oxidoreductase activity (GO:0016491);; Biological Process: diterpene phytoalexin precursor biosynthetic process pathway (GO:0051504);; Biological Process: oxidation-reduction process (GO:0055114);;	--	--	[R]	General function prediction only	Enoyl-(Acyl carrier protein) reductase;; short chain dehydrogenase;; KR domain	Secoisolariciresinol dehydrogenase (Fragment) OS=Forsythia intermedia (Border forsythia) PE=1 SV=1	Q	Secondary metabolites biosynthesis, transport and catabolism	PREDICTED: secoisolariciresinol dehydrogenase-like isoform X1 [Solanum lycopersicum]
Solyc06g042951.1	214	4	39.7	169	6	39.8	226	4	40	--	--	Molecular Function: binding (GO:0005488);; Biological Process: transcription, DNA-templated (GO:0006351);;	--	--	[K]	Transcription	SRF-type transcription factor (DNA-binding and dimerisation domain)	MADS-box transcription factor 31 GN=MADS31 OS=Oryza sativa subsp. japonica (Rice) PE=2 SV=1	K	Transcription	PREDICTED: MADS-box transcription factor 18-like isoform X1 [Solanum tuberosum]
Solyc07g014680.3	2	216	39.7	0	233	53	0	87	15.1	[P]	Inorganic ion transport and metabolism	Molecular Function: cation transmembrane transporter activity (GO:0008324);; Biological Process: monovalent inorganic cation transport (GO:0015672);; Biological Process: metal ion transport (GO:0030001);; Biological Process: transmembrane transport (GO:0055085);;	--	--	[P]	Inorganic ion transport and metabolism	Cation transport protein	Sodium transporter HKT1 GN=HKT1 OS=Arabidopsis thaliana (Mouse-ear cress) PE=1 SV=1	P	Inorganic ion transport and metabolism	Na+ transporter [Solanum lycopersicum var. cerasiforme]
Solyc11g070130.2	168	49	39.5	96	24	27.3	147	56	35.3	--	--	Molecular Function: actin binding (GO:0003779);; Cellular Component: cytoplasm (GO:0005737);; Cellular Component: cytoskeleton (GO:0005856);; Biological Process: actin cytoskeleton organization (GO:0030036);;	K05759|1.31028e-92|sly:543830|K05759 profilin | (RefSeq) profilin	--	[Z]	Cytoskeleton	Profilin	Profilin OS=Capsicum annuum (Bell pepper) PE=1 SV=1	Z	Cytoskeleton	profilin [Solanum lycopersicum]
Solyc01g014450.1	96	120	39.3	91	70	36.7	128	74	35.2	[K]	Transcription	Molecular Function: hydrolase activity (GO:0016787);; Molecular Function: organic cyclic compound binding (GO:0097159);; Molecular Function: heterocyclic compound binding (GO:1901363);;	K11592|8.54153e-46|sly:101256737|	--	[A]	RNA processing and modification	Ribonuclease III domain	Endoribonuclease Dicer homolog 2 GN=At3g03300 OS=Arabidopsis thaliana (Mouse-ear cress) PE=1 SV=2	A	RNA processing and modification	PREDICTED: LOW QUALITY PROTEIN: endoribonuclease Dicer homolog 2-like [Solanum lycopersicum]
Solyc09g015060.1	137	79	39.3	161	65	51.5	216	94	54	--	--	--	--	--	--	--	--	--	R	General function prediction only	PREDICTED: uncharacterized protein LOC101245322 [Solanum lycopersicum]
Solyc08g023410.1	93	122	39.1	66	104	38.7	104	123	39.5	--	--	--	--	--	[I]	Lipid transport and metabolism	Lipase (class 3)	Phospholipase A1-Igamma3, chloroplastic (Precursor) GN=At1g51440 OS=Arabidopsis thaliana (Mouse-ear cress) PE=1 SV=1	I	Lipid transport and metabolism	PREDICTED: phospholipase A1-Igamma1, chloroplastic [Solanum lycopersicum]
Solyc10g037850.1	195	19	38.9	158	15	39.4	199	22	38.5	--	--	--	--	--	--	--	--	--	S	Function unknown	PREDICTED: uncharacterized protein LOC101249654 [Solanum lycopersicum]
Solyc01g108850.2	5	209	38.9	3	191	44.2	5	223	39.7	--	--	Molecular Function: protein serine/threonine kinase activity (GO:0004674);; Molecular Function: ATP binding (GO:0005524);; Biological Process: protein phosphorylation (GO:0006468);; Biological Process: signal transduction (GO:0007165);; Cellular Component: integral component of membrane (GO:0016021);;	--	--	--	--	Leucine Rich repeats (2 copies);; Leucine rich repeat;; Leucine Rich Repeat;; Leucine rich repeat N-terminal domain;; Leucine rich repeat;; Leucine Rich repeat	Probable receptor protein kinase TMK1 (Precursor) GN=TMK1 OS=Arabidopsis thaliana (Mouse-ear cress) PE=1 SV=1	T	Signal transduction mechanisms	PREDICTED: probable receptor protein kinase TMK1 isoform X2 [Solanum lycopersicum]
Solyc02g032260.1	150	64	38.9	170	40	47.8	233	39	47.4	--	--	--	--	--	[T]	Signal transduction mechanisms	NB-ARC domain	Late blight resistance protein R1-A GN=R1A OS=Solanum demissum (Wild potato) PE=3 SV=1	T	Signal transduction mechanisms	PREDICTED: putative late blight resistance protein homolog R1A-10-like [Solanum tuberosum]
Solyc09g064410.1	211	2	38.7	107	2	24.8	13	2	2.6	[J]	Translation, ribosomal structure and biogenesis	Molecular Function: structural constituent of ribosome (GO:0003735);; Cellular Component: ribosome (GO:0005840);; Biological Process: translation (GO:0006412);; Cellular Component: chloroplast (GO:0009507);;	K02913|5.92795e-42|sot:4099867|K02913 large subunit ribosomal protein L33 | (RefSeq) rpl33, SotuCp042; 50S ribosomal protein L33	Ribosome (ko03010)	--	--	Ribosomal protein L33	50S ribosomal protein L33, chloroplastic {ECO:0000255|HAMAP-Rule:MF_00294} OS=Solanum tuberosum (Potato) PE=3 SV=1	J	Translation, ribosomal structure and biogenesis	ribosomal protein L33 [Solanum bulbocastanum]
Solyc12g088520.2	94	119	38.7	78	90	38.2	58	73	22.8	[D]	Cell cycle control, cell division, chromosome partitioning	Biological Process: regulation of cyclin-dependent protein serine/threonine kinase activity (GO:0000079);; Cellular Component: nucleus (GO:0005634);; Molecular Function: protein kinase binding (GO:0019901);; Biological Process: cell division (GO:0051301);;	K06627|0|sly:101258929|K06627 cyclin A | (RefSeq) G2/mitotic-specific cyclin C13-1-like	--	[D]	Cell cycle control, cell division, chromosome partitioning	Cyclin, N-terminal domain;; Cyclin, C-terminal domain	G2/mitotic-specific cyclin C13-1 (Fragment) OS=Daucus carota (Wild carrot) PE=2 SV=1	D	Cell cycle control, cell division, chromosome partitioning	PREDICTED: G2/mitotic-specific cyclin C13-1-like [Solanum lycopersicum]
Solyc07g009260.3	199	13	38.6	127	21	33.7	214	17	40.2	--	--	--	--	--	--	--	Gamma-thionin family	Defensin-like protein 19 (Precursor) GN=F14P1.6 OS=Arabidopsis thaliana (Mouse-ear cress) PE=3 SV=2	R	General function prediction only	PREDICTED: defensin-like protein 1 [Solanum lycopersicum]
Solyc09g098610.2	46	165	38.4	39	121	36.4	34	129	28.4	[Q]	Secondary metabolites biosynthesis, transport and catabolism	--	--	--	[Q]	Secondary metabolites biosynthesis, transport and catabolism	Cytochrome P450	Geraniol 8-hydroxylase GN=CYP76B10 OS=Swertia mussotii (Felwort) PE=1 SV=1	Q	Secondary metabolites biosynthesis, transport and catabolism	PREDICTED: geraniol 8-hydroxylase-like [Solanum lycopersicum]
Solyc08g081260.1	202	9	38.4	254	5	59	430	6	75.9	--	--	Molecular Function: ATP binding (GO:0005524);; Biological Process: signal transduction (GO:0007165);; Molecular Function: nucleoside-triphosphatase activity (GO:0017111);;	--	--	--	--	--	--	R	General function prediction only	PREDICTED: uncharacterized protein LOC101259964 [Solanum lycopersicum]
Solyc09g075580.1	53	157	38.2	21	200	50.3	37	141	31	--	--	--	--	--	--	--	--	--	--	--	PREDICTED: leucine-rich repeat extensin-like protein 3 [Solanum lycopersicum]
Solyc03g113370.3	146	64	38.2	102	48	34.1	49	38	15.1	--	--	--	--	--	--	--	Protein of unknown function (DUF629);; Ubiquitin carboxyl-terminal hydrolase;; Protein of unknown function (DUF627);; TPR repeat	--	O	Posttranslational modification, protein turnover, chaperones	PREDICTED: uncharacterized protein LOC101250879 [Solanum lycopersicum]
Solyc07g042180.3	116	94	38.2	28	24	11.8	57	41	17.1	[R]	General function prediction only	Molecular Function: nucleotide binding (GO:0000166);; Molecular Function: nucleic acid binding (GO:0003676);;	K13201|0|sly:101247634|K13201 nucleolysin TIA-1/TIAR | (RefSeq) oligouridylate-binding protein 1	--	[R]	General function prediction only	RNA recognition motif. (a.k.a. RRM, RBD, or RNP domain);; RNA recognition motif (a.k.a. RRM, RBD, or RNP domain);; RNA recognition motif. (a.k.a. RRM, RBD, or RNP domain)	Oligouridylate-binding protein 1 GN=UBP1 OS=Nicotiana plumbaginifolia (Leadwort-leaved tobacco) PE=2 SV=1	R	General function prediction only	PREDICTED: oligouridylate-binding protein 1-like [Solanum lycopersicum]
Solyc08g066320.3	133	77	38.2	109	71	41	90	96	32.4	[RTKL]	General function prediction only;; Signal transduction mechanisms;; Transcription;; Replication, recombination and repair	--	--	--	--	--	Protein kinase domain;; Protein tyrosine kinase;; Leucine Rich repeats (2 copies);; Leucine rich repeat;; Leucine Rich Repeat;; Leucine Rich repeat;; Leucine rich repeat	LRR receptor-like serine/threonine-protein kinase HSL2 (Precursor) GN=HSL2 OS=Arabidopsis thaliana (Mouse-ear cress) PE=2 SV=1	S	Function unknown	PREDICTED: LRR receptor-like serine/threonine-protein kinase HSL2 [Solanum lycopersicum]
Solyc06g005150.3	132	77	38	60	50	25	85	84	29.4	[P]	Inorganic ion transport and metabolism	Biological Process: response to oxidative stress (GO:0006979);; Molecular Function: L-ascorbate peroxidase activity (GO:0016688);; Molecular Function: heme binding (GO:0020037);; Biological Process: oxidation-reduction process (GO:0055114);;	K00434|3.1869e-168|sly:778224|K00434 L-ascorbate peroxidase [EC:1.11.1.11] | (RefSeq) APX2, APX; cytosolic ascorbate peroxidase 2	Ascorbate and aldarate metabolism (ko00053);; Glutathione metabolism (ko00480)	--	--	Peroxidase	L-ascorbate peroxidase 1, cytosolic GN=APX1 OS=Arabidopsis thaliana (Mouse-ear cress) PE=1 SV=2	R	General function prediction only	PREDICTED: cytosolic ascorbate peroxidase 2 isoform X1 [Solanum lycopersicum]
Solyc03g115700.3	122	87	38	55	31	19.6	69	48	20.4	[RTKL]	General function prediction only;; Signal transduction mechanisms;; Transcription;; Replication, recombination and repair	Cellular Component: nuclear ubiquitin ligase complex (GO:0000152);; Biological Process: developmental process involved in reproduction (GO:0003006);; Molecular Function: protein serine/threonine kinase activity (GO:0004674);; Molecular Function: protein binding (GO:0005515);; Molecular Function: ATP binding (GO:0005524);; Biological Process: glucose catabolic process (GO:0006007);; Biological Pro…	K07198|0|sly:543870|K07198 5'-AMP-activated protein kinase, catalytic alpha subunit [EC:2.7.11.11] | (RefSeq) SNF1-related protein kinase	Regulation of autophagy (ko04140)	[T]	Signal transduction mechanisms	Protein kinase domain;; Protein tyrosine kinase;; Kinase associated domain 1;; Kinase-like	SNF1-related protein kinase catalytic subunit alpha KIN10 GN=At3g01090 OS=Arabidopsis thaliana (Mouse-ear cress) PE=1 SV=2	T	Signal transduction mechanisms	SNF1-related protein kinase [Solanum lycopersicum]
Solyc09g098340.3	83	125	37.8	66	113	40.8	145	148	51	--	--	Molecular Function: aspartic-type endopeptidase activity (GO:0004190);; Biological Process: proteolysis (GO:0006508);;	--	--	[O]	Posttranslational modification, protein turnover, chaperones	Xylanase inhibitor N-terminal;; Eukaryotic aspartyl protease;; Xylanase inhibitor C-terminal	Aspartic proteinase-like protein 2 (Precursor) GN=At1g65240 OS=Arabidopsis thaliana (Mouse-ear cress) PE=1 SV=2	O	Posttranslational modification, protein turnover, chaperones	PREDICTED: aspartic proteinase-like protein 2 isoform X1 [Solanum lycopersicum]
Solyc06g071470.3	154	54	37.8	164	40	46.4	148	54	35.2	[J]	Translation, ribosomal structure and biogenesis	--	K13343|0|sly:101253196|K13343 peroxin-14 | (RefSeq) peroxisomal membrane protein PEX14	Peroxisome (ko04146)	[MOU]	Cell wall/membrane/envelope biogenesis;; Posttranslational modification, protein turnover, chaperones;; Intracellular trafficking, secretion, and vesicular transport	Peroxisomal membrane anchor protein (Pex14p) conserved region	Peroxisomal membrane protein PEX14 GN=MQB2.13 OS=Arabidopsis thaliana (Mouse-ear cress) PE=1 SV=2	U	Intracellular trafficking, secretion, and vesicular transport	PREDICTED: peroxisomal membrane protein PEX14-like isoform X1 [Solanum lycopersicum]
Solyc08g062670.3	108	99	37.7	111	72	41.7	129	86	37.4	[RTKL]	General function prediction only;; Signal transduction mechanisms;; Transcription;; Replication, recombination and repair	Molecular Function: protein serine/threonine kinase activity (GO:0004674);; Molecular Function: ATP binding (GO:0005524);; Biological Process: protein phosphorylation (GO:0006468);;	--	--	[R]	General function prediction only	Protein kinase domain;; Protein tyrosine kinase;; Protein kinase C terminal domain	Probable serine/threonine protein kinase IRE3 {ECO:0000305} OS=Arabidopsis thaliana (Mouse-ear cress) PE=2 SV=1	T	Signal transduction mechanisms	PREDICTED: serine/threonine-protein kinase tricorner isoform X1 [Solanum lycopersicum]
Solyc12g049560.2	72	135	37.7	44	119	37.1	74	183	44.7	--	--	Biological Process: transcription, DNA-templated (GO:0006351);;	K09286|0|sly:101261693|K09286 EREBP-like factor | (RefSeq) ethylene-responsive transcription factor RAP2-12	--	--	--	AP2 domain	Ethylene-responsive transcription factor RAP2-12 GN=T18A20.14 OS=Arabidopsis thaliana (Mouse-ear cress) PE=1 SV=1	K	Transcription	PREDICTED: ethylene-responsive transcription factor RAP2-12 [Solanum lycopersicum]
Solyc10g018590.2	83	124	37.7	39	76	26.2	64	84	25.8	--	--	--	--	--	--	--	PAP_fibrillin	Probable plastid-lipid-associated protein 11 GN=F6N15.13 OS=Arabidopsis thaliana (Mouse-ear cress) PE=2 SV=1	S	Function unknown	PREDICTED: probable plastid-lipid-associated protein 11 [Solanum lycopersicum]
Solyc03g005840.2	65	141	37.5	85	92	40.3	79	115	33.8	--	--	Biological Process: ion transport (GO:0006811);; Cellular Component: membrane (GO:0016020);;	K05389|5.53594e-124|sly:101246023|K05389 potassium channel subfamily K, other eukaryote | (RefSeq) two-pore potassium channel 2-like	--	[P]	Inorganic ion transport and metabolism	Ion channel	Two pore potassium channel c OS=Oryza sativa subsp. japonica (Rice) PE=3 SV=1	S	Function unknown	PREDICTED: two pore potassium channel c-like [Solanum lycopersicum]
Solyc07g061790.3	80	126	37.5	68	110	40.5	55	106	28	--	--	--	--	--	--	--	SOUL heme-binding protein	--	R	General function prediction only	PREDICTED: heme-binding protein 2 [Solanum lycopersicum]
Solyc02g065240.3	198	6	37.1	198	1	45.3	203	2	35.7	--	--	Biological Process: metabolic process (GO:0008152);; Biological Process: systemic acquired resistance, salicylic acid mediated signaling pathway (GO:0009862);; Molecular Function: lipase activity (GO:0016298);; Molecular Function: methyl salicylate esterase activity (GO:0080031);;	K08233|0|sly:101261578|K08233 polyneuridine-aldehyde esterase [EC:3.1.1.78] | (RefSeq) salicylic acid-binding protein 2	--	--	--	Alpha/beta hydrolase family;; Alpha/beta hydrolase family;; alpha/beta hydrolase fold	Salicylic acid-binding protein 2 GN=SABP2 OS=Nicotiana tabacum (Common tobacco) PE=1 SV=1	R	General function prediction only	PREDICTED: salicylic acid-binding protein 2-like [Solanum lycopersicum]
Solyc11g005370.2	164	40	37.1	175	47	50.5	114	36	26.1	[K]	Transcription	--	K12622|3.6458e-62|sot:102597966|K12622 U6 snRNA-associated Sm-like protein LSm3 | (RefSeq) sm-like protein LSM3A	RNA degradation (ko03018);; Spliceosome (ko03040)	[A]	RNA processing and modification	LSM domain	Sm-like protein LSM3A {ECO:0000305} OS=Arabidopsis thaliana (Mouse-ear cress) PE=1 SV=1	A	RNA processing and modification	PREDICTED: U6 snRNA-associated Sm-like protein LSm3 [Solanum lycopersicum]
Solyc02g080020.1	193	10	36.9	201	8	47.6	338	3	59.4	--	--	Molecular Function: protein serine/threonine kinase activity (GO:0004674);; Molecular Function: ATP binding (GO:0005524);; Biological Process: protein phosphorylation (GO:0006468);;	K04733|4.00707e-92|sly:101259911|K04733 interleukin-1 receptor-associated kinase 4 [EC:2.7.11.1] | (RefSeq) putative receptor-like protein kinase At4g00960	--	[T]	Signal transduction mechanisms	Protein tyrosine kinase	Cysteine-rich receptor-like protein kinase 19 (Precursor) GN=CRK19 OS=Arabidopsis thaliana (Mouse-ear cress) PE=2 SV=2	T	Signal transduction mechanisms	PREDICTED: putative receptor-like protein kinase At4g00960 isoform X2 [Solanum lycopersicum]
Solyc01g067640.3	92	111	36.9	90	53	32.6	1	12	2.3	[RTKL]	General function prediction only;; Signal transduction mechanisms;; Transcription;; Replication, recombination and repair	Molecular Function: protein serine/threonine kinase activity (GO:0004674);; Molecular Function: ATP binding (GO:0005524);; Biological Process: protein phosphorylation (GO:0006468);;	K08819|0|sly:101266261|K08819 cyclin-dependent kinase 12/13 [EC:2.7.11.22 2.7.11.23] | (RefSeq) probable serine/threonine-protein kinase At1g54610	--	[D]	Cell cycle control, cell division, chromosome partitioning	Protein kinase domain;; Protein tyrosine kinase	Probable serine/threonine-protein kinase At1g54610 GN=At1g54610 OS=Arabidopsis thaliana (Mouse-ear cress) PE=1 SV=1	T	Signal transduction mechanisms	PREDICTED: probable serine/threonine-protein kinase At1g54610 [Solanum lycopersicum]
Solyc01g034010.1	127	75	36.7	97	60	35.7	62	62	21.6	--	--	--	--	--	--	--	Plant mobile domain	Serine/threonine-protein phosphatase 7 long form homolog GN=At1g48120 OS=Arabidopsis thaliana (Mouse-ear cress) PE=2 SV=1	R	General function prediction only	PREDICTED: serine/threonine-protein phosphatase 7 long form homolog [Solanum tuberosum]
Solyc10g006690.3	185	16	36.6	176	20	44.6	244	14	44.9	[RTKL]	General function prediction only;; Signal transduction mechanisms;; Transcription;; Replication, recombination and repair	--	--	--	--	--	S-locus glycoprotein family;; D-mannose binding lectin;; Protein tyrosine kinase;; Protein kinase domain;; PAN-like domain	G-type lectin S-receptor-like serine/threonine-protein kinase At4g27290 (Precursor) GN=At4g27290 OS=Arabidopsis thaliana (Mouse-ear cress) PE=3 SV=4	T	Signal transduction mechanisms	PREDICTED: G-type lectin S-receptor-like serine/threonine-protein kinase At4g27290 [Sesamum indicum]
Solyc09g010410.3	51	150	36.6	30	23	12.1	28	22	8.7	--	--	--	--	--	--	--	--	--	S	Function unknown	PREDICTED: uncharacterized protein LOC101265360 [Solanum lycopersicum]
Solyc01g006040.3	167	34	36.6	196	34	52.4	382	19	69.8	--	--	Biological Process: regulation of mitotic cell cycle (GO:0007346);; Molecular Function: zinc ion binding (GO:0008270);; Biological Process: leaf morphogenesis (GO:0009965);; Biological Process: seed dormancy process (GO:0010162);; Biological Process: vegetative to reproductive phase transition of meristem (GO:0010228);; Biological Process: histone monoubiquitination (GO:0010390);; Biological Proc…	K10696|0|sly:101264751|K10696 E3 ubiquitin-protein ligase BRE1 [EC:2.3.2.27] | (RefSeq) E3 ubiquitin-protein ligase BRE1-like 2	--	[O]	Posttranslational modification, protein turnover, chaperones	--	E3 ubiquitin-protein ligase BRE1-like 2 GN=F7A10.17 OS=Arabidopsis thaliana (Mouse-ear cress) PE=2 SV=2	O	Posttranslational modification, protein turnover, chaperones	PREDICTED: E3 ubiquitin-protein ligase BRE1-like 2 [Solanum lycopersicum]
Solyc02g078490.3	79	121	36.4	39	82	27.5	34	91	21.8	--	--	--	--	--	--	--	--	--	--	--	PREDICTED: splicing factor U2af large subunit A isoform X2 [Solanum lycopersicum]
Solyc08g062560.3	188	11	36.2	135	4	31.6	166	6	29.9	[J]	Translation, ribosomal structure and biogenesis	--	K15264|0|sly:101249566|K15264 putative methyltransferase [EC:2.1.1.-] | (RefSeq) probable 28S rRNA (cytosine-C(5))-methyltransferase	--	[D]	Cell cycle control, cell division, chromosome partitioning	NOL1/NOP2/sun family;; Methyltransferase domain	--	D	Cell cycle control, cell division, chromosome partitioning	PREDICTED: probable 28S rRNA (cytosine-C(5))-methyltransferase isoform X1 [Solanum lycopersicum]
Solyc03g006200.2	43	156	36.2	32	97	29.4	46	160	35.9	--	--	--	--	--	[O]	Posttranslational modification, protein turnover, chaperones	Papain family cysteine protease;; Cathepsin propeptide inhibitor domain (I29)	Senescence-specific cysteine protease SAG39 {ECO:0000305} (Precursor) OS=Oryza sativa subsp. indica (Rice) PE=3 SV=1	O	Posttranslational modification, protein turnover, chaperones	PREDICTED: LOW QUALITY PROTEIN: KDEL-tailed cysteine endopeptidase CEP1-like [Solanum tuberosum]
Solyc05g018920.1	37	162	36.2	26	136	36.9	33	272	53.1	--	--	--	--	--	--	--	Protein tyrosine kinase;; Protein kinase domain	Cysteine-rich receptor-like protein kinase 1 (Precursor) GN=F14D16.24 OS=Arabidopsis thaliana (Mouse-ear cress) PE=2 SV=2	T	Signal transduction mechanisms	PREDICTED: cysteine-rich receptor-like protein kinase 42-like [Solanum tuberosum]
Solyc07g032798.1	162	36	36	191	46	54	266	58	56.4	--	--	--	K09338|1.67245e-34|sly:101248353|K09338 homeobox-leucine zipper protein | (RefSeq) homeobox-leucine zipper protein ROC8-like	--	--	--	--	Homeobox-leucine zipper protein ROC8 OS=Oryza sativa subsp. japonica (Rice) PE=2 SV=2	S	Function unknown	PREDICTED: homeobox-leucine zipper protein HDG11-like [Solanum lycopersicum]
Solyc09g092460.3	182	16	36	170	1	38.9	68	5	12.7	[RTKL]	General function prediction only;; Signal transduction mechanisms;; Transcription;; Replication, recombination and repair	Molecular Function: nucleotide binding (GO:0000166);; Molecular Function: protein kinase activity (GO:0004672);; Cellular Component: membrane (GO:0016020);; Biological Process: phosphorylation (GO:0016310);;	--	--	--	--	Protein kinase domain;; Protein tyrosine kinase;; Leucine rich repeat;; Leucine Rich repeats (2 copies);; Leucine Rich Repeat;; Leucine Rich repeat;; Leucine rich repeat;; Leucine rich repeat N-terminal domain	Probable receptor protein kinase TMK1 (Precursor) GN=TMK1 OS=Arabidopsis thaliana (Mouse-ear cress) PE=1 SV=1	T	Signal transduction mechanisms	PREDICTED: probable receptor protein kinase TMK1 [Nicotiana tomentosiformis]
Solyc05g010790.2	144	54	36	147	35	41.4	67	28	16.5	--	--	--	--	--	[R]	General function prediction only	--	Putative pentatricopeptide repeat-containing protein At1g13630 GN=At1g13630 OS=Arabidopsis thaliana (Mouse-ear cress) PE=2 SV=3	R	General function prediction only	PREDICTED: putative pentatricopeptide repeat-containing protein At1g13630 isoform X1 [Solanum lycopersicum]
Solyc02g071280.3	168	29	35.8	162	28	43.3	218	31	43.4	[J]	Translation, ribosomal structure and biogenesis	Biological Process: RNA processing (GO:0006396);; Biological Process: regulation of metabolic process (GO:0019222);; Biological Process: ribosome biogenesis (GO:0042254);; Biological Process: response to stimulus (GO:0050896);;	--	--	[M]	Cell wall/membrane/envelope biogenesis	RimM N-terminal domain;; PRC-barrel domain	--	M	Cell wall/membrane/envelope biogenesis	PREDICTED: uncharacterized protein LOC101255162 isoform X1 [Solanum lycopersicum]
Solyc02g092100.1	123	74	35.8	61	31	20.9	27	23	8.7	--	--	--	--	--	--	--	--	--	S	Function unknown	hypothetical protein POPTR_0014s00800g [Populus trichocarpa]
Solyc11g010580.2	67	129	35.7	43	161	46.4	65	242	53.5	--	--	Cellular Component: Golgi apparatus (GO:0005794);; Molecular Function: methyltransferase activity (GO:0008168);; Biological Process: methylation (GO:0032259);;	--	--	--	--	Putative S-adenosyl-L-methionine-dependent methyltransferase;; Methyltransferase domain	--	S	Function unknown	PREDICTED: uncharacterized protein LOC101246201 [Solanum lycopersicum]
Solyc03g116470.2	68	128	35.7	72	89	36.7	55	154	36.4	--	--	--	--	--	--	--	--	--	S	Function unknown	PREDICTED: uncharacterized protein LOC101248469 [Solanum lycopersicum]
Solyc04g007690.3	89	105	35.3	82	101	41.7	61	121	31.7	--	--	Cellular Component: integral component of membrane (GO:0016021);; Biological Process: transmembrane transport (GO:0055085);;	K13947|0|sly:100527967|K13947 auxin efflux carrier family | (RefSeq) PIN3, SlPIN3; auxin efflux facilitator SlPIN3	--	--	--	Membrane transport protein	Auxin efflux carrier component 3 GN=PIN3 OS=Arabidopsis thaliana (Mouse-ear cress) PE=1 SV=1	U	Intracellular trafficking, secretion, and vesicular transport	PREDICTED: auxin efflux facilitator SlPIN3 isoform X1 [Solanum lycopersicum]
Solyc06g051360.3	97	97	35.3	53	75	29.1	169	68	41.3	--	--	--	--	--	--	--	--	--	S	Function unknown	PREDICTED: gibberellin 2-beta-dioxygenase 3 [Solanum lycopersicum]
Solyc01g110060.3	43	151	35.3	27	149	40.1	26	199	39.2	[R]	General function prediction only	Molecular Function: acid phosphatase activity (GO:0003993);; Cellular Component: extracellular region (GO:0005576);; Molecular Function: metal ion binding (GO:0046872);;	--	--	[G]	Carbohydrate transport and metabolism	Calcineurin-like phosphoesterase;; Iron/zinc purple acid phosphatase-like protein C	Purple acid phosphatase 2 (Precursor) GN=PAP2 OS=Ipomoea batatas (Sweet potato) PE=1 SV=1	G	Carbohydrate transport and metabolism	PREDICTED: purple acid phosphatase 2 [Solanum lycopersicum]
Solyc07g066360.1	121	73	35.3	106	55	36.7	104	34	24	--	--	--	--	--	--	--	--	--	--	--	PREDICTED: pre-mRNA polyadenylation factor FIP1-like [Nicotiana sylvestris]
Solyc02g068490.3	98	95	35.1	72	70	32.3	90	78	29.3	[P]	Inorganic ion transport and metabolism	Biological Process: response to superoxide (GO:0000303);; Molecular Function: copper ion binding (GO:0005507);; Molecular Function: ATP binding (GO:0005524);; Cellular Component: endosome (GO:0005768);; Cellular Component: Golgi apparatus (GO:0005794);; Cellular Component: trans-Golgi network (GO:0005802);; Biological Process: protein N-linked glycosylation (GO:0006487);; Biological Process: ATP …	K17686|0|sly:101263483|K17686 Cu+-exporting ATPase [EC:3.6.3.54] | (RefSeq) copper-transporting ATPase RAN1	--	[P]	Inorganic ion transport and metabolism	haloacid dehalogenase-like hydrolase;; E1-E2 ATPase;; Heavy-metal-associated domain;; haloacid dehalogenase-like hydrolase	Copper-transporting ATPase RAN1 OS=Arabidopsis thaliana (Mouse-ear cress) PE=1 SV=1	P	Inorganic ion transport and metabolism	PREDICTED: copper-transporting ATPase RAN1 [Solanum lycopersicum]
Solyc12g009210.2	59	134	35.1	47	126	39.4	77	113	33.1	[M]	Cell wall/membrane/envelope biogenesis	Molecular Function: polygalacturonase activity (GO:0004650);; Cellular Component: extracellular region (GO:0005576);; Biological Process: carbohydrate metabolic process (GO:0005975);;	--	--	--	--	Glycosyl hydrolases family 28;; Pectate lyase superfamily protein;; Right handed beta helix region	Probable polygalacturonase OS=Vitis vinifera (Grape) PE=1 SV=1	S	Function unknown	PREDICTED: probable polygalacturonase [Solanum lycopersicum]
Solyc08g075825.1	155	37	34.9	99	19	26.9	112	18	22.6	--	--	Molecular Function: nucleotide binding (GO:0000166);; Molecular Function: nucleic acid binding (GO:0003676);; Molecular Function: RNA-directed 5'-3' RNA polymerase activity (GO:0003968);; Cellular Component: nucleus (GO:0005634);; Biological Process: virus induced gene silencing (GO:0009616);; Biological Process: production of ta-siRNAs involved in RNA interference (GO:0010267);; Biological Proce…	K11699|0|sot:102603611|K11699 RNA-dependent RNA polymerase [EC:2.7.7.48] | (RefSeq) RNA-dependent RNA polymerase 6-like	--	[A]	RNA processing and modification	RNA dependent RNA polymerase	RNA-dependent RNA polymerase 6 OS=Arabidopsis thaliana (Mouse-ear cress) PE=1 SV=1	A	RNA processing and modification	PREDICTED: LOW QUALITY PROTEIN: RNA-dependent RNA polymerase 6-like [Solanum lycopersicum]
Solyc11g044260.2	19	173	34.9	15	141	35.5	13	280	51	[P]	Inorganic ion transport and metabolism	Molecular Function: nucleotide binding (GO:0000166);; Cellular Component: chloroplast (GO:0009507);; Biological Process: regulation of proton transport (GO:0010155);; Molecular Function: potassium:proton antiporter activity (GO:0015386);; Cellular Component: integral component of membrane (GO:0016021);; Biological Process: protein autophosphorylation (GO:0046777);; Biological Process: potassium i…	--	--	[P]	Inorganic ion transport and metabolism	Sodium/hydrogen exchanger family	K(+) efflux antiporter 3, chloroplastic GN=KEA3 OS=Arabidopsis thaliana (Mouse-ear cress) PE=2 SV=2	S	Function unknown	PREDICTED: K(+) efflux antiporter 3, chloroplastic [Solanum lycopersicum]
Solyc05g052470.3	131	60	34.7	88	41	29.4	123	50	30.1	--	--	Molecular Function: ferroxidase activity (GO:0004322);; Biological Process: iron ion transport (GO:0006826);; Biological Process: cellular iron ion homeostasis (GO:0006879);; Biological Process: response to oxidative stress (GO:0006979);; Molecular Function: ferric iron binding (GO:0008199);; Cellular Component: chloroplast (GO:0009507);; Biological Process: response to abscisic acid (GO:0009737)…	K00522|1.32048e-148|sly:101260346|K00522 ferritin heavy chain [EC:1.16.3.2] | (RefSeq) ferritin-2, chloroplastic	--	[P]	Inorganic ion transport and metabolism	Ferritin-like domain	Ferritin-2, chloroplastic (Precursor) GN=FER2 OS=Nicotiana tabacum (Common tobacco) PE=2 SV=1	P	Inorganic ion transport and metabolism	PREDICTED: ferritin-2, chloroplastic [Solanum lycopersicum]
Solyc01g017110.1	53	138	34.7	22	40	14.1	41	69	19.2	--	--	Cellular Component: chloroplast (GO:0009507);; Cellular Component: thylakoid (GO:0009579);; Cellular Component: membrane (GO:0016020);; Molecular Function: oxidoreductase activity (GO:0016491);; Biological Process: oxidation-reduction process (GO:0055114);;	K05577|9.53949e-80|sly:3950404|K05577 NAD(P)H-quinone oxidoreductase subunit 5 [EC:1.6.5.3] | (RefSeq) ndhF, LyesC2p020; NADH-plastoquinone oxidoreductase subunit 5	Oxidative phosphorylation (ko00190)	--	--	Plant protein of unknown function (DUF825);; NADH-Ubiquinone oxidoreductase (complex I) subunit C-terminus	NAD(P)H-quinone oxidoreductase subunit 5, chloroplastic GN=ndhF OS=Solanum lycopersicum (Tomato) PE=3 SV=2	C	Energy production and conversion	NADH dehydrogenase subunit 5, partial (chloroplast) [Solanum pennellii]
Solyc02g065640.3	184	6	34.6	249	13	59.6	312	9	55.9	--	--	--	--	--	--	--	--	--	S	Function unknown	PREDICTED: stress-induced protein KIN2-like [Solanum lycopersicum]
Solyc05g008650.1	15	175	34.6	17	37	12.3	12	26	6.6	--	--	--	K13453|1.7675e-26|sly:101263413|K13453 disease resistance protein | (RefSeq) PRF; disease resistance protein PRF	--	--	--	Protein of unknown function (DUF3542);; NB-ARC domain	Putative late blight resistance protein homolog R1A-4 GN=R1A-4 OS=Solanum demissum (Wild potato) PE=5 SV=2	R	General function prediction only	PREDICTED: uncharacterized protein LOC104217671 isoform X2 [Nicotiana sylvestris]
Solyc10g006050.3	158	32	34.6	144	24	38.2	129	32	28	[R]	General function prediction only	Molecular Function: organic cyclic compound binding (GO:0097159);; Molecular Function: heterocyclic compound binding (GO:1901363);;	K14411|0|sly:101261462|K14411 RNA-binding protein Musashi | (RefSeq) heterogeneous nuclear ribonucleoprotein 1	mRNA surveillance pathway (ko03015)	[A]	RNA processing and modification	RNA recognition motif. (a.k.a. RRM, RBD, or RNP domain);; RNA recognition motif (a.k.a. RRM, RBD, or RNP domain);; RNA recognition motif. (a.k.a. RRM, RBD, or RNP domain)	Heterogeneous nuclear ribonucleoprotein 1 GN=RNP1 OS=Arabidopsis thaliana (Mouse-ear cress) PE=1 SV=1	A	RNA processing and modification	PREDICTED: heterogeneous nuclear ribonucleoprotein 1-like isoform X1 [Solanum lycopersicum]
Solyc01g021640.3	58	132	34.6	44	110	35.1	57	190	43	--	--	--	K11799|0|sly:101252105|K11799 WD repeat-containing protein 21A | (RefSeq) uncharacterized LOC101252105	--	[R]	General function prediction only	WD domain, G-beta repeat	--	R	General function prediction only	PREDICTED: uncharacterized protein LOC101252105 [Solanum lycopersicum]
Solyc06g048440.3	90	99	34.4	36	26	14.1	59	42	17.6	--	--	--	--	--	--	--	Glycine rich protein family	--	S	Function unknown	PREDICTED: DNA-directed RNA polymerase II subunit RPB1-like [Solanum lycopersicum]
Solyc08g061907.1	161	28	34.4	201	20	50.3	181	25	35.9	--	--	--	--	--	--	--	--	--	--	--	PREDICTED: uncharacterized protein LOC104648889 [Solanum lycopersicum]
Solyc06g065080.1	43	146	34.4	37	106	32.6	33	159	33.4	--	--	--	--	--	--	--	--	--	--	--	Ulp1 protease family, C-terminal catalytic domain containing protein [Solanum demissum]
Solyc09g011990.1	173	14	34	47	8	12.5	99	11	19.2	[RTKL]	General function prediction only;; Signal transduction mechanisms;; Transcription;; Replication, recombination and repair	--	--	--	--	--	Legume lectin domain;; Protein kinase domain;; Protein tyrosine kinase	L-type lectin-domain containing receptor kinase IV.1 (Precursor) GN=F13M22.21 OS=Arabidopsis thaliana (Mouse-ear cress) PE=2 SV=1	T	Signal transduction mechanisms	PREDICTED: L-type lectin-domain containing receptor kinase IV.1-like [Solanum lycopersicum]
Solyc06g082460.1	171	16	34	145	15	36.4	124	18	24.7	--	--	--	--	--	--	--	Transcriptional repressor, ovate;; DNA-binding domain	Transcription repressor OFP2 GN=OFP2 OS=Arabidopsis thaliana (Mouse-ear cress) PE=1 SV=1	S	Function unknown	PREDICTED: transcription repressor OFP2-like [Solanum lycopersicum]
Solyc09g082960.1	20	166	33.8	24	119	32.6	34	120	26.8	--	--	--	--	--	--	--	--	--	R	General function prediction only	PREDICTED: serine/arginine repetitive matrix protein 1-like [Solanum lycopersicum]
Solyc09g064300.1	22	164	33.8	48	8	12.7	5	17	3.8	--	--	--	K11975|1.46329e-49|sot:102594066|K11975 E3 ubiquitin-protein ligase RNF144 [EC:2.3.2.27] | (RefSeq) probable E3 ubiquitin-protein ligase RNF217	--	[O]	Posttranslational modification, protein turnover, chaperones	--	--	S	Function unknown	PREDICTED: probable E3 ubiquitin-protein ligase ARI3-like [Solanum tuberosum]
Solyc04g014990.2	47	139	33.8	26	112	31.4	44	166	36.6	--	--	--	K13495|0|sly:101256765|K13495 cis-zeatin O-glucosyltransferase [EC:2.4.1.215] | (RefSeq) zeatin O-xylosyltransferase-like	Zeatin biosynthesis (ko00908)	[GC]	Carbohydrate transport and metabolism;; Energy production and conversion	UDP-glucoronosyl and UDP-glucosyl transferase	Zeatin O-xylosyltransferase GN=ZOX1 OS=Phaseolus vulgaris (Kidney bean) PE=2 SV=1	CG	Energy production and conversion;; Carbohydrate transport and metabolism	PREDICTED: zeatin O-xylosyltransferase-like [Solanum lycopersicum]
Solyc07g045060.1	62	124	33.8	56	64	27.3	78	81	27.7	--	--	Molecular Function: calmodulin binding (GO:0005516);; Cellular Component: mitochondrion (GO:0005739);; Biological Process: auxin-activated signaling pathway (GO:0009734);;	K14488|1.07971e-18|mus:103983773|K14488 SAUR family protein | (RefSeq) auxin-responsive protein SAUR71-like	Plant hormone signal transduction (ko04075)	--	--	Auxin responsive protein	--	S	Function unknown	PREDICTED: uncharacterized protein LOC103983773 [Musa acuminata subsp. malaccensis]
Solyc05g009980.3	40	146	33.8	32	210	55.1	14	227	42	--	--	Cellular Component: P-body (GO:0000932);; Cellular Component: cytosol (GO:0005829);; Biological Process: protein N-linked glycosylation (GO:0006487);; Biological Process: positive regulation of cytoplasmic mRNA processing body assembly (GO:0010606);; Biological Process: negative regulation of translation (GO:0017148);; Biological Process: deadenylation-independent decapping of nuclear-transcribed…	K18749|0|sly:101268571|K18749 protein LSM14 | (RefSeq) protein decapping 5	--	[U]	Intracellular trafficking, secretion, and vesicular transport	Scd6-like Sm domain;; FDF domain;; Ataxin 2 SM domain	Protein decapping 5 GN=DCP5 OS=Arabidopsis thaliana (Mouse-ear cress) PE=1 SV=1	U	Intracellular trafficking, secretion, and vesicular transport	PREDICTED: protein decapping 5 isoform X1 [Solanum lycopersicum]
Solyc06g062905.1	51	135	33.8	32	90	27.8	54	140	33.8	--	--	--	--	--	--	--	--	--	--	--	PREDICTED: extensin-like [Solanum lycopersicum]
Solyc11g072670.1	103	83	33.8	102	70	39.2	154	143	51.7	--	--	--	--	--	--	--	--	--	--	--	PREDICTED: uncharacterized protein LOC102602586 [Solanum tuberosum]
Solyc03g005500.1	112	73	33.7	95	48	32.6	142	59	35	--	--	Molecular Function: DNA binding (GO:0003677);; Molecular Function: transcription factor activity, sequence-specific DNA binding (GO:0003700);; Cellular Component: nucleus (GO:0005634);; Biological Process: regulation of transcription, DNA-templated (GO:0006355);; Biological Process: ethylene-activated signaling pathway (GO:0009873);; Biological Process: response to chitin (GO:0010200);;	--	--	--	--	AP2 domain	Ethylene-responsive transcription factor ERF098 GN=ERF098 OS=Arabidopsis thaliana (Mouse-ear cress) PE=1 SV=1	K	Transcription	PREDICTED: ethylene-responsive transcription factor ERF096-like [Solanum lycopersicum]
Solanum_lycopersicum_newGene_1920	60	125	33.7	33	162	44.4	23	162	32.2	--	--	--	--	--	--	--	--	--	--	--	PREDICTED: probable serine/threonine-protein kinase roco8 [Nicotiana attenuata]
Solyc04g005800.3	4	181	33.7	3	49	11.8	0	81	14.1	--	--	--	--	--	[K]	Transcription	Homeobox associated leucine zipper;; Homeobox domain;; Homeobox KN domain	Homeobox-leucine zipper protein HAT5 GN=F4P13.2 OS=Arabidopsis thaliana (Mouse-ear cress) PE=1 SV=1	K	Transcription	PREDICTED: homeobox-leucine zipper protein ATHB-54 [Solanum lycopersicum]
Solyc02g081530.1	174	10	33.5	146	2	33.7	150	4	26.8	--	--	--	--	--	--	--	Plant organelle RNA recognition domain	Protein ROOT PRIMORDIUM DEFECTIVE 1 GN=RPD1 OS=Arabidopsis thaliana (Mouse-ear cress) PE=1 SV=1	S	Function unknown	PREDICTED: protein ROOT PRIMORDIUM DEFECTIVE 1 [Solanum lycopersicum]
Solyc08g022030.3	153	31	33.5	84	18	23.2	122	10	23	--	--	Biological Process: response to chemical (GO:0042221);;	--	--	--	--	--	--	S	Function unknown	PREDICTED: putative leucine-rich repeat-containing protein DDB_G0290503 [Solanum lycopersicum]
Solyc11g008230.1	51	133	33.5	43	138	41.2	69	200	46.8	[O]	Posttranslational modification, protein turnover, chaperones	--	K03094|4.65776e-101|sly:101255260|K03094 S-phase kinase-associated protein 1 | (RefSeq) SSK2; SKP1-like protein 11-like	Ubiquitin mediated proteolysis (ko04120);; Protein processing in endoplasmic reticulum (ko04141)	[O]	Posttranslational modification, protein turnover, chaperones	Skp1 family, dimerisation domain;; Skp1 family, tetramerisation domain	SKP1-like protein 1A GN=T4O12.17 OS=Arabidopsis thaliana (Mouse-ear cress) PE=1 SV=1	O	Posttranslational modification, protein turnover, chaperones	SKP1-like protein 11-like [Solanum lycopersicum]
Solyc03g113405.1	58	125	33.3	32	66	22.3	66	82	25.8	--	--	Molecular Function: ATP binding (GO:0005524);; Cellular Component: plasma membrane (GO:0005886);; Biological Process: obsolete ATP catabolic process (GO:0006200);; Biological Process: ATP biosynthetic process (GO:0006754);; Molecular Function: hydrogen-exporting ATPase activity, phosphorylative mechanism (GO:0008553);; Biological Process: proton transport (GO:0015992);; Cellular Component: integr…	K01535|0|sly:543982|K01535 H+-transporting ATPase [EC:3.6.3.6] | (RefSeq) LHA1; H+-ATPase	Oxidative phosphorylation (ko00190)	[P]	Inorganic ion transport and metabolism	haloacid dehalogenase-like hydrolase;; E1-E2 ATPase;; haloacid dehalogenase-like hydrolase	Plasma membrane ATPase 1 GN=LHA1 OS=Solanum lycopersicum (Tomato) PE=2 SV=1	P	Inorganic ion transport and metabolism	plasma membrane ATPase 1 [Solanum lycopersicum]
Solyc01g105545.1	168	15	33.3	183	12	44.4	166	18	32	[P]	Inorganic ion transport and metabolism	Molecular Function: transporter activity (GO:0005215);; Biological Process: sodium ion transport (GO:0006814);; Cellular Component: chloroplast (GO:0009507);; Cellular Component: membrane (GO:0016020);; Biological Process: transmembrane transport (GO:0055085);;	--	--	--	--	Sodium:sulfate symporter transmembrane region	Dicarboxylate transporter 2, chloroplastic (Precursor) GN=DIT2 OS=Spinacia oleracea (Spinach) PE=1 SV=1	P	Inorganic ion transport and metabolism	PREDICTED: LOW QUALITY PROTEIN: dicarboxylate transporter 2.1, chloroplastic-like [Solanum lycopersicum]
Solyc04g018060.1	21	162	33.3	6	18	5.5	6	50	9.8	--	--	Molecular Function: carbonate dehydratase activity (GO:0004089);; Cellular Component: mitochondrial respiratory chain complex I (GO:0005747);; Biological Process: photorespiration (GO:0009853);; Molecular Function: transferase activity (GO:0016740);; Biological Process: starch biosynthetic process (GO:0019252);;	--	--	--	--	--	Gamma carbonic anhydrase 1, mitochondrial (Precursor) OS=Arabidopsis thaliana (Mouse-ear cress) PE=1 SV=1	S	Function unknown	PREDICTED: gamma carbonic anhydrase 2, mitochondrial [Solanum lycopersicum]
Solyc08g079820.3	124	59	33.3	74	21	21.6	114	21	23.5	[LR]	Replication, recombination and repair;; General function prediction only	Cellular Component: chloroplast stroma (GO:0009570);; Molecular Function: ADP-ribose pyrophosphohydrolase activity (GO:0080041);; Molecular Function: ADP-glucose pyrophosphohydrolase activity (GO:0080042);;	--	--	[L]	Replication, recombination and repair	NUDIX domain	Nudix hydrolase 14, chloroplastic (Precursor) GN=F16J13.50 OS=Arabidopsis thaliana (Mouse-ear cress) PE=1 SV=2	L	Replication, recombination and repair	PREDICTED: nudix hydrolase 14, chloroplastic [Solanum lycopersicum]
Solyc08g013740.3	10	172	33.1	3	152	35.3	5	204	36.4	--	--	Molecular Function: methyltransferase activity (GO:0008168);; Biological Process: methylation (GO:0032259);;	--	--	--	--	Putative S-adenosyl-L-methionine-dependent methyltransferase;; Methyltransferase domain	Probable methyltransferase PMT17 GN=At4g10440 OS=Arabidopsis thaliana (Mouse-ear cress) PE=3 SV=1	R	General function prediction only	PREDICTED: probable methyltransferase PMT18 [Solanum lycopersicum]
Solyc09g011030.3	30	152	33.1	31	145	40.1	18	270	50.1	--	--	--	K09562|0|sly:101253115|K09562 hsp70-interacting protein | (RefSeq) hsp70-binding protein 1	Protein processing in endoplasmic reticulum (ko04141)	[O]	Posttranslational modification, protein turnover, chaperones	HEAT repeats;; Armadillo/beta-catenin-like repeat;; HEAT repeat;; V-ATPase subunit H	--	O	Posttranslational modification, protein turnover, chaperones	PREDICTED: hsp70-binding protein 1 [Solanum lycopersicum]
Solyc03g078535.1	85	97	33.1	46	39	19.4	46	36	14.3	--	--	--	K12448|1.02759e-84|sly:101245366|K12448 UDP-arabinose 4-epimerase [EC:5.1.3.5] | (RefSeq) uncharacterized LOC101245366	Amino sugar and nucleotide sugar metabolism (ko00520)	--	--	Plant mobile domain	Serine/threonine-protein phosphatase 7 long form homolog GN=At1g48120 OS=Arabidopsis thaliana (Mouse-ear cress) PE=2 SV=1	--	--	PREDICTED: serine/threonine-protein phosphatase 7 long form homolog [Solanum lycopersicum]
Solyc10g078750.2	111	71	33.1	158	71	52.1	149	98	43	--	--	Molecular Function: RNA binding (GO:0003723);; Molecular Function: metal ion binding (GO:0046872);;	--	--	[R]	General function prediction only	Zinc finger C-x8-C-x5-C-x3-H type (and similar);; KH domain;; Zinc finger C-x8-C-x5-C-x3-H type;; KH domain;; Oligopeptide/dipeptide transporter, C-terminal region	Zinc finger CCCH domain-containing protein 14 OS=Oryza sativa subsp. japonica (Rice) PE=2 SV=1	R	General function prediction only	PREDICTED: zinc finger CCCH domain-containing protein 14-like [Solanum lycopersicum]
Solyc04g082020.3	49	132	32.9	77	106	41.7	82	88	29.6	--	--	Molecular Function: zinc ion binding (GO:0008270);;	--	--	[S]	Function unknown	DNL zinc finger	--	S	Function unknown	Hop-interacting protein THI120 [Solanum lycopersicum]
Solyc01g006000.3	86	94	32.7	82	67	33.9	108	95	35.3	[S]	Function unknown	Cellular Component: membrane part (GO:0044425);;	K07542|0|sly:101254228|K07542 phosphatidylinositol glycan, class V [EC:2.4.1.-] | (RefSeq) GPI mannosyltransferase 2	Glycosylphosphatidylinositol(GPI)-anchor biosynthesis (ko00563)	[R]	General function prediction only	Mannosyltransferase (PIG-V))	--	R	General function prediction only	PREDICTED: GPI mannosyltransferase 2 [Solanum lycopersicum]
Solyc06g051235.1	48	132	32.7	22	46	15.5	35	72	18.6	[O]	Posttranslational modification, protein turnover, chaperones	Molecular Function: metal ion binding (GO:0046872);;	K10666|0|sly:101248399|K10666 E3 ubiquitin-protein ligase RNF5 [EC:2.3.2.27] | (RefSeq) uncharacterized LOC101248399	Protein processing in endoplasmic reticulum (ko04141)	[O]	Posttranslational modification, protein turnover, chaperones	Zinc finger, C3HC4 type (RING finger);; zinc-RING finger domain;; Zinc finger, C3HC4 type (RING finger);; Zinc finger, C3HC4 type (RING finger)	E3 ubiquitin-protein ligase RMA1H1 GN=RMA1H1 OS=Capsicum annuum (Bell pepper) PE=1 SV=1	O	Posttranslational modification, protein turnover, chaperones	PREDICTED: uncharacterized protein LOC101248399 [Solanum lycopersicum]
Solyc07g062650.3	6	174	32.7	9	24	7.5	6	25	5.4	[C]	Energy production and conversion	Biological Process: tricarboxylic acid cycle (GO:0006099);; Biological Process: malate metabolic process (GO:0006108);; Molecular Function: L-malate dehydrogenase activity (GO:0030060);; Biological Process: cellular carbohydrate metabolic process (GO:0044262);;	K00026|0|sly:778285|K00026 malate dehydrogenase [EC:1.1.1.37] | (RefSeq) mMDH1; malate dehydrogenase 1	Citrate cycle (TCA cycle) (ko00020);; Cysteine and methionine metabolism (ko00270);; Pyruvate metabolism (ko00620);; Glyoxylate and dicarboxylate metabolism (ko00630);; Carbon fixation in photosynthetic organisms (ko00710);; Carbon metabolism (ko01200)	[C]	Energy production and conversion	lactate/malate dehydrogenase, NAD binding domain;; lactate/malate dehydrogenase, alpha/beta C-terminal domain	Malate dehydrogenase 1, mitochondrial (Precursor) GN=At1g53240 OS=Arabidopsis thaliana (Mouse-ear cress) PE=1 SV=1	C	Energy production and conversion	mitochondrial malate dehydrogenase [Solanum lycopersicum]
Solyc04g082270.3	171	8	32.6	59	10	15.7	32	3	6.1	--	--	--	--	--	--	--	Arabidopsis protein of unknown function	--	S	Function unknown	PREDICTED: uncharacterized protein LOC101254897 [Solanum lycopersicum]
Solyc06g070960.2	0	179	32.6	0	81	18.4	0	48	8.4	[V]	Defense mechanisms	Cellular Component: extracellular region (GO:0005576);; Biological Process: toxin catabolic process (GO:0009407);; Biological Process: response to cyclopentenone (GO:0010583);; Molecular Function: ATPase activity, coupled to transmembrane movement of substances (GO:0042626);;	--	--	[IR]	Lipid transport and metabolism;; General function prediction only	ABC transporter;; ABC-2 family transporter protein;; AAA domain	ABC transporter A family member 2 GN=T23J7.60 OS=Arabidopsis thaliana (Mouse-ear cress) PE=2 SV=1	P	Inorganic ion transport and metabolism	PREDICTED: ABC transporter A family member 11-like [Solanum lycopersicum]
Solyc04g082340.3	134	45	32.6	135	39	39.6	148	49	34.3	--	--	Molecular Function: metallocarboxypeptidase activity (GO:0004181);; Biological Process: proteolysis (GO:0006508);; Molecular Function: zinc ion binding (GO:0008270);; Cellular Component: membrane (GO:0016020);;	--	--	[S]	Function unknown	Zinc carboxypeptidase	--	R	General function prediction only	PREDICTED: mast cell carboxypeptidase A [Solanum lycopersicum]
Solyc01g008240.3	67	112	32.6	50	138	42.8	52	227	48.6	[GEPR]	Carbohydrate transport and metabolism;; Amino acid transport and metabolism;; Inorganic ion transport and metabolism;; General function prediction only	Biological Process: carbohydrate transport (GO:0008643);; Cellular Component: integral component of membrane (GO:0016021);; Molecular Function: substrate-specific transmembrane transporter activity (GO:0022891);; Molecular Function: 2-alkenal reductase [NAD(P)] activity (GO:0032440);; Biological Process: transmembrane transport (GO:0055085);; Biological Process: oxidation-reduction process (GO:00…	--	--	[R]	General function prediction only	Sugar (and other) transporter;; Thioredoxin;; Major Facilitator Superfamily;; Thioredoxin-like;; Thioredoxin-like domain	Sugar transport protein 10 GN=STP10 OS=Arabidopsis thaliana (Mouse-ear cress) PE=2 SV=1	R	General function prediction only	PREDICTED: sugar transport protein 10 [Solanum lycopersicum]
Solyc03g119640.3	177	2	32.6	61	1	14.1	40	1	7.1	--	--	--	--	--	[R]	General function prediction only	Aluminium activated malate transporter;; Fusaric acid resistance protein-like;; Fusaric acid resistance protein family	Aluminum-activated malate transporter 9 GN=ALMT9 OS=Arabidopsis thaliana (Mouse-ear cress) PE=2 SV=1	R	General function prediction only	PREDICTED: aluminum-activated malate transporter 9 [Solanum lycopersicum]
Solyc01g044350.3	13	165	32.4	10	131	32.1	4	372	65.5	--	--	Molecular Function: nucleic acid binding (GO:0003676);; Molecular Function: zinc ion binding (GO:0008270);;	K11968|0|sly:101262146|K11968 ariadne-1 [EC:2.3.2.27] | (RefSeq) probable E3 ubiquitin-protein ligase ARI7	--	[O]	Posttranslational modification, protein turnover, chaperones	Zn-finger in Ran binding protein and others	Probable E3 ubiquitin-protein ligase ARI7 GN=ARI7 OS=Arabidopsis thaliana (Mouse-ear cress) PE=2 SV=1	O	Posttranslational modification, protein turnover, chaperones	PREDICTED: probable E3 ubiquitin-protein ligase ARI7 [Solanum lycopersicum]
Solyc09g075630.1	57	120	32.2	41	94	30.7	36	107	24.9	--	--	--	--	--	--	--	--	--	R	General function prediction only	conserved hypothetical protein [Ricinus communis]
Solyc09g015120.3	177	0	32.2	139	1	31.9	240	0	41.8	--	--	--	--	--	[R]	General function prediction only	Development and cell death domain;; Kelch motif;; Kelch motif;; Galactose oxidase, central domain;; Kelch motif;; Kelch motif;; Galactose oxidase, central domain;; D-ala D-ala ligase C-terminus	B2 protein OS=Daucus carota (Wild carrot) PE=2 SV=1	R	General function prediction only	PREDICTED: kelch-like protein diablo isoform X1 [Solanum lycopersicum]
Solyc04g064760.3	84	93	32.2	41	35	17.3	59	37	16.7	--	--	Molecular Function: serine-type carboxypeptidase activity (GO:0004185);; Cellular Component: cell wall (GO:0005618);; Biological Process: proteolysis (GO:0006508);;	K16297|0|sly:101262410|K16297 serine carboxypeptidase-like clade II [EC:3.4.16.-] | (RefSeq) serine carboxypeptidase-like 42	--	[OE]	Posttranslational modification, protein turnover, chaperones;; Amino acid transport and metabolism	Serine carboxypeptidase	Serine carboxypeptidase-like 42 (Precursor) GN=SCPL42 OS=Arabidopsis thaliana (Mouse-ear cress) PE=2 SV=1	O	Posttranslational modification, protein turnover, chaperones	PREDICTED: serine carboxypeptidase-like 42 [Solanum lycopersicum]
Solyc07g008780.3	170	6	32	150	3	34.8	398	3	69.8	--	--	--	--	--	--	--	--	--	S	Function unknown	PREDICTED: uncharacterized protein LOC101260152 isoform X2 [Solanum lycopersicum]
Solyc05g054810.3	109	67	32	94	51	33	127	37	28.6	[J]	Translation, ribosomal structure and biogenesis	Molecular Function: structural constituent of ribosome (GO:0003735);; Cellular Component: ribosome (GO:0005840);; Biological Process: translation (GO:0006412);;	K02918|1.02987e-79|sot:102598040|K02918 large subunit ribosomal protein L35e | (RefSeq) 60S ribosomal protein L35	Ribosome (ko03010)	[J]	Translation, ribosomal structure and biogenesis	Ribosomal L29 protein	60S ribosomal protein L35 GN=RPL35 OS=Euphorbia esula (Leafy spurge) PE=2 SV=1	J	Translation, ribosomal structure and biogenesis	PREDICTED: 60S ribosomal protein L35 [Solanum lycopersicum]
Solyc11g071890.2	100	76	32	76	63	31.6	89	77	28.9	[M]	Cell wall/membrane/envelope biogenesis	Cellular Component: outer membrane (GO:0019867);;	--	--	--	--	Surface antigen	Outer envelope protein 80, chloroplastic GN=OEP80 OS=Arabidopsis thaliana (Mouse-ear cress) PE=2 SV=1	R	General function prediction only	PREDICTED: outer envelope protein 80, chloroplastic isoform X1 [Solanum lycopersicum]
Solyc09g019980.3	36	139	31.8	30	170	45.5	25	78	17.9	--	--	--	--	--	[T]	Signal transduction mechanisms	DOMON domain;; Eukaryotic cytochrome b561	Cytochrome b561 and DOMON domain-containing protein At3g07570 (Precursor) GN=At3g07570 OS=Arabidopsis thaliana (Mouse-ear cress) PE=2 SV=1	T	Signal transduction mechanisms	PREDICTED: cytochrome b561 and DOMON domain-containing protein At3g07570-like [Solanum lycopersicum]
Solyc05g008640.1	59	116	31.8	53	120	39.4	17	88	18.3	--	--	--	K16282|4.15863e-108|sly:101266940|K16282 E3 ubiquitin-protein ligase RHA2 [EC:2.3.2.27] | (RefSeq) E3 ubiquitin-protein ligase RHA2A-like	--	[O]	Posttranslational modification, protein turnover, chaperones	Ring finger domain;; Zinc finger, C3HC4 type (RING finger);; Zinc finger, C3HC4 type (RING finger);; Anaphase-promoting complex subunit 11 RING-H2 finger	E3 ubiquitin-protein ligase RHA2A GN=RHA2A OS=Arabidopsis thaliana (Mouse-ear cress) PE=1 SV=1	O	Posttranslational modification, protein turnover, chaperones	PREDICTED: E3 ubiquitin-protein ligase RHA2A-like [Solanum lycopersicum]
Solyc11g071250.2	68	106	31.6	53	105	36	51	97	25.8	--	--	--	--	--	--	--	--	Protein EMBRYONIC FLOWER 1 GN=EMF1 OS=Arabidopsis thaliana (Mouse-ear cress) PE=1 SV=1	K	Transcription	PREDICTED: protein EMBRYONIC FLOWER 1 isoform X1 [Solanum lycopersicum]
Solyc03g083460.3	118	56	31.6	81	34	26.2	100	52	26.5	--	--	Biological Process: amino acid transport (GO:0006865);;	--	--	--	--	Ring finger domain;; RING-H2 zinc finger;; Zinc finger, C3HC4 type (RING finger)	RING-H2 finger protein ATL22 (Precursor) GN=ATL22 OS=Arabidopsis thaliana (Mouse-ear cress) PE=2 SV=2	O	Posttranslational modification, protein turnover, chaperones	PREDICTED: RING-H2 finger protein ATL22-like [Solanum lycopersicum]
Solyc11g065280.1	14	159	31.5	7	130	31.2	17	163	31.3	[G]	Carbohydrate transport and metabolism	Biological Process: carbohydrate metabolic process (GO:0005975);; Biological Process: defense response (GO:0006952);; Molecular Function: glucan endo-1,3-beta-D-glucosidase activity (GO:0042973);; Cellular Component: extracellular region part (GO:0044421);;	--	--	--	--	Glycosyl hydrolases family 17	Glucan endo-1,3-beta-glucosidase, acidic isoform GI9 (Precursor) GN=PR2 OS=Nicotiana tabacum (Common tobacco) PE=1 SV=1	R	General function prediction only	PREDICTED: glucan endo-1,3-beta-glucosidase, acidic isoform PR-N [Solanum lycopersicum]
Solyc05g011840.3	75	98	31.5	67	99	37.8	66	125	33.3	--	--	--	--	--	[R]	General function prediction only	--	Cytosolic sulfotransferase 8 GN=T6J4.16 OS=Arabidopsis thaliana (Mouse-ear cress) PE=2 SV=1	S	Function unknown	PREDICTED: cytosolic sulfotransferase 12-like [Solanum tuberosum]
Solyc12g100035.1	1	172	31.5	4	205	47.6	1	14	2.6	--	--	--	--	--	[R]	General function prediction only	--	--	R	General function prediction only	PREDICTED: receptor-like protein 12 [Solanum lycopersicum]
Solyc08g080180.1	172	1	31.5	125	0	28.5	33	1	5.9	[E]	Amino acid transport and metabolism	--	--	--	[H]	Coenzyme transport and metabolism	Aminotransferase class-V	Molybdenum cofactor sulfurase {ECO:0000255|HAMAP-Rule:MF_03050} GN=FLACCA OS=Solanum lycopersicum (Tomato) PE=2 SV=1	H	Coenzyme transport and metabolism	PREDICTED: molybdenum cofactor sulfurase-like [Solanum lycopersicum]
Solyc01g006870.3	16	156	31.3	12	160	39.2	9	212	38.5	[O]	Posttranslational modification, protein turnover, chaperones	--	--	--	--	--	HSCB C-terminal oligomerisation domain;; DnaJ domain	--	S	Function unknown	PREDICTED: uncharacterized protein LOC101243920 isoform X1 [Solanum lycopersicum]
Solyc02g089510.3	129	43	31.3	110	46	35.5	128	77	35.7	--	--	Cellular Component: intracellular (GO:0005622);; Molecular Function: zinc ion binding (GO:0008270);;	--	--	--	--	--	--	K	Transcription	PREDICTED: zinc finger protein CONSTANS-LIKE 2-like [Solanum lycopersicum]
Solyc11g011470.2	165	5	30.9	26	3	6.6	70	1	12.4	[C]	Energy production and conversion	Cellular Component: mitochondrial respiratory chain complex I (GO:0005747);; Biological Process: ubiquitin-dependent protein catabolic process (GO:0006511);; Biological Process: response to oxidative stress (GO:0006979);; Molecular Function: NADH dehydrogenase (ubiquinone) activity (GO:0008137);; Molecular Function: electron carrier activity (GO:0009055);; Cellular Component: chloroplast (GO:0009…	K03934|0|sly:101263481|K03934 NADH dehydrogenase (ubiquinone) Fe-S protein 1 [EC:1.6.5.3 1.6.99.3] | (RefSeq) NADH dehydrogenase [ubiquinone] iron-sulfur protein 1, mitochondrial	Oxidative phosphorylation (ko00190)	[C]	Energy production and conversion	Molybdopterin oxidoreductase;; 2Fe-2S iron-sulfur cluster binding domain;; NADH-ubiquinone oxidoreductase-G iron-sulfur binding region;; Domain of unknown function (DUF1982);; 2Fe-2S iron-sulfur cluster binding domain	NADH dehydrogenase [ubiquinone] iron-sulfur protein 1, mitochondrial (Precursor) OS=Solanum tuberosum (Potato) PE=1 SV=1	C	Energy production and conversion	PREDICTED: NADH dehydrogenase [ubiquinone] iron-sulfur protein 1, mitochondrial [Solanum lycopersicum]
Solyc09g092330.2	156	14	30.9	79	9	20	21	13	5.9	[MG]	Cell wall/membrane/envelope biogenesis;; Carbohydrate transport and metabolism	Molecular Function: nucleotide binding (GO:0000166);; Cellular Component: endosome (GO:0005768);; Cellular Component: trans-Golgi network (GO:0005802);; Biological Process: carbohydrate metabolic process (GO:0005975);; Biological Process: tryptophan catabolic process (GO:0006569);; Biological Process: nucleotide-sugar metabolic process (GO:0009225);; Biological Process: indoleacetic acid biosynth…	K08679|0|sly:101247369|K08679 UDP-glucuronate 4-epimerase [EC:5.1.3.6] | (RefSeq) UDP-glucuronate 4-epimerase 6	Starch and sucrose metabolism (ko00500);; Amino sugar and nucleotide sugar metabolism (ko00520)	[M]	Cell wall/membrane/envelope biogenesis	NAD dependent epimerase/dehydratase family;; 3-beta hydroxysteroid dehydrogenase/isomerase family;; RmlD substrate binding domain;; Polysaccharide biosynthesis protein;; Male sterility protein;; NADH(P)-binding;; short chain dehydrogenase	UDP-glucuronate 4-epimerase 6 GN=F14O13.1 OS=Arabidopsis thaliana (Mouse-ear cress) PE=1 SV=1	G	Carbohydrate transport and metabolism	PREDICTED: UDP-glucuronate 4-epimerase 6 [Solanum lycopersicum]
Solyc10g055760.2	50	120	30.9	40	118	36	70	185	44.4	--	--	--	--	--	--	--	No apical meristem (NAM) protein	Putative NAC domain-containing protein 94 GN=ANAC094 OS=Arabidopsis thaliana (Mouse-ear cress) PE=3 SV=1	S	Function unknown	PREDICTED: protein FEZ [Solanum lycopersicum]
Solyc05g012270.3	49	120	30.7	41	87	29.1	46	105	26.3	[E]	Amino acid transport and metabolism	Molecular Function: argininosuccinate synthase activity (GO:0004055);; Molecular Function: ATP binding (GO:0005524);; Biological Process: arginine biosynthetic process (GO:0006526);;	K01940|0|sly:101267891|K01940 argininosuccinate synthase [EC:6.3.4.5] | (RefSeq) ASS; argininosuccinate synthase	Arginine biosynthesis (ko00220);; Alanine, aspartate and glutamate metabolism (ko00250);; Biosynthesis of amino acids (ko01230)	[E]	Amino acid transport and metabolism	Arginosuccinate synthase	Argininosuccinate synthase, chloroplastic (Precursor) GN=At4g24830 OS=Arabidopsis thaliana (Mouse-ear cress) PE=2 SV=3	E	Amino acid transport and metabolism	PREDICTED: argininosuccinate synthase, chloroplastic [Solanum lycopersicum]
Solyc08g062000.2	138	31	30.7	142	24	37.8	234	29	45.8	[KL]	Transcription;; Replication, recombination and repair	--	K10875|1.2772e-167|sly:101257794|K10875 DNA repair and recombination protein RAD54 and RAD54-like protein [EC:3.6.4.-] | (RefSeq) SNF2 domain-containing protein CLASSY 3-like	Homologous recombination (ko03440)	[L]	Replication, recombination and repair	SNF2 family N-terminal domain;; Helicase conserved C-terminal domain	SNF2 domain-containing protein CLASSY 3 GN=At1g05490 OS=Arabidopsis thaliana (Mouse-ear cress) PE=1 SV=1	L	Replication, recombination and repair	PREDICTED: SNF2 domain-containing protein CLASSY 3-like [Solanum lycopersicum]
Solyc09g082770.3	156	13	30.7	105	15	27.3	124	9	23.2	--	--	Cellular Component: vacuole (GO:0005773);; Cellular Component: endoplasmic reticulum (GO:0005783);; Cellular Component: Golgi apparatus (GO:0005794);; Biological Process: transport (GO:0006810);; Cellular Component: integral component of membrane (GO:0016021);; Biological Process: sterol biosynthetic process (GO:0016126);; Biological Process: sphingoid biosynthetic process (GO:0046520);;	K20347|5.45051e-161|sly:101258596|K20347 p24 family protein beta-1 | (RefSeq) transmembrane emp24 domain-containing protein p24beta3	--	[U]	Intracellular trafficking, secretion, and vesicular transport	emp24/gp25L/p24 family/GOLD	Transmembrane emp24 domain-containing protein p24beta3 (Precursor) GN=At3g22845 OS=Arabidopsis thaliana (Mouse-ear cress) PE=2 SV=1	U	Intracellular trafficking, secretion, and vesicular transport	PREDICTED: transmembrane emp24 domain-containing protein p24beta3 [Solanum lycopersicum]
Solyc01g104436.1	110	59	30.7	40	15	12.5	221	33	44.2	--	--	--	--	--	[K]	Transcription	GATA zinc finger	GATA transcription factor 26 GN=GATA26 OS=Arabidopsis thaliana (Mouse-ear cress) PE=2 SV=1	K	Transcription	PREDICTED: uncharacterized protein LOC104645291 [Solanum lycopersicum]
Solyc11g005420.2	135	34	30.7	106	23	29.4	119	24	24.9	--	--	--	--	--	--	--	--	--	--	--	PREDICTED: enolase-phosphatase E1-like [Solanum lycopersicum]
Solyc06g060200.2	118	51	30.7	71	43	26	108	59	29.1	[QR]	Secondary metabolites biosynthesis, transport and catabolism;; General function prediction only	Molecular Function: catechol O-methyltransferase activity (GO:0016206);; Biological Process: methylation (GO:0032259);; Molecular Function: protein dimerization activity (GO:0046983);;	--	--	[R]	General function prediction only	O-methyltransferase	Anthranilate N-methyltransferase OS=Ruta graveolens (Common rue) PE=1 SV=1	R	General function prediction only	PREDICTED: caffeic acid 3-O-methyltransferase-like [Solanum tuberosum]
Solyc03g121470.3	166	2	30.6	52	5	13	28	0	4.9	[I]	Lipid transport and metabolism	Molecular Function: phospholipase D activity (GO:0004630);; Molecular Function: calcium ion binding (GO:0005509);; Cellular Component: membrane (GO:0016020);; Biological Process: lipid catabolic process (GO:0016042);; Biological Process: phosphatidylcholine metabolic process (GO:0046470);; Molecular Function: N-acylphosphatidylethanolamine-specific phospholipase D activity (GO:0070290);;	K01115|0|sly:101244067|K01115 phospholipase D1/2 [EC:3.1.4.4] | (RefSeq) phospholipase D alpha 4	Glycerophospholipid metabolism (ko00564);; Ether lipid metabolism (ko00565);; Endocytosis (ko04144)	[I]	Lipid transport and metabolism	Phospholipase D C terminal;; Phospholipase D Active site motif;; PLD-like domain	Phospholipase D epsilon GN=PLDEPSILON OS=Arabidopsis thaliana (Mouse-ear cress) PE=3 SV=1	I	Lipid transport and metabolism	PREDICTED: phospholipase D epsilon [Solanum lycopersicum]
Solyc02g088010.3	36	132	30.6	22	95	26.6	24	112	23.7	--	--	--	K17822|0|sly:101252544|K17822 DCN1-like protein 1/2 | (RefSeq) DCN1-like protein 2	--	[S]	Function unknown	Cullin binding	--	S	Function unknown	PREDICTED: DCN1-like protein 2 [Solanum lycopersicum]
Solyc06g063110.2	153	15	30.6	122	13	30.7	288	3	50.7	[O]	Posttranslational modification, protein turnover, chaperones	--	--	--	[O]	Posttranslational modification, protein turnover, chaperones	Ring finger domain;; RING-H2 zinc finger;; Zinc finger, C3HC4 type (RING finger);; Anaphase-promoting complex subunit 11 RING-H2 finger	RING-H2 finger protein ATL60 GN=ATL60 OS=Arabidopsis thaliana (Mouse-ear cress) PE=2 SV=1	O	Posttranslational modification, protein turnover, chaperones	PREDICTED: RING-H2 finger protein ATL3-like [Solanum lycopersicum]
Solyc12g010860.2	78	90	30.6	74	74	33.7	122	84	35.9	[T]	Signal transduction mechanisms	Molecular Function: protein domain specific binding (GO:0019904);;	K06630|0|sly:544114|K06630 14-3-3 protein epsilon | (RefSeq) tft8; 14-3-3 protein	--	[O]	Posttranslational modification, protein turnover, chaperones	14-3-3 protein	14-3-3 protein 8 GN=TFT8 OS=Solanum lycopersicum (Tomato) PE=2 SV=2	T	Signal transduction mechanisms	14-3-3 protein 8 [Solanum lycopersicum]
Solyc00g017930.1	88	80	30.6	41	45	19.6	49	59	18.8	[I]	Lipid transport and metabolism	Molecular Function: nucleotide binding (GO:0000166);; Biological Process: fatty acid metabolic process (GO:0006631);; Cellular Component: chloroplast (GO:0009507);; Molecular Function: ligase activity (GO:0016874);; Biological Process: cellular biosynthetic process (GO:0044249);; Molecular Function: metal ion binding (GO:0046872);; Biological Process: organic substance biosynthetic process (GO:19…	--	--	[EI]	Amino acid transport and metabolism;; Lipid transport and metabolism	Carboxyl transferase domain	Acetyl-coenzyme A carboxylase carboxyl transferase subunit beta, chloroplastic {ECO:0000255|HAMAP-Rule:MF_01395} OS=Cyanidium caldarium PE=3 SV=1	EI	Amino acid transport and metabolism;; Lipid transport and metabolism	acetyl-CoA carboxylase beta subunit [Paulinella chromatophora]
Solyc12g008950.2	19	148	30.4	10	112	27.8	18	122	24.4	--	--	--	--	--	--	--	--	--	S	Function unknown	PREDICTED: uncharacterized protein LOC104644831, partial [Solanum lycopersicum]
Solyc10g053960.1	138	29	30.4	184	18	46	133	18	26.3	--	--	--	--	--	--	--	--	--	--	--	PREDICTED: uncharacterized protein LOC104648126 isoform X4 [Solanum lycopersicum]
Solyc12g094630.2	3	164	30.4	1	40	9.3	2	39	7.1	--	--	--	--	--	--	--	--	--	S	Function unknown	PREDICTED: uncharacterized protein LOC101249717 [Solanum lycopersicum]
Solyc00g028960.1	106	61	30.4	85	63	33.7	122	65	32.6	[O]	Posttranslational modification, protein turnover, chaperones	--	K03676|2.5161e-68|sly:101247308|K03676 glutaredoxin 3 | (RefSeq) monothiol glutaredoxin-S1-like	--	[O]	Posttranslational modification, protein turnover, chaperones	Glutaredoxin	Monothiol glutaredoxin-S1 OS=Arabidopsis thaliana (Mouse-ear cress) PE=3 SV=1	O	Posttranslational modification, protein turnover, chaperones	PREDICTED: monothiol glutaredoxin-S1-like [Solanum lycopersicum]
Solyc02g067780.3	46	121	30.4	33	126	36.2	68	302	64.4	[RTKL]	General function prediction only;; Signal transduction mechanisms;; Transcription;; Replication, recombination and repair	--	K04733|0|sot:102590453|K04733 interleukin-1 receptor-associated kinase 4 [EC:2.7.11.1] | (RefSeq) putative cysteine-rich receptor-like protein kinase 43	--	--	--	Protein kinase domain;; Protein tyrosine kinase;; Salt stress response/antifungal	Putative cysteine-rich receptor-like protein kinase 43 (Precursor) GN=CRK43 OS=Arabidopsis thaliana (Mouse-ear cress) PE=3 SV=1	T	Signal transduction mechanisms	PREDICTED: putative cysteine-rich receptor-like protein kinase 43-like [Solanum tuberosum]
Solyc02g069610.3	141	25	30.2	163	15	40.5	89	23	19.5	[U]	Intracellular trafficking, secretion, and vesicular transport	Biological Process: vesicle-mediated transport (GO:0016192);;	--	--	[P]	Inorganic ion transport and metabolism	Got1/Sft2-like family	--	P	Inorganic ion transport and metabolism	PREDICTED: vesicle transport protein GOT1B-like [Solanum lycopersicum]
Solyc10g049620.2	44	121	30	38	61	22.5	29	130	27.7	--	--	Molecular Function: 3-beta-hydroxy-delta5-steroid dehydrogenase activity (GO:0003854);; Biological Process: cellular metabolic process (GO:0044237);; Molecular Function: delta4-3-oxosteroid 5beta-reductase activity (GO:0047787);; Molecular Function: coenzyme binding (GO:0050662);; Biological Process: oxidation-reduction process (GO:0055114);;	--	--	--	--	NAD dependent epimerase/dehydratase family	3-oxo-Delta(4,5)-steroid 5-beta-reductase OS=Digitalis lanata (Grecian foxglove) PE=1 SV=1	R	General function prediction only	putative steroid 5beta-reductase [Solanum lycopersicum]
Solyc01g009030.3	52	113	30	32	117	33.9	55	112	29.1	--	--	--	K18158|0|sly:101253612|K18158 nuclear control of ATPase protein 2 | (RefSeq) protein DGS1, mitochondrial	--	--	--	ATP synthase regulation protein NCA2	--	S	Function unknown	PREDICTED: uncharacterized protein LOC101253612 [Solanum lycopersicum]
Solyc06g075667.1	131	34	30	92	32	28.2	105	41	25.4	--	--	--	--	--	[R]	General function prediction only	--	Pentatricopeptide repeat-containing protein At1g79080, chloroplastic (Precursor) GN=At1g79080 OS=Arabidopsis thaliana (Mouse-ear cress) PE=2 SV=1	L	Replication, recombination and repair	PREDICTED: uncharacterized protein LOC101253719 isoform X2 [Solanum lycopersicum]
Solyc03g007240.3	121	44	30	48	22	15.9	46	28	12.9	[E]	Amino acid transport and metabolism	Molecular Function: spermidine synthase activity (GO:0004766);; Molecular Function: protein binding (GO:0005515);; Cellular Component: nucleus (GO:0005634);; Cellular Component: cytoplasm (GO:0005737);; Biological Process: polyamine biosynthetic process (GO:0006596);; Molecular Function: spermine synthase activity (GO:0016768);; Biological Process: defense response to bacterium (GO:0042742);;	K00797|0|sly:543894|K00797 spermidine synthase [EC:2.5.1.16] | (RefSeq) SPM1, LeSPM1; SPM1 protein	Cysteine and methionine metabolism (ko00270);; Arginine and proline metabolism (ko00330);; beta-Alanine metabolism (ko00410);; Glutathione metabolism (ko00480)	[E]	Amino acid transport and metabolism	Spermine/spermidine synthase	Spermine synthase GN=MFH8.5 OS=Arabidopsis thaliana (Mouse-ear cress) PE=1 SV=1	E	Amino acid transport and metabolism	SPM1 protein [Solanum lycopersicum]
Solyc03g031750.2	114	51	30	125	52	40.3	212	54	46.3	--	--	--	K12184|3.58248e-126|sly:101255562|K12184 ESCRT-I complex subunit VPS28 | (RefSeq) vacuolar protein sorting-associated protein 28 homolog 2-like	Endocytosis (ko04144)	[U]	Intracellular trafficking, secretion, and vesicular transport	VPS28 protein	Vacuolar protein sorting-associated protein 28 homolog 2 GN=VPS28-2 OS=Arabidopsis thaliana (Mouse-ear cress) PE=1 SV=2	U	Intracellular trafficking, secretion, and vesicular transport	PREDICTED: vacuolar protein sorting-associated protein 28 homolog 2-like [Solanum lycopersicum]
Solyc09g082695.1	161	3	29.8	114	4	26.9	214	2	37.6	--	--	--	--	--	--	--	--	Early light-induced protein, chloroplastic (Precursor) OS=Pisum sativum (Garden pea) PE=2 SV=1	S	Function unknown	PREDICTED: early light-induced protein 1, chloroplastic-like, partial [Solanum lycopersicum]
Solyc01g012550.1	36	128	29.8	29	126	35.3	41	242	49.3	--	--	Molecular Function: hydrolase activity (GO:0016787);;	K11592|5.11858e-21|sly:101256737|	--	[A]	RNA processing and modification	--	Endoribonuclease Dicer homolog 2 GN=At3g03300 OS=Arabidopsis thaliana (Mouse-ear cress) PE=1 SV=2	A	RNA processing and modification	dicel-like 2 [Nicotiana benthamiana]
Solyc07g042000.3	48	116	29.8	58	85	32.6	82	118	34.8	[P]	Inorganic ion transport and metabolism	Cellular Component: membrane (GO:0016020);;	K13754|0|sly:101250709|K13754 solute carrier family 24 (sodium/potassium/calcium exchanger), member 6 | (RefSeq) cation/calcium exchanger 4-like	--	[P]	Inorganic ion transport and metabolism	Sodium/calcium exchanger protein	Cation/calcium exchanger 4 GN=F15I1.21 OS=Arabidopsis thaliana (Mouse-ear cress) PE=2 SV=1	P	Inorganic ion transport and metabolism	PREDICTED: cation/calcium exchanger 4-like [Solanum lycopersicum]
Solyc02g011820.2	116	48	29.8	65	31	21.9	93	41	23.3	--	--	Cellular Component: integral component of membrane (GO:0016021);; Cellular Component: chloroplast membrane (GO:0031969);;	--	--	--	--	--	Protein TIC 214 {ECO:0000250|UniProtKB:P56785} OS=Solanum lycopersicum (Tomato) PE=3 SV=1	K	Transcription	hypothetical chloroplast RF1 (chloroplast) [Solanum lycopersicum]
Solyc05g005050.3	74	90	29.8	78	64	32.3	73	52	21.8	--	--	Molecular Function: nucleotide binding (GO:0000166);; Molecular Function: protein kinase activity (GO:0004672);; Biological Process: phosphorylation (GO:0016310);;	--	--	--	--	Salt stress response/antifungal	Cysteine-rich receptor-like protein kinase 3 (Precursor) GN=CRK3 OS=Arabidopsis thaliana (Mouse-ear cress) PE=2 SV=1	T	Signal transduction mechanisms	PREDICTED: cysteine-rich receptor-like protein kinase 3 [Solanum lycopersicum]
Solyc09g061710.3	6	157	29.6	7	123	29.6	3	284	50	--	--	Molecular Function: nucleic acid binding (GO:0003676);; Cellular Component: cytosol (GO:0005829);;	--	--	[S]	Function unknown	Alba	--	S	Function unknown	PREDICTED: RNA-binding protein FUS-like, partial [Solanum lycopersicum]
Solyc02g081300.3	84	79	29.6	49	43	20.9	61	70	22.8	[M]	Cell wall/membrane/envelope biogenesis	--	K00695|0|sly:101266782|K00695 sucrose synthase [EC:2.4.1.13] | (RefSeq) sucrose synthase 7-like	Starch and sucrose metabolism (ko00500)	[M]	Cell wall/membrane/envelope biogenesis	Sucrose synthase;; Glycosyl transferases group 1;; Glycosyl transferases group 1	Sucrose synthase 7 GN=OSJNBb0026I12.4 OS=Oryza sativa subsp. japonica (Rice) PE=2 SV=2	M	Cell wall/membrane/envelope biogenesis	PREDICTED: sucrose synthase 7-like [Solanum lycopersicum]
Solyc03g112380.1	150	13	29.6	138	6	32.8	134	7	24.6	--	--	--	--	--	--	--	--	--	S	Function unknown	PREDICTED: uncharacterized protein LOC101264310 [Solanum lycopersicum]
Solyc06g073490.1	82	81	29.6	72	66	31.4	101	98	34.7	--	--	--	--	--	--	--	--	--	S	Function unknown	PREDICTED: uncharacterized protein LOC101247624 [Solanum lycopersicum]
Solyc11g020352.1	130	33	29.6	116	30	33.2	494	27	90.7	--	--	--	K10760|7.85286e-20|sly:101251547|K10760 adenylate dimethylallyltransferase (cytokinin synthase) [EC:2.5.1.27 2.5.1.112] | (RefSeq) adenylate isopentenyltransferase 5, chloroplastic-like	Zeatin biosynthesis (ko00908)	--	--	--	--	J	Translation, ribosomal structure and biogenesis	PREDICTED: adenylate isopentenyltransferase 5, chloroplastic-like [Solanum lycopersicum]
Solyc04g076980.3	106	57	29.6	121	51	39.2	224	38	45.6	--	--	--	--	--	--	--	Leucine Rich repeats (2 copies);; Leucine rich repeat;; Leucine Rich Repeat;; Leucine rich repeat N-terminal domain;; Leucine Rich repeat;; Leucine rich repeat	Receptor-like protein kinase HAIKU2 (Precursor) GN=IKU2 OS=Arabidopsis thaliana (Mouse-ear cress) PE=1 SV=1	T	Signal transduction mechanisms	PREDICTED: receptor-like protein kinase HAIKU2 [Solanum lycopersicum]
Solyc11g007740.2	103	60	29.6	96	52	33.7	71	54	21.8	[J]	Translation, ribosomal structure and biogenesis	Cellular Component: mitochondrion (GO:0005739);; Biological Process: translation (GO:0006412);; Biological Process: protein targeting to mitochondrion (GO:0006626);; Biological Process: dolichol biosynthetic process (GO:0019408);;	K02838|0|sly:101257624|K02838 ribosome recycling factor | (RefSeq) ribosome-recycling factor	--	[J]	Translation, ribosomal structure and biogenesis	Ribosome recycling factor	Ribosome-recycling factor, chloroplastic (Precursor) GN=RRF OS=Arabidopsis thaliana (Mouse-ear cress) PE=2 SV=2	J	Translation, ribosomal structure and biogenesis	PREDICTED: ribosome-recycling factor, chloroplastic [Solanum lycopersicum]
Solyc11g013290.2	161	2	29.6	52	2	12.3	55	1	9.8	--	--	--	K05749|0|sly:101253443|K05749 cytoplasmic FMR1 interacting protein | (RefSeq) protein PIR	RNA transport (ko03013)	[R]	General function prediction only	Cytoplasmic Fragile-X interacting family	Protein PIR GN=F20L16.130 OS=Arabidopsis thaliana (Mouse-ear cress) PE=1 SV=2	R	General function prediction only	PREDICTED: protein PIR isoform X2 [Solanum lycopersicum]
Solyc12g088490.1	0	162	29.5	3	36	8.9	4	19	4	--	--	--	--	--	--	--	VQ motif	--	S	Function unknown	PREDICTED: uncharacterized protein LOC101255478 [Solanum lycopersicum]
Solyc04g053030.1	108	54	29.5	69	37	24.1	100	57	27.3	--	--	--	--	--	--	--	Auxin responsive protein	Auxin-induced protein 6B OS=Glycine max (Soybean) PE=2 SV=1	S	Function unknown	PREDICTED: uncharacterized protein LOC101252479 [Solanum lycopersicum]
Solyc03g006390.2	140	21	29.3	134	11	33	55	16	12.4	--	--	--	--	--	[R]	General function prediction only	LisH	Transcriptional corepressor LEUNIG GN=LUG OS=Arabidopsis thaliana (Mouse-ear cress) PE=1 SV=2	R	General function prediction only	PREDICTED: uncharacterized protein LOC102598916 [Solanum tuberosum]
Solyc04g074800.3	82	79	29.3	47	48	21.6	82	56	24	--	--	--	--	--	[S]	Function unknown	Bucentaur or craniofacial development	--	S	Function unknown	PREDICTED: craniofacial development protein 1 [Solanum lycopersicum]
Solyc11g069250.2	44	117	29.3	67	97	37.3	78	97	30.5	--	--	--	--	--	--	--	Fasciclin domain	Fasciclin-like arabinogalactan protein 11 (Precursor) GN=FLA11 OS=Arabidopsis thaliana (Mouse-ear cress) PE=2 SV=2	R	General function prediction only	PREDICTED: fasciclin-like arabinogalactan protein 11 [Solanum lycopersicum]
Solyc08g074910.3	117	44	29.3	69	26	21.6	100	26	21.9	--	--	--	--	--	--	--	--	--	R	General function prediction only	PREDICTED: F-box/FBD/LRR-repeat protein At1g13570-like [Solanum lycopersicum]
Solyc05g012030.1	90	71	29.3	66	50	26.4	68	72	24.4	--	--	--	--	--	--	--	--	--	S	Function unknown	PREDICTED: histone-lysine N-methyltransferase, H3 lysine-79 specific [Solanum lycopersicum]
Solyc05g054110.3	97	64	29.3	63	54	26.6	75	46	21.1	--	--	Molecular Function: Rho GDP-dissociation inhibitor activity (GO:0005094);; Cellular Component: cytoplasm (GO:0005737);;	K12462|1.0892e-162|sly:101249460|K12462 Rho GDP-dissociation inhibitor | (RefSeq) rho GDP-dissociation inhibitor 1	--	[T]	Signal transduction mechanisms	RHO protein GDP dissociation inhibitor	Rho GDP-dissociation inhibitor 1 GN=GDI1 OS=Arabidopsis thaliana (Mouse-ear cress) PE=1 SV=1	T	Signal transduction mechanisms	PREDICTED: rho GDP-dissociation inhibitor 1-like [Solanum lycopersicum]
Solyc05g054380.2	7	154	29.3	12	173	42.1	6	5	1.9	--	--	Biological Process: defense response (GO:0006952);; Biological Process: response to biotic stimulus (GO:0009607);;	--	--	--	--	Pathogenesis-related protein Bet v I family	Pathogenesis-related protein STH-2 GN=STH-2 OS=Solanum tuberosum (Potato) PE=2 SV=1	S	Function unknown	PREDICTED: pathogenesis-related protein STH-2-like [Solanum lycopersicum]
Solyc09g075540.1	84	76	29.1	103	47	34.1	102	62	28.6	--	--	Biological Process: single-organism cellular process (GO:0044763);;	--	--	--	--	COBRA-like protein	COBRA-like protein 7 (Precursor) GN=dl4100c OS=Arabidopsis thaliana (Mouse-ear cress) PE=1 SV=2	R	General function prediction only	PREDICTED: COBRA-like protein 7 [Solanum lycopersicum]
Solyc06g071960.3	102	58	29.1	87	41	29.1	95	32	22.1	[F]	Nucleotide transport and metabolism	Molecular Function: nucleotide binding (GO:0000166);; Biological Process: signal transduction (GO:0007165);; Biological Process: pyrimidine ribonucleoside triphosphate biosynthetic process (GO:0009209);; Biological Process: pyrimidine ribonucleotide biosynthetic process (GO:0009220);; Biological Process: response to light stimulus (GO:0009416);; Molecular Function: kinase activity (GO:0016301);; …	K00940|1.20302e-158|sly:101262221|K00940 nucleoside-diphosphate kinase [EC:2.7.4.6] | (RefSeq) nucleoside diphosphate kinase 2, chloroplastic	Purine metabolism (ko00230);; Pyrimidine metabolism (ko00240)	[F]	Nucleotide transport and metabolism	Nucleoside diphosphate kinase	Nucleoside diphosphate kinase 2, chloroplastic (Precursor) OS=Nicotiana tabacum (Common tobacco) PE=1 SV=1	F	Nucleotide transport and metabolism	PREDICTED: nucleoside diphosphate kinase 2, chloroplastic [Solanum lycopersicum]
Solyc08g061103.1	55	105	29.1	55	110	37.6	67	158	39.2	--	--	--	--	--	[L]	Replication, recombination and repair	hAT family C-terminal dimerisation region	Putative AC9 transposase OS=Zea mays (Maize) PE=4 SV=1	L	Replication, recombination and repair	PREDICTED: uncharacterized protein LOC104211769 [Nicotiana sylvestris]
Solyc06g073340.3	20	140	29.1	22	90	25.5	40	266	53.3	--	--	Molecular Function: nucleic acid binding (GO:0003676);; Molecular Function: zinc ion binding (GO:0008270);;	K11968|0|sly:101250704|K11968 ariadne-1 [EC:2.3.2.27] | (RefSeq) probable E3 ubiquitin-protein ligase ARI7	--	[O]	Posttranslational modification, protein turnover, chaperones	IBR domain	Probable E3 ubiquitin-protein ligase ARI7 GN=ARI7 OS=Arabidopsis thaliana (Mouse-ear cress) PE=2 SV=1	O	Posttranslational modification, protein turnover, chaperones	PREDICTED: probable E3 ubiquitin-protein ligase ARI7 [Solanum lycopersicum]
Solyc04g074530.3	20	140	29.1	25	88	25.7	29	134	28.4	[C]	Energy production and conversion	Molecular Function: nucleotide binding (GO:0000166);; Cellular Component: cytosol (GO:0005829);; Biological Process: iron ion transport (GO:0006826);; Molecular Function: zinc ion binding (GO:0008270);; Biological Process: cellular response to iron ion starvation (GO:0010106);; Biological Process: response to nitrate (GO:0010167);; Biological Process: regulation of anion channel activity (GO:0010…	K00121|0|sly:101244075|K00121 S-(hydroxymethyl)glutathione dehydrogenase / alcohol dehydrogenase [EC:1.1.1.284 1.1.1.1] | (RefSeq) alcohol dehydrogenase-like 1	Glycolysis / Gluconeogenesis (ko00010);; Fatty acid degradation (ko00071);; Tyrosine metabolism (ko00350);; Carbon metabolism (ko01200)	[Q]	Secondary metabolites biosynthesis, transport and catabolism	Alcohol dehydrogenase GroES-like domain;; Zinc-binding dehydrogenase	Alcohol dehydrogenase-like 2 GN=At1g22440 OS=Arabidopsis thaliana (Mouse-ear cress) PE=2 SV=1	Q	Secondary metabolites biosynthesis, transport and catabolism	PREDICTED: alcohol dehydrogenase-like 1 isoform X1 [Solanum lycopersicum]
Solanum_lycopersicum_newGene_1178	27	133	29.1	2	69	16.2	2	100	17.8	--	--	Molecular Function: nucleic acid binding (GO:0003676);; Molecular Function: aspartic-type endopeptidase activity (GO:0004190);; Biological Process: proteolysis (GO:0006508);; Molecular Function: zinc ion binding (GO:0008270);; Biological Process: DNA integration (GO:0015074);;	--	--	[R]	General function prediction only	Reverse transcriptase (RNA-dependent DNA polymerase)	RNA-directed DNA polymerase homolog OS=Oenothera berteroana OX=3950 PE=4 SV=1	L	Replication, recombination and repair	Putative retrotransposon protein, identical [Solanum demissum]
Solyc12g005875.1	78	81	28.9	77	46	28	53	55	18.8	--	--	--	K04532|4.85629e-54|sly:101248944|K04532 amyloid beta precursor protein binding protein 1 | (RefSeq) NEDD8-activating enzyme E1 regulatory subunit AXR1	--	[O]	Posttranslational modification, protein turnover, chaperones	--	NEDD8-activating enzyme E1 regulatory subunit {ECO:0000305} OS=Arabidopsis thaliana (Mouse-ear cress) PE=1 SV=1	O	Posttranslational modification, protein turnover, chaperones	PREDICTED: NEDD8-activating enzyme E1 regulatory subunit-like isoform X1 [Solanum lycopersicum]
Solyc01g010460.3	49	109	28.7	22	58	18.2	32	62	16.4	--	--	--	--	--	[G]	Carbohydrate transport and metabolism	--	--	G	Carbohydrate transport and metabolism	PREDICTED: uncharacterized protein LOC101255617 isoform X1 [Solanum lycopersicum]
Solyc04g079845.1	37	121	28.7	24	101	28.5	8	80	15.3	--	--	Molecular Function: zinc ion binding (GO:0008270);;	--	--	[TZ]	Signal transduction mechanisms;; Cytoskeleton	Protein of unknown function (DUF3633)	Protein DA1 GN=T29M8.14 OS=Arabidopsis thaliana (Mouse-ear cress) PE=1 SV=1	TZ	Signal transduction mechanisms;; Cytoskeleton	PREDICTED: protein DA1-like isoform X2 [Solanum tuberosum]
Solyc10g086335.1	107	51	28.7	83	50	30.3	112	38	26.1	[Z]	Cytoskeleton	Molecular Function: microtubule motor activity (GO:0003777);; Molecular Function: ATP binding (GO:0005524);; Cellular Component: kinesin complex (GO:0005871);; Cellular Component: microtubule (GO:0005874);; Biological Process: microtubule-based movement (GO:0007018);; Molecular Function: microtubule binding (GO:0008017);;	K10398|0|sly:101268334|K10398 kinesin family member 11 | (RefSeq) kinesin-like protein KIN-5B	--	[Z]	Cytoskeleton	Kinesin motor domain	Probable 125 kDa kinesin-related protein GN=At2g36200 OS=Arabidopsis thaliana (Mouse-ear cress) PE=2 SV=2	Z	Cytoskeleton	PREDICTED: probable 125 kDa kinesin-related protein [Solanum lycopersicum]
Solyc01g005700.3	147	10	28.6	95	6	23	87	12	17.2	--	--	--	--	--	--	--	MuDR family transposase;; MULE transposase domain;; SWIM zinc finger	--	S	Function unknown	PREDICTED: uncharacterized protein LOC101246852 isoform X2 [Solanum lycopersicum]
Solyc03g062780.1	126	31	28.6	129	27	35.5	123	38	28	--	--	--	K02992|1.91268e-06|cam:6797521|K02992 small subunit ribosomal protein S7 | (RefSeq) rps7, CiarC_p063; ribosomal protein S7	Ribosome (ko03010)	[J]	Translation, ribosomal structure and biogenesis	--	30S ribosomal protein S7, plastid GN=rps7-B OS=Cuscuta reflexa (Southern Asian dodder) PE=3 SV=1	--	--	ribosomal protein S7 [Lens culinaris]
Solyc02g081040.3	149	7	28.4	52	5	13	93	3	16.7	[RTKL]	General function prediction only;; Signal transduction mechanisms;; Transcription;; Replication, recombination and repair	Molecular Function: protein serine/threonine kinase activity (GO:0004674);; Molecular Function: ATP binding (GO:0005524);; Biological Process: protein phosphorylation (GO:0006468);; Biological Process: signal transduction (GO:0007165);; Biological Process: response to organic substance (GO:0010033);; Biological Process: regulation of defense response (GO:0031347);; Biological Process: innate immu…	K13429|0|sly:100736484|K13429 chitin elicitor receptor kinase 1 | (RefSeq) Lyk11	Plant-pathogen interaction (ko04626)	--	--	Protein tyrosine kinase;; Protein kinase domain	Chitin elicitor receptor kinase 1 (Precursor) GN=MIL23.20 OS=Arabidopsis thaliana (Mouse-ear cress) PE=1 SV=1	T	Signal transduction mechanisms	PREDICTED: lyk11 isoform X1 [Solanum lycopersicum]
Solyc04g081670.3	72	84	28.4	43	67	25	60	67	22.1	--	--	Molecular Function: cysteine-type endopeptidase activity (GO:0004197);; Biological Process: proteolysis (GO:0006508);;	K01369|2.6413e-41|sly:778274|K01369 legumain [EC:3.4.22.34] | (RefSeq) cp; vacuolar-processing enzyme	--	[O]	Posttranslational modification, protein turnover, chaperones	Peptidase C13 family	Vacuolar-processing enzyme alpha-isozyme (Precursor) GN=At2g25940 OS=Arabidopsis thaliana (Mouse-ear cress) PE=2 SV=2	O	Posttranslational modification, protein turnover, chaperones	vascular processing enzyme-3 [Capsicum annuum]
Solyc03g119800.2	39	117	28.4	22	68	20.5	12	97	19	--	--	--	--	--	--	--	AP2 domain	Ethylene-responsive transcription factor RAP2-11 GN=T29J13.210 OS=Arabidopsis thaliana (Mouse-ear cress) PE=2 SV=1	S	Function unknown	PREDICTED: ethylene-responsive transcription factor ERF043-like [Solanum lycopersicum]
Solyc02g086280.3	146	10	28.4	100	4	23.7	154	2	27.2	--	--	--	K04733|7.7597e-174|sly:101262274|K04733 interleukin-1 receptor-associated kinase 4 [EC:2.7.11.1] | (RefSeq) LEAF RUST 10 DISEASE-RESISTANCE LOCUS RECEPTOR-LIKE PROTEIN KINASE-like 1.4	--	[T]	Signal transduction mechanisms	Wall-associated receptor kinase C-terminal;; Wall-associated receptor kinase galacturonan-binding	Probable receptor-like protein kinase At1g67000 (Precursor) GN=At1g67000 OS=Arabidopsis thaliana (Mouse-ear cress) PE=2 SV=2	R	General function prediction only	PREDICTED: probable serine/threonine-protein kinase At1g18390 isoform X4 [Solanum lycopersicum]
Solyc03g034050.3	53	102	28.2	29	86	26.2	36	167	35.3	[S]	Function unknown	--	--	--	[S]	Function unknown	--	MIP18 family protein At1g68310 GN=At1g68310 OS=Arabidopsis thaliana (Mouse-ear cress) PE=2 SV=2	S	Function unknown	PREDICTED: MIP18 family protein At1g68310 [Solanum lycopersicum]
Solyc01g014410.1	2	153	28.2	1	146	33.5	6	142	25.8	[K]	Transcription	Molecular Function: nucleic acid binding (GO:0003676);; Molecular Function: helicase activity (GO:0004386);; Molecular Function: endoribonuclease activity, producing 5'-phosphomonoesters (GO:0016891);;	K11592|1.66809e-28|sly:101256737|	--	[A]	RNA processing and modification	Ribonuclease III domain	Endoribonuclease Dicer homolog 2 GN=At3g03300 OS=Arabidopsis thaliana (Mouse-ear cress) PE=1 SV=2	A	RNA processing and modification	dicer-like protein 2 [Nicotiana attenuata]
Solyc10g017550.3	73	82	28.2	28	26	12.3	36	35	12.4	--	--	Molecular Function: actin binding (GO:0003779);; Cellular Component: actin cytoskeleton (GO:0015629);; Biological Process: actin filament depolymerization (GO:0030042);;	K05765|1.28417e-86|sly:101251338|K05765 cofilin | (RefSeq) actin-depolymerizing factor 10-like	--	[Z]	Cytoskeleton	Cofilin/tropomyosin-type actin-binding protein	Actin-depolymerizing factor 10 GN=ADF10 OS=Arabidopsis thaliana (Mouse-ear cress) PE=2 SV=1	R	General function prediction only	PREDICTED: actin-depolymerizing factor 10-like [Solanum lycopersicum]
Solyc02g032873.1	142	13	28.2	33	24	13	170	5	30.5	--	--	Molecular Function: protein serine/threonine phosphatase activity (GO:0004722);; Cellular Component: nucleus (GO:0005634);;	--	--	--	--	Plant mobile domain	Serine/threonine-protein phosphatase 7 long form homolog GN=At1g48120 OS=Arabidopsis thaliana (Mouse-ear cress) PE=2 SV=1	--	--	PREDICTED: serine/threonine-protein phosphatase 7 long form homolog [Solanum tuberosum]
Solyc06g076020.3	56	98	28	27	95	27.8	17	59	13.2	[O]	Posttranslational modification, protein turnover, chaperones	Molecular Function: ATP binding (GO:0005524);; Biological Process: response to stress (GO:0006950);;	K03283|0|sot:102592347|K03283 heat shock 70kDa protein 1/8 | (RefSeq) heat shock cognate 70 kDa protein 1	Spliceosome (ko03040);; Protein processing in endoplasmic reticulum (ko04141);; Endocytosis (ko04144)	[O]	Posttranslational modification, protein turnover, chaperones	Hsp70 protein;; Hydantoinase/oxoprolinase;; NAD-specific glutamate dehydrogenase	Heat shock cognate 70 kDa protein 1 GN=HSC-I OS=Solanum lycopersicum (Tomato) PE=2 SV=1	O	Posttranslational modification, protein turnover, chaperones	PREDICTED: heat shock cognate 70 kDa protein 1-like [Solanum tuberosum]
Solyc06g051245.1	62	92	28	70	83	34.8	97	85	31.7	--	--	--	--	--	--	--	--	--	R	General function prediction only	PREDICTED: LOW QUALITY PROTEIN: uncharacterized protein LOC104646319 [Solanum lycopersicum]
Solyc03g097210.3	53	101	28	49	50	22.5	51	47	17.1	[G]	Carbohydrate transport and metabolism	Molecular Function: adenosine kinase activity (GO:0004001);; Molecular Function: ribokinase activity (GO:0004747);; Biological Process: D-ribose metabolic process (GO:0006014);; Biological Process: AMP biosynthetic process (GO:0006167);; Cellular Component: chloroplast (GO:0009507);; Biological Process: chloroplast relocation (GO:0009902);; Biological Process: thylakoid membrane organization (GO:…	--	--	[G]	Carbohydrate transport and metabolism	pfkB family carbohydrate kinase	Adenosine kinase GN=ADK OS=Physcomitrella patens subsp. patens (Moss) PE=2 SV=1	G	Carbohydrate transport and metabolism	PREDICTED: adenosine kinase [Solanum lycopersicum]
Solyc09g056180.3	118	35	27.8	159	25	41.9	213	22	40.9	--	--	Molecular Function: glutathione dehydrogenase (ascorbate) activity (GO:0045174);; Biological Process: oxidation-reduction process (GO:0055114);;	--	--	[P]	Inorganic ion transport and metabolism	Glutathione S-transferase, C-terminal domain	Glutathione S-transferase DHAR1, mitochondrial OS=Arabidopsis thaliana (Mouse-ear cress) PE=1 SV=1	P	Inorganic ion transport and metabolism	PREDICTED: glutathione S-transferase DHAR1, mitochondrial-like [Solanum lycopersicum]
Solyc03g025980.3	26	127	27.8	17	102	27.1	56	303	62.5	--	--	Biological Process: regulation of cellular process (GO:0050794);;	K16833|3.9192e-112|sly:101245330|K16833 protein phosphatase inhibitor 2 | (RefSeq) protein phosphatase inhibitor 2-like	--	--	--	Protein phosphatase inhibitor 2 (IPP-2)	--	S	Function unknown	PREDICTED: protein phosphatase inhibitor 2 [Solanum lycopersicum]
Solyc03g123630.3	112	40	27.6	127	34	36.7	121	31	26.5	--	--	Molecular Function: enzyme inhibitor activity (GO:0004857);; Cellular Component: extracellular region (GO:0005576);; Cellular Component: cell wall (GO:0005618);; Molecular Function: pectinesterase activity (GO:0030599);; Biological Process: cell wall modification (GO:0042545);; Biological Process: negative regulation of catalytic activity (GO:0043086);; Molecular Function: aspartyl esterase activ…	K01051|0|sly:544016|K01051 pectinesterase [EC:3.1.1.11] | (RefSeq) PMEU1; pectin methylesterase	Pentose and glucuronate interconversions (ko00040);; Starch and sucrose metabolism (ko00500)	--	--	Pectinesterase;; Plant invertase/pectin methylesterase inhibitor	Pectinesterase U1 (Precursor) GN=PMEU1 OS=Solanum lycopersicum (Tomato) PE=2 SV=1	G	Carbohydrate transport and metabolism	pectinesterase/pectinesterase inhibitor U1 precursor [Solanum lycopersicum]
Solyc11g045677.1	86	66	27.6	73	57	29.6	103	67	29.6	--	--	--	--	--	--	--	--	--	S	Function unknown	PREDICTED: uncharacterized protein LOC104647545 isoform X2 [Solanum lycopersicum]
Solyc01g098070.1	65	87	27.6	54	75	29.4	60	100	27.9	--	--	--	--	--	[K]	Transcription	SRF-type transcription factor (DNA-binding and dimerisation domain)	MADS-box transcription factor 55 GN=OSJNBb0024N18.23 OS=Oryza sativa subsp. japonica (Rice) PE=2 SV=2	--	--	PREDICTED: agamous-like MADS-box protein AGL61 [Solanum lycopersicum]
Solyc01g102450.3	16	136	27.6	6	48	12.3	13	56	12	--	--	--	--	--	[T]	Signal transduction mechanisms	Organic solute transporter Ostalpha	--	T	Signal transduction mechanisms	PREDICTED: LOW QUALITY PROTEIN: transmembrane protein 184A-like [Solanum lycopersicum]
Solyc10g083150.2	104	48	27.6	101	49	34.1	173	20	33.6	[R]	General function prediction only	Molecular Function: binding (GO:0005488);;	K10624|0|sly:101251343|K10624 E3 ubiquitin-protein ligase RBBP6 [EC:2.3.2.27] | (RefSeq) uncharacterized LOC101251343	--	[O]	Posttranslational modification, protein turnover, chaperones	DWNN domain;; Zinc knuckle	E3 ubiquitin-protein ligase COP1 GN=COP1 OS=Pisum sativum (Garden pea) PE=2 SV=1	O	Posttranslational modification, protein turnover, chaperones	PREDICTED: uncharacterized protein LOC101251343 isoform X2 [Solanum lycopersicum]
Solyc04g009655.1	45	106	27.5	33	108	32.1	62	148	36.6	[I]	Lipid transport and metabolism	Molecular Function: diphosphomevalonate decarboxylase activity (GO:0004163);; Molecular Function: ATP binding (GO:0005524);; Biological Process: isoprenoid biosynthetic process (GO:0008299);;	K01597|0|sly:101254587|K01597 diphosphomevalonate decarboxylase [EC:4.1.1.33] | (RefSeq) diphosphomevalonate decarboxylase MVD2-like	Terpenoid backbone biosynthesis (ko00900)	[I]	Lipid transport and metabolism	GHMP kinases N terminal domain	--	I	Lipid transport and metabolism	PREDICTED: diphosphomevalonate decarboxylase-like [Solanum lycopersicum]
Solyc12g057020.2	99	51	27.3	72	56	29.1	89	39	22.3	--	--	--	--	--	--	--	Domain of unknown function (DUF303)	Probable carbohydrate esterase At4g34215 GN=At4g34215 OS=Arabidopsis thaliana (Mouse-ear cress) PE=1 SV=2	S	Function unknown	PREDICTED: probable carbohydrate esterase At4g34215 [Solanum lycopersicum]
Solyc09g015200.1	69	81	27.3	48	80	29.1	65	95	27.9	--	--	--	--	--	--	--	Wall-associated receptor kinase galacturonan-binding	--	T	Signal transduction mechanisms	PREDICTED: wall-associated receptor kinase 2-like [Solanum tuberosum]
Solyc06g005470.3	148	2	27.3	80	5	19.4	145	3	25.8	--	--	Molecular Function: metal ion binding (GO:0046872);;	--	--	--	--	Metallothionein	Metallothionein-like protein type 2 OS=Solanum lycopersicum (Tomato) PE=3 SV=1	--	--	metallothionein-like protein type 2 [Solanum lycopersicum]
Solyc07g008440.3	145	5	27.3	88	5	21.2	137	6	24.9	--	--	Cellular Component: integral component of membrane (GO:0016021);;	--	--	--	--	Triose-phosphate Transporter family;; EamA-like transporter family;; UAA transporter family;; Nucleotide-sugar transporter	Purine permease 3 GN=PUP3 OS=Arabidopsis thaliana (Mouse-ear cress) PE=2 SV=1	G	Carbohydrate transport and metabolism	PREDICTED: purine permease 3-like [Solanum lycopersicum]
Solyc06g083100.2	6	143	27.1	5	150	35.3	3	413	72.4	--	--	--	K16586|0|sot:102588046|K16586 HAUS augmin-like complex subunit 3 | (RefSeq) AUGMIN subunit 3-like	--	--	--	HAUS augmin-like complex subunit 3	--	S	Function unknown	PREDICTED: HAUS augmin-like complex subunit 3 [Solanum lycopersicum]
Solyc03g007140.3	8	141	27.1	13	93	24.1	7	72	13.8	--	--	--	--	--	--	--	B3 DNA binding domain	B3 domain-containing protein Os01g0905400 OS=Oryza sativa subsp. japonica (Rice) PE=2 SV=1	S	Function unknown	PREDICTED: uncharacterized protein LOC101247292 isoform X1 [Solanum lycopersicum]
Solyc10g007255.1	110	39	27.1	76	30	24.1	97	56	26.6	--	--	--	--	--	--	--	--	--	--	--	PREDICTED: TPR repeat-containing thioredoxin TTL1-like [Solanum lycopersicum]
Solyc11g006180.2	62	87	27.1	35	39	16.8	34	78	19.5	[T]	Signal transduction mechanisms	Molecular Function: phosphorelay sensor kinase activity (GO:0000155);; Molecular Function: phosphorelay response regulator activity (GO:0000156);; Molecular Function: protein serine/threonine kinase activity (GO:0004674);; Molecular Function: ATP binding (GO:0005524);; Cellular Component: endoplasmic reticulum membrane (GO:0005789);; Biological Process: regulation of transcription, DNA-templated …	K14509|0|sly:543589|K14509 ethylene receptor [EC:2.7.13.-] | (RefSeq) ETR5; ethylene receptor homolog	Plant hormone signal transduction (ko04075)	[T]	Signal transduction mechanisms	Response regulator receiver domain;; GAF domain;; Histidine kinase-, DNA gyrase B-, and HSP90-like ATPase;; His Kinase A (phospho-acceptor) domain	Protein EIN4 GN=EIN4 OS=Arabidopsis thaliana (Mouse-ear cress) PE=1 SV=1	T	Signal transduction mechanisms	ethylene receptor homolog precursor [Solanum lycopersicum]
Solyc01g103453.1	142	7	27.1	147	0	33.5	39	3	7.3	--	--	--	--	--	--	--	--	--	R	General function prediction only	PREDICTED: uncharacterized protein LOC101265966 [Solanum lycopersicum]
Solyc02g078340.3	10	138	26.9	6	108	26	10	257	46.5	--	--	Molecular Function: DNA binding (GO:0003677);;	K09419|1.90652e-61|sly:101246888|K09419 heat shock transcription factor, other eukaryote | (RefSeq) heat stress transcription factor B-2a-like	--	[K]	Transcription	HSF-type DNA-binding	Heat stress transcription factor B-1 GN=C7A10.370 OS=Arabidopsis thaliana (Mouse-ear cress) PE=2 SV=2	K	Transcription	PREDICTED: heat stress transcription factor B-2a-like [Solanum lycopersicum]
Solyc09g018730.3	44	104	26.9	94	69	37.1	57	156	37.1	--	--	Molecular Function: obsolete ubiquitin thiolesterase activity (GO:0004221);; Cellular Component: intracellular (GO:0005622);; Biological Process: ubiquitin-dependent protein catabolic process (GO:0006511);; Molecular Function: omega peptidase activity (GO:0008242);;	K05610|0|sly:101250723|K05610 ubiquitin carboxyl-terminal hydrolase L5 [EC:3.4.19.12] | (RefSeq) ubiquitin carboxyl-terminal hydrolase 2	--	[O]	Posttranslational modification, protein turnover, chaperones	Ubiquitin carboxyl-terminal hydrolase, family 1	--	O	Posttranslational modification, protein turnover, chaperones	PREDICTED: ubiquitin carboxyl-terminal hydrolase isozyme L5 [Solanum lycopersicum]
Solyc03g117470.3	32	116	26.9	18	26	10	13	33	8	--	--	Molecular Function: calcium ion binding (GO:0005509);; Cellular Component: vacuole (GO:0005773);; Biological Process: actin filament-based movement (GO:0030048);; Biological Process: Golgi localization (GO:0051645);; Biological Process: mitochondrion localization (GO:0051646);; Biological Process: peroxisome localization (GO:0060151);;	K06268|5.8464e-121|sly:101250979|K06268 serine/threonine-protein phosphatase 2B regulatory subunit | (RefSeq) calcineurin subunit B	--	[T]	Signal transduction mechanisms	EF-hand domain pair;; EF hand;; EF-hand domain	Putative calmodulin-like protein 2 (Precursor) GN=OsJ_031538 OS=Oryza sativa subsp. japonica (Rice) PE=3 SV=2	T	Signal transduction mechanisms	PREDICTED: calcineurin subunit B [Solanum lycopersicum]
Solyc10g084270.2	2	146	26.9	4	39	9.8	4	21	4.4	--	--	Biological Process: mitotic cell cycle (GO:0000278);; Cellular Component: nucleus (GO:0005634);; Cellular Component: cytosol (GO:0005829);; Biological Process: RNA processing (GO:0006396);; Biological Process: protein import into nucleus (GO:0006606);; Molecular Function: protein transporter activity (GO:0008565);; Biological Process: response to xenobiotic stimulus (GO:0009410);; Biological Proc…	--	--	[U]	Intracellular trafficking, secretion, and vesicular transport	Armadillo/beta-catenin-like repeat;; HEAT repeats;; HEAT-like repeat;; V-ATPase subunit H	Importin subunit alpha-9 {ECO:0000305} OS=Arabidopsis thaliana (Mouse-ear cress) PE=3 SV=1	U	Intracellular trafficking, secretion, and vesicular transport	PREDICTED: importin subunit alpha-2 [Solanum lycopersicum]
Solyc12g040816.1	47	101	26.9	50	87	31.2	61	110	29.8	--	--	--	--	--	--	--	--	--	--	--	PREDICTED: uncharacterized protein LOC104645101 [Solanum lycopersicum]
Solyc01g017080.1	9	139	26.9	10	177	42.6	6	209	37.4	--	--	Cellular Component: chloroplast (GO:0009507);;	--	--	--	--	Chloroplast protein precursor Ycf15 putative	Putative uncharacterized protein ycf15 GN=ycf15-B OS=Solanum lycopersicum (Tomato) PE=5 SV=1	S	Function unknown	hypothetical chloroplast RF15 (chloroplast) [Solanum lycopersicum]
Solyc06g063130.3	147	0	26.7	23	3	5.9	24	2	4.5	--	--	Cellular Component: mitochondrion (GO:0005739);; Cellular Component: vacuolar membrane (GO:0005774);; Cellular Component: plastid (GO:0009536);;	--	--	[S]	Function unknown	Mitochondrial K+-H+ exchange-related	--	S	Function unknown	PREDICTED: uncharacterized protein LOC101249930 [Solanum lycopersicum]
Solyc03g097740.1	66	81	26.7	27	46	16.6	35	69	18.1	--	--	--	--	--	[S]	Function unknown	HEAT repeats;; Armadillo/beta-catenin-like repeat;; HEAT repeat	--	S	Function unknown	PREDICTED: uncharacterized protein LOC101261696 [Solanum lycopersicum]
Solyc00g071600.1	85	62	26.7	80	55	30.7	113	42	27	--	--	Biological Process: regulation of GTPase activity (GO:0032313);;	--	--	--	--	--	--	S	Function unknown	PREDICTED: uncharacterized protein LOC101246332 [Solanum lycopersicum]
Solyc10g047100.1	141	6	26.7	64	4	15.5	54	5	10.3	--	--	--	--	--	--	--	Mitovirus RNA-dependent RNA polymerase	Uncharacterized mitochondrial protein AtMg01110 GN=AtMg01110 OS=Arabidopsis thaliana (Mouse-ear cress) PE=4 SV=1	S	Function unknown	PREDICTED: uncharacterized mitochondrial protein AtMg01110-like [Solanum tuberosum]
Solyc03g019640.1	142	5	26.7	118	6	28.2	130	6	23.7	[O]	Posttranslational modification, protein turnover, chaperones	--	--	--	--	--	Domain of unknown function (DUF3444);; DnaJ domain	Chaperone protein dnaJ 49 OS=Arabidopsis thaliana (Mouse-ear cress) PE=2 SV=2	O	Posttranslational modification, protein turnover, chaperones	PREDICTED: uncharacterized protein LOC101256846 [Solanum lycopersicum]
Solyc04g015200.3	16	131	26.7	6	26	7.3	9	16	4.4	[G]	Carbohydrate transport and metabolism	Molecular Function: 6-phosphofructokinase activity (GO:0003872);; Molecular Function: ATP binding (GO:0005524);; Cellular Component: 6-phosphofructokinase complex (GO:0005945);; Biological Process: fructose 6-phosphate metabolic process (GO:0006002);; Biological Process: glycolytic process (GO:0006096);; Biological Process: phosphorylation (GO:0016310);;	K00850|0|sly:101253771|K00850 6-phosphofructokinase 1 [EC:2.7.1.11] | (RefSeq) ATP-dependent 6-phosphofructokinase 2	Glycolysis / Gluconeogenesis (ko00010);; Pentose phosphate pathway (ko00030);; Fructose and mannose metabolism (ko00051);; Galactose metabolism (ko00052);; Carbon metabolism (ko01200);; Biosynthesis of amino acids (ko01230);; RNA degradation (ko03018)	[G]	Carbohydrate transport and metabolism	Phosphofructokinase;; ATP-NAD kinase	ATP-dependent 6-phosphofructokinase 2 {ECO:0000255|HAMAP-Rule:MF_03186} GN=At5g47810 OS=Arabidopsis thaliana (Mouse-ear cress) PE=1 SV=1	G	Carbohydrate transport and metabolism	PREDICTED: ATP-dependent 6-phosphofructokinase 2 [Solanum lycopersicum]
Solyc02g061620.2	47	100	26.7	27	50	17.5	34	89	21.4	[J]	Translation, ribosomal structure and biogenesis	--	K01889|2.49368e-30|sly:101266074|K01889 phenylalanyl-tRNA synthetase alpha chain [EC:6.1.1.20] | (RefSeq) phenylalanine--tRNA ligase alpha subunit, cytoplasmic-like	Aminoacyl-tRNA biosynthesis (ko00970)	[J]	Translation, ribosomal structure and biogenesis	--	Probable phenylalanine--tRNA ligase alpha subunit GN=At4g39280 OS=Arabidopsis thaliana (Mouse-ear cress) PE=2 SV=3	J	Translation, ribosomal structure and biogenesis	PREDICTED: probable phenylalanine--tRNA ligase alpha subunit [Solanum lycopersicum]
Solyc01g091900.3	89	58	26.7	35	29	14.6	9	7	2.8	--	--	Biological Process: fatty acid metabolic process (GO:0006631);; Cellular Component: intracellular membrane-bounded organelle (GO:0043231);; Cellular Component: cytoplasmic part (GO:0044444);;	K13335|0|sly:101266867|K13335 peroxin-16 | (RefSeq) peroxisome biogenesis protein 16	Peroxisome (ko04146)	[U]	Intracellular trafficking, secretion, and vesicular transport	Peroxisomal membrane protein (Pex16)	Peroxisome biogenesis protein 16 GN=F17K2.22 OS=Arabidopsis thaliana (Mouse-ear cress) PE=1 SV=1	U	Intracellular trafficking, secretion, and vesicular transport	PREDICTED: peroxisome biogenesis protein 16 isoform X1 [Solanum lycopersicum]
Solyc04g072660.3	145	2	26.7	177	1	40.5	61	1	10.8	[J]	Translation, ribosomal structure and biogenesis	Molecular Function: structural constituent of ribosome (GO:0003735);; Cellular Component: ribosome (GO:0005840);; Biological Process: translation (GO:0006412);;	K02908|9.0742e-65|sot:102583223|K02908 large subunit ribosomal protein L30e | (RefSeq) 60S ribosomal protein L30-like	Ribosome (ko03010)	[J]	Translation, ribosomal structure and biogenesis	Ribosomal protein L7Ae/L30e/S12e/Gadd45 family	60S ribosomal protein L30 GN=RPL30 OS=Lupinus luteus (European yellow lupin) PE=3 SV=1	J	Translation, ribosomal structure and biogenesis	PREDICTED: 60S ribosomal protein L30 [Solanum lycopersicum]
Solyc12g055780.2	52	95	26.7	14	50	14.6	18	72	15.7	--	--	--	K13162|0|sly:101250196|K13162 poly(rC)-binding protein 2/3/4 | (RefSeq) KH domain-containing protein HEN4	--	[AR]	RNA processing and modification;; General function prediction only	KH domain;; KH domain;; KH domain;; NusA-like KH domain	KH domain-containing protein At4g18375 GN=At4g18375 OS=Arabidopsis thaliana (Mouse-ear cress) PE=2 SV=1	A	RNA processing and modification	PREDICTED: KH domain-containing protein At4g18375 isoform X1 [Solanum lycopersicum]
Solyc06g059800.3	60	86	26.6	67	108	39.8	64	85	25.9	[O]	Posttranslational modification, protein turnover, chaperones	Cellular Component: cytosol (GO:0005829);; Molecular Function: [protein-PII] uridylyltransferase activity (GO:0008773);; Molecular Function: amino acid binding (GO:0016597);; Biological Process: methylglyoxal catabolic process to D-lactate via S-lactoyl-glutathione (GO:0019243);; Biological Process: cysteine biosynthetic process (GO:0019344);;	--	--	--	--	ACT domain;; ACT domain;; ACT domain	ACT domain-containing protein ACR3 {ECO:0000305} OS=Arabidopsis thaliana (Mouse-ear cress) PE=2 SV=1	R	General function prediction only	PREDICTED: uncharacterized protein LOC101244297 isoform X1 [Solanum lycopersicum]
Solyc08g023270.3	143	3	26.6	113	6	27.1	123	4	22.1	--	--	Biological Process: reproduction (GO:0000003);; Biological Process: cellular process (GO:0009987);;	--	--	--	--	--	--	S	Function unknown	PREDICTED: uncharacterized protein LOC101267725 [Solanum lycopersicum]
Solyc04g071750.3	81	65	26.6	69	46	26.2	91	54	25.2	--	--	Molecular Function: transcription factor activity, sequence-specific DNA binding (GO:0003700);; Cellular Component: cytosol (GO:0005829);; Cellular Component: plasma membrane (GO:0005886);; Biological Process: regulation of transcription, DNA-templated (GO:0006355);; Molecular Function: phosphoric diester hydrolase activity (GO:0008081);; Cellular Component: plastid (GO:0009536);; Biological Proc…	--	--	[R]	General function prediction only	Tub family;; F-box domain;; F-box-like	Tubby-like F-box protein 2 GN=TULP2 OS=Arabidopsis thaliana (Mouse-ear cress) PE=2 SV=1	R	General function prediction only	PREDICTED: tubby-like F-box protein 5 [Solanum lycopersicum]
Solyc12g088020.1	131	15	26.6	79	10	20.3	88	6	16.4	--	--	Molecular Function: prenylcysteine oxidase activity (GO:0001735);; Cellular Component: vacuolar membrane (GO:0005774);; Biological Process: abscisic acid-activated signaling pathway (GO:0009738);; Biological Process: prenylated protein catabolic process (GO:0030327);; Biological Process: prenylcysteine catabolic process (GO:0030328);; Biological Process: hydrogen peroxide catabolic process (GO:00…	K05906|0|sly:101250000|K05906 prenylcysteine oxidase / farnesylcysteine lyase [EC:1.8.3.5 1.8.3.6] | (RefSeq) farnesylcysteine lyase	Terpenoid backbone biosynthesis (ko00900)	--	--	Prenylcysteine lyase;; NAD(P)-binding Rossmann-like domain;; Flavin containing amine oxidoreductase	Farnesylcysteine lyase (Precursor) GN=FLCY OS=Arabidopsis thaliana (Mouse-ear cress) PE=1 SV=1	O	Posttranslational modification, protein turnover, chaperones	PREDICTED: farnesylcysteine lyase [Solanum lycopersicum]
Solyc12g095890.2	24	122	26.6	13	88	23	16	7	4	[A]	RNA processing and modification	--	K14376|0|sly:101268462|K14376 poly(A) polymerase [EC:2.7.7.19] | (RefSeq) nuclear poly(A) polymerase 4	mRNA surveillance pathway (ko03015)	[A]	RNA processing and modification	Poly(A) polymerase central domain;; Poly(A) polymerase predicted RNA binding domain;; Nucleotidyltransferase domain	Nuclear poly(A) polymerase 4 {ECO:0000303|PubMed:18479511} OS=Arabidopsis thaliana (Mouse-ear cress) PE=1 SV=1	A	RNA processing and modification	PREDICTED: poly(A) polymerase type 3 isoform X2 [Solanum lycopersicum]
Solyc06g063400.3	16	130	26.6	11	7	4.1	8	8	2.8	--	--	Cellular Component: cytosol (GO:0005829);;	--	--	--	--	--	Wound-induced basic protein GN=PR4 OS=Phaseolus vulgaris (Kidney bean) PE=2 SV=1	S	Function unknown	PREDICTED: wound-induced basic protein-like [Solanum lycopersicum]
Solyc12g062930.2	10	136	26.6	3	41	10	7	120	22.1	--	--	--	--	--	--	--	--	Probable mediator of RNA polymerase II transcription subunit 26b GN=K2A11.1 OS=Arabidopsis thaliana (Mouse-ear cress) PE=2 SV=1	S	Function unknown	PREDICTED: probable mediator of RNA polymerase II transcription subunit 26b [Solanum lycopersicum]
Solyc02g050283.1	27	118	26.4	22	34	12.7	11	46	9.9	--	--	--	--	--	--	--	--	--	R	General function prediction only	PREDICTED: uncharacterized protein LOC104104285 [Nicotiana tomentosiformis]
Solyc03g071560.3	44	101	26.4	33	108	32.1	20	135	27	[R]	General function prediction only	Molecular Function: metal ion binding (GO:0046872);; Molecular Function: organic cyclic compound binding (GO:0097159);; Molecular Function: heterocyclic compound binding (GO:1901363);;	K12885|3.57128e-99|sly:101261205|K12885 heterogeneous nuclear ribonucleoprotein G | (RefSeq) glycine-rich RNA-binding protein RZ1C-like	Spliceosome (ko03040)	[R]	General function prediction only	RNA recognition motif. (a.k.a. RRM, RBD, or RNP domain);; Zinc knuckle	Glycine-rich RNA-binding protein RZ1B {ECO:0000305} OS=Arabidopsis thaliana (Mouse-ear cress) PE=2 SV=1	A	RNA processing and modification	PREDICTED: glycine-rich RNA-binding protein 7-like isoform X2 [Solanum lycopersicum]
Solyc08g005410.3	70	75	26.4	71	79	34.1	91	89	31.3	--	--	Molecular Function: phospholipid binding (GO:0005543);;	--	--	--	--	Protein of unknown function (DUF1336);; START domain	Protein ENHANCED DISEASE RESISTANCE 2 GN=EDR2 OS=Arabidopsis thaliana (Mouse-ear cress) PE=2 SV=1	I	Lipid transport and metabolism	PREDICTED: uncharacterized protein LOC102580683 [Solanum tuberosum]
Solyc05g051250.3	111	34	26.4	121	26	33.5	191	35	39.4	[E]	Amino acid transport and metabolism	Molecular Function: glutamate-ammonia ligase activity (GO:0004356);; Molecular Function: ATP binding (GO:0005524);; Cellular Component: cytoplasm (GO:0005737);; Biological Process: glutamine biosynthetic process (GO:0006542);;	K01915|0|sly:101261030|K01915 glutamine synthetase [EC:6.3.1.2] | (RefSeq) glutamine synthetase-like	Arginine biosynthesis (ko00220);; Alanine, aspartate and glutamate metabolism (ko00250);; Glyoxylate and dicarboxylate metabolism (ko00630);; Nitrogen metabolism (ko00910);; Biosynthesis of amino acids (ko01230)	[E]	Amino acid transport and metabolism	Glutamine synthetase, catalytic domain;; Glutamine synthetase, beta-Grasp domain	Glutamine synthetase OS=Nicotiana plumbaginifolia (Leadwort-leaved tobacco) PE=2 SV=1	E	Amino acid transport and metabolism	PREDICTED: glutamine synthetase-like [Solanum lycopersicum]
Solyc01g090370.2	101	44	26.4	94	41	30.7	125	55	31.3	--	--	Biological Process: respiratory burst involved in defense response (GO:0002679);; Molecular Function: DNA binding (GO:0003677);; Molecular Function: transcription factor activity, sequence-specific DNA binding (GO:0003700);; Cellular Component: nucleus (GO:0005634);; Biological Process: regulation of transcription, DNA-templated (GO:0006355);; Biological Process: protein targeting to membrane (GO…	--	--	--	--	AP2 domain	Ethylene-responsive transcription factor 13 GN=T13E15.15 OS=Arabidopsis thaliana (Mouse-ear cress) PE=2 SV=2	K	Transcription	PREDICTED: ethylene-responsive transcription factor 13-like [Solanum lycopersicum]
Solyc02g077340.1	130	15	26.4	85	7	20.9	115	9	21.6	--	--	--	--	--	--	--	GDSL-like Lipase/Acylhydrolase	GDSL esterase/lipase At5g45960 (Precursor) GN=At5g45960 OS=Arabidopsis thaliana (Mouse-ear cress) PE=2 SV=1	I	Lipid transport and metabolism	PREDICTED: GDSL esterase/lipase At5g45960 [Solanum lycopersicum]
Solyc04g025070.1	9	135	26.2	3	98	23	3	26	5	--	--	--	--	--	--	--	--	Agamous-like MADS-box protein AGL62 GN=AGL62 OS=Arabidopsis thaliana (Mouse-ear cress) PE=1 SV=1	K	Transcription	PREDICTED: agamous-like MADS-box protein AGL62-like [Solanum tuberosum]
Solyc06g082860.3	95	49	26.2	38	29	15.3	52	54	18.5	--	--	--	--	--	[T]	Signal transduction mechanisms	DOMON domain;; Eukaryotic cytochrome b561	Cytochrome b561 and DOMON domain-containing protein At3g07570 (Precursor) GN=At3g07570 OS=Arabidopsis thaliana (Mouse-ear cress) PE=2 SV=1	T	Signal transduction mechanisms	PREDICTED: cytochrome b561 and DOMON domain-containing protein At3g07570-like [Solanum lycopersicum]
Solyc12g006310.2	1	143	26.2	1	0	0.2	1	1	0.3	--	--	Cellular Component: endoplasmic reticulum (GO:0005783);;	--	--	[U]	Intracellular trafficking, secretion, and vesicular transport	Endoplasmic Reticulum-Golgi Intermediate Compartment (ERGIC);; Endoplasmic reticulum vesicle transporter	--	U	Intracellular trafficking, secretion, and vesicular transport	PREDICTED: endoplasmic reticulum-Golgi intermediate compartment protein 3 [Solanum lycopersicum]
Solyc10g077060.2	106	38	26.2	86	31	26.6	89	27	20.2	--	--	Molecular Function: metal ion binding (GO:0046872);;	K16675|0|sly:101258314|K16675 palmitoyltransferase ZDHHC9/14/18 [EC:2.3.1.225] | (RefSeq) probable protein S-acyltransferase 1	--	[R]	General function prediction only	DHHC palmitoyltransferase	Probable protein S-acyltransferase 3 GN=PAT03 OS=Arabidopsis thaliana (Mouse-ear cress) PE=2 SV=1	R	General function prediction only	PREDICTED: probable protein S-acyltransferase 1 [Solanum lycopersicum]
Solyc02g067000.2	60	84	26.2	31	59	20.5	33	47	13.9	--	--	--	--	--	--	--	--	--	--	--	PREDICTED: uncharacterized protein At5g39570-like isoform X1 [Solanum lycopersicum]
Solyc09g074760.1	143	1	26.2	171	0	38.9	187	3	33.1	[B]	Chromatin structure and dynamics	Cellular Component: nucleus (GO:0005634);; Biological Process: regulation of transcription, DNA-templated (GO:0006355);; Molecular Function: sequence-specific DNA binding (GO:0043565);; Molecular Function: protein heterodimerization activity (GO:0046982);;	K08065|7.24761e-99|sly:101254635|K08065 nuclear transcription Y subunit beta | (RefSeq) nuclear transcription factor Y subunit B-5	--	[K]	Transcription	Histone-like transcription factor (CBF/NF-Y) and archaeal histone;; Core histone H2A/H2B/H3/H4	Nuclear transcription factor Y subunit B-5 GN=NFYB5 OS=Arabidopsis thaliana (Mouse-ear cress) PE=2 SV=1	B	Chromatin structure and dynamics	PREDICTED: nuclear transcription factor Y subunit B-5 [Solanum lycopersicum]
Solyc00g110070.2	44	100	26.2	31	103	30.5	25	115	24.4	--	--	--	--	--	--	--	--	--	R	General function prediction only	PREDICTED: uncharacterized protein LOC101263992 [Solanum lycopersicum]
Solyc12g009090.2	94	50	26.2	88	35	28	89	24	19.7	--	--	--	K13528|2.30632e-10|sly:101248747|K13528 mediator of RNA polymerase II transcription subunit 20 | (RefSeq) mediator of RNA polymerase II transcription subunit 20a	--	[E]	Amino acid transport and metabolism	--	Mediator of RNA polymerase II transcription subunit 20a GN=T3B23.10 OS=Arabidopsis thaliana (Mouse-ear cress) PE=1 SV=1	K	Transcription	PREDICTED: mediator of RNA polymerase II transcription subunit 20a-like [Solanum lycopersicum]
Solyc12g049440.2	54	89	26	39	91	29.6	49	86	23.5	--	--	--	--	--	[Z]	Cytoskeleton	F-box domain	Actin-related protein 8 GN=ARP8 OS=Arabidopsis thaliana (Mouse-ear cress) PE=2 SV=1	Z	Cytoskeleton	PREDICTED: actin-related protein 8-like isoform X1 [Solanum tuberosum]
Solyc06g009290.3	104	39	26	64	30	21.4	130	53	31.9	[V]	Defense mechanisms	Molecular Function: ATP binding (GO:0005524);; Biological Process: obsolete ATP catabolic process (GO:0006200);; Cellular Component: integral component of membrane (GO:0016021);; Molecular Function: ATPase activity, coupled to transmembrane movement of substances (GO:0042626);; Biological Process: transmembrane transport (GO:0055085);;	K05658|0|sly:101262724|K05658 ATP-binding cassette, subfamily B (MDR/TAP), member 1 [EC:3.6.3.44] | (RefSeq) ABC transporter B family member 21	ABC transporters (ko02010)	[Q]	Secondary metabolites biosynthesis, transport and catabolism	ABC transporter transmembrane region;; ABC transporter;; AAA domain;; RecF/RecN/SMC N terminal domain;; AAA ATPase domain;; Protein of unknown function, DUF258;; Predicted ATPase of the ABC class;; P-loop containing region of AAA domain;; AAA domain;; AAA domain;; Zeta toxin;; AAA domain (dynein-related subfamily);; Protein of unknown function (DUF1602)	ABC transporter B family member 21 GN=T17J13.110 OS=Arabidopsis thaliana (Mouse-ear cress) PE=1 SV=2	Q	Secondary metabolites biosynthesis, transport and catabolism	PREDICTED: ABC transporter B family member 21 [Solanum lycopersicum]
Solyc08g006450.1	85	58	26	50	28	17.8	52	17	12	--	--	--	--	--	--	--	--	--	--	--	PREDICTED: extensin-like [Solanum lycopersicum]
Solyc09g018365.1	81	62	26	57	54	25.3	39	41	13.9	--	--	--	--	--	--	--	--	--	--	--	PREDICTED: putative uncharacterized protein DDB_G0286901 [Solanum lycopersicum]
Solyc01g068440.2	115	28	26	82	43	28.5	120	43	28.4	--	--	--	--	--	--	--	GDSL/SGNH-like Acyl-Esterase family found in Pmr5 and Cas1p;; PMR5 N terminal Domain	Protein trichome birefringence-like 39 GN=TBL39 OS=Arabidopsis thaliana (Mouse-ear cress) PE=2 SV=1	R	General function prediction only	PREDICTED: protein trichome birefringence-like 40 [Solanum lycopersicum]
Solyc07g005870.3	118	25	26	132	35	38	208	37	42.7	[R]	General function prediction only	--	--	--	--	--	FAD binding domain;; FAD dependent oxidoreductase;; Pyridine nucleotide-disulphide oxidoreductase;; Pyridine nucleotide-disulphide oxidoreductase;; HI0933-like protein;; FAD binding domain;; Thi4 family	--	R	General function prediction only	PREDICTED: uncharacterized protein LOC102604692 isoform X1 [Solanum tuberosum]
Solyc10g081480.2	108	35	26	82	42	28.2	98	27	21.8	--	--	--	--	--	--	--	--	--	S	Function unknown	PREDICTED: uncharacterized protein LOC101263478 isoform X1 [Solanum lycopersicum]
Solyc12g088270.2	33	110	26	37	92	29.4	28	88	20.2	--	--	Molecular Function: serine-type carboxypeptidase activity (GO:0004185);; Biological Process: proteolysis (GO:0006508);;	K16296|7.58221e-44|sot:102585123|K16296 serine carboxypeptidase-like clade I [EC:3.4.16.-] | (RefSeq) serine carboxypeptidase-like 11	--	[OE]	Posttranslational modification, protein turnover, chaperones;; Amino acid transport and metabolism	Serine carboxypeptidase	Serine carboxypeptidase-like 19 chain B (Precursor) GN=F17I14.170 OS=Arabidopsis thaliana (Mouse-ear cress) PE=1 SV=1	O	Posttranslational modification, protein turnover, chaperones	PREDICTED: serine carboxypeptidase-like 11 [Solanum lycopersicum]
Solyc08g083240.3	101	42	26	59	28	19.8	62	46	18.8	--	--	--	--	--	--	--	Protein of unknown function (DUF4005);; IQ calmodulin-binding motif	Protein IQ-DOMAIN 1 GN=IQD1 OS=Arabidopsis thaliana (Mouse-ear cress) PE=1 SV=1	S	Function unknown	PREDICTED: protein IQ-DOMAIN 1-like [Solanum lycopersicum]
Solyc12g035360.2	0	142	25.8	0	21	4.8	0	15	2.6	[R]	General function prediction only	Molecular Function: nucleotide binding (GO:0000166);; Biological Process: photoperiodism, flowering (GO:0048573);; Cellular Component: Cul4-RING E3 ubiquitin ligase complex (GO:0080008);;	K14962|0|sly:101250377|K14962 COMPASS component SWD2 | (RefSeq) WD repeat-containing protein 82-B	mRNA surveillance pathway (ko03015)	[ABO]	RNA processing and modification;; Chromatin structure and dynamics;; Posttranslational modification, protein turnover, chaperones	WD domain, G-beta repeat	Dynein assembly factor with WDR repeat domains 1 GN=DAW1 OS=Chlamydomonas reinhardtii (Chlamydomonas smithii) PE=1 SV=1	A	RNA processing and modification	PREDICTED: WD repeat-containing protein 82-B isoform X1 [Solanum lycopersicum]
Solyc03g117200.3	84	58	25.8	54	26	18.2	48	36	14.6	--	--	--	K10268|5.3729e-61|sly:101265117|K10268 F-box and leucine-rich repeat protein 2/20 | (RefSeq) F-box/LRR-repeat protein 3	--	[R]	General function prediction only	F-box domain	F-box/LRR-repeat protein 16 GN=FBL16 OS=Arabidopsis thaliana (Mouse-ear cress) PE=2 SV=1	R	General function prediction only	PREDICTED: F-box/LRR-repeat protein 3 [Solanum lycopersicum]
Solyc08g059710.3	122	20	25.8	91	12	23.4	96	9	18.3	--	--	--	--	--	--	--	N-terminal C2 in EEIG1 and EHBP1 proteins	--	S	Function unknown	PREDICTED: uncharacterized protein LOC101256695 [Solanum lycopersicum]
Solyc06g050990.3	110	32	25.8	80	36	26.4	44	27	12.4	--	--	--	K03103|0|sly:101244492|K03103 multiple inositol-polyphosphate phosphatase / 2,3-bisphosphoglycerate 3-phosphatase [EC:3.1.3.62 3.1.3.80] | (RefSeq) multiple inositol polyphosphate phosphatase 1	Glycolysis / Gluconeogenesis (ko00010);; Inositol phosphate metabolism (ko00562)	[R]	General function prediction only	Histidine phosphatase superfamily (branch 2)	--	R	General function prediction only	PREDICTED: multiple inositol polyphosphate phosphatase 1 isoform X2 [Solanum lycopersicum]
Solyc10g047110.2	66	76	25.8	56	87	32.6	47	79	21.9	--	--	Molecular Function: binding (GO:0005488);; Molecular Function: oxidoreductase activity (GO:0016491);;	K00430|3.64723e-175|sly:101253636|K00430 peroxidase [EC:1.11.1.7] | (RefSeq) peroxidase 43-like	Phenylpropanoid biosynthesis (ko00940)	--	--	Peroxidase	Peroxidase 43 (Precursor) OS=Arabidopsis thaliana (Mouse-ear cress) PE=3 SV=2	G	Carbohydrate transport and metabolism	PREDICTED: peroxidase 43-like [Solanum lycopersicum]
Solyc02g078210.3	61	80	25.6	44	90	30.5	34	90	21.6	--	--	Molecular Function: acid-amino acid ligase activity (GO:0016881);;	K10581|0|sly:101250073|K10581 ubiquitin-conjugating enzyme E2 O [EC:2.3.2.24] | (RefSeq) probable ubiquitin-conjugating enzyme E2 24	Ubiquitin mediated proteolysis (ko04120)	[O]	Posttranslational modification, protein turnover, chaperones	Ubiquitin-conjugating enzyme	Probable ubiquitin-conjugating enzyme E2 24 GN=T1B8.8 OS=Arabidopsis thaliana (Mouse-ear cress) PE=2 SV=1	O	Posttranslational modification, protein turnover, chaperones	PREDICTED: probable ubiquitin-conjugating enzyme E2 24 [Solanum lycopersicum]
Solyc02g080240.1	97	44	25.6	83	45	29.1	133	36	29.4	--	--	Biological Process: cellulose microfibril organization (GO:0010215);; Biological Process: cell growth (GO:0016049);; Cellular Component: anchored component of membrane (GO:0031225);;	--	--	--	--	COBRA-like protein	COBRA-like protein 10 (Precursor) GN=COBL10 OS=Arabidopsis thaliana (Mouse-ear cress) PE=2 SV=1	R	General function prediction only	PREDICTED: COBRA-like protein 10-like [Solanum tuberosum]
Solyc11g045100.2	57	84	25.6	38	56	21.4	59	48	18.6	--	--	--	--	--	--	--	--	--	S	Function unknown	PREDICTED: intermediate filament protein ifa-3 isoform X1 [Solanum lycopersicum]
Solyc09g064530.3	10	130	25.5	7	83	20.5	8	216	39	--	--	Cellular Component: nucleus (GO:0005634);; Biological Process: regulation of transcription, DNA-templated (GO:0006355);; Biological Process: auxin-activated signaling pathway (GO:0009734);; Molecular Function: protein dimerization activity (GO:0046983);;	K14484|0|sly:101055545|K14484 auxin-responsive protein IAA | (RefSeq) IAA12	Plant hormone signal transduction (ko04075)	--	--	AUX/IAA family	Auxin-responsive protein IAA13 GN=IAA13 OS=Arabidopsis thaliana (Mouse-ear cress) PE=1 SV=2	K	Transcription	IAA12 [Solanum lycopersicum]
Solyc09g042660.3	24	116	25.5	32	100	30.1	29	220	43.4	[RTKL]	General function prediction only;; Signal transduction mechanisms;; Transcription;; Replication, recombination and repair	Molecular Function: protein serine/threonine kinase activity (GO:0004674);; Molecular Function: ATP binding (GO:0005524);; Biological Process: protein phosphorylation (GO:0006468);; Biological Process: signal transduction (GO:0007165);;	--	--	[T]	Signal transduction mechanisms	Protein kinase domain;; Protein tyrosine kinase;; NAF domain;; Kinase-like	CBL-interacting protein kinase 2 OS=Oryza sativa subsp. japonica (Rice) PE=2 SV=1	T	Signal transduction mechanisms	PREDICTED: LOW QUALITY PROTEIN: CBL-interacting protein kinase 2-like [Solanum lycopersicum]
Solyc06g009680.3	124	16	25.5	108	29	31.2	99	19	20.5	--	--	--	K10728|0|sot:102603882|K10728 topoisomerase (DNA) II binding protein 1 | (RefSeq) BRCT domain-containing protein At4g02110-like	--	[L]	Replication, recombination and repair	twin BRCT domain;; BRCA1 C Terminus (BRCT) domain	BRCT domain-containing protein At4g02110 GN=At4g02110 OS=Arabidopsis thaliana (Mouse-ear cress) PE=3 SV=3	L	Replication, recombination and repair	PREDICTED: BRCT domain-containing protein At4g02110 [Solanum lycopersicum]
Solyc02g070040.1	59	81	25.5	44	63	24.4	33	70	17.9	--	--	--	--	--	--	--	--	--	S	Function unknown	PREDICTED: uncharacterized protein LOC101257038 [Solanum lycopersicum]
Solyc07g018230.2	20	119	25.3	21	155	40.1	16	224	41.8	--	--	--	--	--	[S]	Function unknown	--	--	S	Function unknown	PREDICTED: LOW QUALITY PROTEIN: protein YIPF6 homolog [Solanum lycopersicum]
Solyc11g030600.3	23	116	25.3	25	129	35.1	32	133	28.7	[L]	Replication, recombination and repair	Molecular Function: DNA binding (GO:0003677);; Molecular Function: DNA (cytosine-5-)-methyltransferase activity (GO:0003886);; Cellular Component: nucleus (GO:0005634);; Molecular Function: transferase activity, transferring acyl groups (GO:0016746);; Biological Process: C-5 methylation of cytosine (GO:0090116);;	K00558|0|sly:543721|K00558 DNA (cytosine-5)-methyltransferase 1 [EC:2.1.1.37] | (RefSeq) MET, LesMET; DNA (cytosine-5)-methyltransferase	Cysteine and methionine metabolism (ko00270)	--	--	Cytosine specific DNA methyltransferase replication foci domain;; BAH domain;; C-5 cytosine-specific DNA methylase	DNA (cytosine-5)-methyltransferase 1B GN=OJ1506_G02.17 OS=Oryza sativa subsp. japonica (Rice) PE=2 SV=1	K	Transcription	DNA (cytosine-5)-methyltransferase [Solanum lycopersicum]
Solyc01g008870.1	23	116	25.3	12	120	30.1	29	163	33.4	[RTKL]	General function prediction only;; Signal transduction mechanisms;; Transcription;; Replication, recombination and repair	--	K04733|0|sot:102582480|K04733 interleukin-1 receptor-associated kinase 4 [EC:2.7.11.1] | (RefSeq) protein kinase 2B, chloroplastic-like	--	[T]	Signal transduction mechanisms	Protein kinase domain;; Protein tyrosine kinase	Protein kinase 2B, chloroplastic (Precursor) GN=APK2B OS=Arabidopsis thaliana (Mouse-ear cress) PE=2 SV=1	T	Signal transduction mechanisms	PREDICTED: protein kinase 2B, chloroplastic-like [Solanum lycopersicum]
Solyc04g047810.1	86	53	25.3	66	55	27.5	76	45	21.1	--	--	--	--	--	--	--	--	--	L	Replication, recombination and repair	PREDICTED: transcriptional activator DEMETER-like [Solanum tuberosum]
Solyc01g109170.3	102	37	25.3	111	55	37.8	140	57	34.3	--	--	--	--	--	--	--	Cold acclimation protein WCOR413	Cold-regulated 413 plasma membrane protein 2 GN=COR413PM2 OS=Arabidopsis thaliana (Mouse-ear cress) PE=2 SV=1	S	Function unknown	PREDICTED: cold-regulated 413 plasma membrane protein 1 [Solanum lycopersicum]
Solyc02g087080.1	101	38	25.3	94	30	28.2	118	41	27.7	--	--	Molecular Function: peroxidase activity (GO:0004601);; Biological Process: response to oxidative stress (GO:0006979);; Molecular Function: oxidoreductase activity, acting on single donors with incorporation of molecular oxygen, incorporation of two atoms of oxygen (GO:0016702);; Molecular Function: heme binding (GO:0020037);; Biological Process: oxidation-reduction process (GO:0055114);;	K10529|1.06922e-18|sot:102579471|K10529 alpha-dioxygenase [EC:1.-.-.-] | (RefSeq) alpha-dioxygenase 1-like	alpha-Linolenic acid metabolism (ko00592)	[R]	General function prediction only	Animal haem peroxidase	Alpha-dioxygenase 1 (Precursor) GN=T13O15.6 OS=Arabidopsis thaliana (Mouse-ear cress) PE=1 SV=1	R	General function prediction only	PREDICTED: alpha-dioxygenase 1-like [Solanum tuberosum]
Solyc10g005640.3	131	8	25.3	95	7	23.2	83	3	15	[RTKL]	General function prediction only;; Signal transduction mechanisms;; Transcription;; Replication, recombination and repair	--	--	--	[T]	Signal transduction mechanisms	Protein kinase domain;; Protein tyrosine kinase;; Protein phosphatase 2C	Probable protein phosphatase 2C 6 GN=At1g16220 OS=Arabidopsis thaliana (Mouse-ear cress) PE=2 SV=1	T	Signal transduction mechanisms	PREDICTED: probable protein phosphatase 2C 6 [Solanum lycopersicum]
Solyc11g009020.2	135	4	25.3	78	1	18	25	1	4.5	[R]	General function prediction only	Cellular Component: chloroplast stroma (GO:0009570);; Cellular Component: chloroplast envelope (GO:0009941);; Molecular Function: hydrolase activity (GO:0016787);; Biological Process: glucosinolate biosynthetic process (GO:0019761);;	--	--	--	--	Haloacid dehalogenase-like hydrolase;; haloacid dehalogenase-like hydrolase;; HAD-hyrolase-like	Haloacid dehalogenase-like hydrolase domain-containing protein At4g39970 (Precursor) GN=At4g39970 OS=Arabidopsis thaliana (Mouse-ear cress) PE=2 SV=1	R	General function prediction only	PREDICTED: haloacid dehalogenase-like hydrolase domain-containing protein At4g39970 [Solanum lycopersicum]
Solyc01g021700.2	91	48	25.3	53	37	20.5	54	29	14.5	--	--	--	--	--	--	--	--	--	--	--	PREDICTED: uncharacterized protein LOC104115357 [Nicotiana tomentosiformis]
Solyc01g110150.2	56	82	25.1	41	52	21.2	72	88	27.9	--	--	--	--	--	--	--	--	--	S	Function unknown	PREDICTED: nucleolin [Solanum lycopersicum]
Solyc11g066990.2	118	20	25.1	220	14	53.3	197	12	36.4	--	--	--	--	--	--	--	XS domain	--	S	Function unknown	PREDICTED: uncharacterized protein LOC101250274 [Solanum lycopersicum]
Solyc10g052800.1	18	120	25.1	10	13	5.2	14	8	3.8	[C]	Energy production and conversion	Cellular Component: mitochondrial respiratory chain complex I (GO:0005747);; Molecular Function: NADH dehydrogenase (ubiquinone) activity (GO:0008137);; Biological Process: electron transport chain (GO:0022900);; Biological Process: cellular respiration (GO:0045333);; Biological Process: response to cadmium ion (GO:0046686);; Molecular Function: quinone binding (GO:0048038);; Molecular Function: …	--	--	[C]	Energy production and conversion	Respiratory-chain NADH dehydrogenase, 49 Kd subunit	NADH dehydrogenase [ubiquinone] iron-sulfur protein 2 GN=NAD7 OS=Nicotiana sylvestris (Wood tobacco) PE=2 SV=1	C	Energy production and conversion	NADH dehydrogenase subunit 7 (mitochondrion) (mitochondrion) [Brassica juncea var. tumida]
Solyc06g069660.2	105	32	24.9	95	25	27.3	157	43	34.8	--	--	Cellular Component: actin filament (GO:0005884);; Biological Process: actin nucleation (GO:0045010);;	--	--	--	--	C2 domain of PTEN tumour-suppressor protein	Formin-like protein 20 GN=MBK20.20/MBK20.21 OS=Arabidopsis thaliana (Mouse-ear cress) PE=2 SV=3	R	General function prediction only	PREDICTED: formin-like protein 20 [Solanum lycopersicum]
Solyc08g080690.3	123	14	24.9	103	5	24.6	88	19	18.6	--	--	--	--	--	[KB]	Transcription;; Chromatin structure and dynamics	Methyl-CpG binding domain	Methyl-CpG-binding domain-containing protein 6 GN=MBD6 OS=Arabidopsis thaliana (Mouse-ear cress) PE=1 SV=1	S	Function unknown	PREDICTED: uncharacterized protein LOC101264354 isoform X2 [Solanum lycopersicum]
Solyc06g024310.1	109	28	24.9	129	17	33.2	172	13	32.2	--	--	--	--	--	--	--	--	Glycosyltransferase-like At2g41451 {ECO:0000305} (Precursor) OS=Arabidopsis thaliana (Mouse-ear cress) PE=3 SV=1	S	Function unknown	PREDICTED: uncharacterized protein LOC102589348 [Solanum tuberosum]
Solyc04g083140.2	110	27	24.9	106	32	31.4	103	47	26.1	[Q]	Secondary metabolites biosynthesis, transport and catabolism	Molecular Function: monooxygenase activity (GO:0004497);; Molecular Function: iron ion binding (GO:0005506);; Molecular Function: electron carrier activity (GO:0009055);; Cellular Component: integral component of membrane (GO:0016021);; Molecular Function: oxidoreductase activity, acting on paired donors, with incorporation or reduction of molecular oxygen (GO:0016705);; Molecular Function: heme …	K15472|0|sly:101251277|K15472 premnaspirodiene oxygenase [EC:1.14.13.121] | (RefSeq) premnaspirodiene oxygenase	Sesquiterpenoid and triterpenoid biosynthesis (ko00909)	[Q]	Secondary metabolites biosynthesis, transport and catabolism	Cytochrome P450	Premnaspirodiene oxygenase GN=CYP71D55 OS=Hyoscyamus muticus (Egyptian henbane) PE=1 SV=1	Q	Secondary metabolites biosynthesis, transport and catabolism	PREDICTED: premnaspirodiene oxygenase [Solanum lycopersicum]
Solyc07g008330.3	12	124	24.7	21	9	6.8	3	6	1.6	--	--	--	--	--	[Y]	Nuclear structure	SRP40, C-terminal domain	--	Y	Nuclear structure	PREDICTED: suppressor protein SRP40 [Solanum lycopersicum]
Solyc05g009875.1	3	133	24.7	4	3	1.6	4	3	1.2	--	--	--	--	--	--	--	Transmembrane Fragile-X-F protein	--	O	Posttranslational modification, protein turnover, chaperones	PREDICTED: uncharacterized protein LOC101266509 [Solanum lycopersicum]
Solyc10g085570.3	70	66	24.7	66	59	28.5	70	63	23.2	[RTKL]	General function prediction only;; Signal transduction mechanisms;; Transcription;; Replication, recombination and repair	Biological Process: activation of MAPKK activity (GO:0000186);; Molecular Function: MAP kinase kinase kinase activity (GO:0004709);; Molecular Function: ATP binding (GO:0005524);;	K14510|0|sly:543908|K14510 serine/threonine-protein kinase CTR1 [EC:2.7.11.1] | (RefSeq) CTR4; CTR1-like protein kinase	Plant hormone signal transduction (ko04075)	[T]	Signal transduction mechanisms	Ethylene-responsive protein kinase Le-CTR1;; Protein tyrosine kinase;; Protein kinase domain	Serine/threonine-protein kinase CTR1 GN=CTR1 OS=Arabidopsis thaliana (Mouse-ear cress) PE=1 SV=1	T	Signal transduction mechanisms	CTR1-like protein kinase [Solanum lycopersicum]
Solyc09g018490.3	18	118	24.7	10	104	26	6	86	16	--	--	--	--	--	--	--	D-mannose binding lectin	G-type lectin S-receptor-like serine/threonine-protein kinase SD2-5 (Precursor) GN=SD25 OS=Arabidopsis thaliana (Mouse-ear cress) PE=1 SV=1	R	General function prediction only	PREDICTED: G-type lectin S-receptor-like serine/threonine-protein kinase SD2-5 isoform X1 [Solanum lycopersicum]
Solyc08g081520.1	110	26	24.7	89	16	23.9	123	28	26.3	--	--	Molecular Function: ATP binding (GO:0005524);; Cellular Component: mitochondrion (GO:0005739);; Molecular Function: electron carrier activity (GO:0009055);; Cellular Component: chloroplast stroma (GO:0009570);; Cellular Component: stromule (GO:0010319);; Molecular Function: oxidoreductase activity (GO:0016491);; Biological Process: hydrogen peroxide catabolic process (GO:0042744);; Molecular Func…	--	--	--	--	Protein of unknown function (DUF793)	--	S	Function unknown	PREDICTED: uncharacterized protein LOC101246948 [Solanum lycopersicum]
Solyc05g008610.3	5	131	24.7	4	72	17.3	7	187	33.8	--	--	Molecular Function: iron ion binding (GO:0005506);; Molecular Function: procollagen-lysine 5-dioxygenase activity (GO:0008475);; Molecular Function: L-ascorbic acid binding (GO:0031418);; Biological Process: oxidation-reduction process (GO:0055114);;	--	--	[O]	Posttranslational modification, protein turnover, chaperones	2OG-Fe(II) oxygenase superfamily	Uncharacterized PKHD-type hydroxylase At1g22950 GN=At1g22950 OS=Arabidopsis thaliana (Mouse-ear cress) PE=2 SV=2	O	Posttranslational modification, protein turnover, chaperones	PREDICTED: uncharacterized PKHD-type hydroxylase At1g22950 [Solanum lycopersicum]
Solyc03g097010.3	64	72	24.7	76	60	31	65	76	24.6	--	--	Biological Process: phosphatidylinositol biosynthetic process (GO:0006661);;	K03939|3.2832e-78|sly:101244937|K03939 NADH dehydrogenase (ubiquinone) Fe-S protein 6 | (RefSeq) NADH-ubiquinone oxidoreductase-related protein	Oxidative phosphorylation (ko00190)	[C]	Energy production and conversion	Zinc-finger domain	NADH dehydrogenase [ubiquinone] iron-sulfur protein 6, mitochondrial (Precursor) GN=At3g03070 OS=Arabidopsis thaliana (Mouse-ear cress) PE=3 SV=1	C	Energy production and conversion	PREDICTED: NADH dehydrogenase [ubiquinone] iron-sulfur protein 6, mitochondrial [Solanum lycopersicum]
Solyc09g031970.3	92	44	24.7	64	29	21.2	90	42	23	[G]	Carbohydrate transport and metabolism	Cellular Component: cytosol (GO:0005829);; Molecular Function: glycogen phosphorylase activity (GO:0008184);; Biological Process: response to water deprivation (GO:0009414);; Cellular Component: chloroplast (GO:0009507);; Biological Process: starch biosynthetic process (GO:0019252);; Molecular Function: pyridoxal phosphate binding (GO:0030170);; Biological Process: response to cadmium ion (GO:004…	K00688|0|sly:101244113|K00688 glycogen phosphorylase [EC:2.4.1.1] | (RefSeq) alpha-glucan phosphorylase, H isozyme	Starch and sucrose metabolism (ko00500)	[G]	Carbohydrate transport and metabolism	Carbohydrate phosphorylase	Alpha-glucan phosphorylase, H isozyme OS=Solanum tuberosum (Potato) PE=1 SV=1	G	Carbohydrate transport and metabolism	PREDICTED: alpha-glucan phosphorylase, H isozyme [Solanum lycopersicum]
Solyc01g005420.2	111	25	24.7	43	17	13.7	30	10	7	--	--	--	--	--	--	--	C2 domain	--	R	General function prediction only	PREDICTED: uncharacterized protein LOC104086296 [Nicotiana tomentosiformis]
Solyc05g014130.3	60	76	24.7	41	74	26.2	25	24	8.5	--	--	--	--	--	--	--	--	--	S	Function unknown	PREDICTED: uncharacterized protein LOC101251779 [Solanum lycopersicum]
Solyc03g119390.3	59	77	24.7	53	15	15.5	100	9	19	--	--	--	--	--	--	--	Helix-loop-helix DNA-binding domain	Transcription factor BEE 3 GN=F25P22.25 OS=Arabidopsis thaliana (Mouse-ear cress) PE=2 SV=1	K	Transcription	PREDICTED: transcription factor BEE 3 [Solanum lycopersicum]
Solyc08g008330.3	125	10	24.6	87	0	19.8	105	1	18.5	--	--	--	--	--	--	--	--	--	S	Function unknown	PREDICTED: uncharacterized protein LOC101259769 [Solanum lycopersicum]
Solyc06g011374.1	94	41	24.6	71	56	28.9	84	50	23.3	--	--	--	--	--	--	--	--	--	--	--	PREDICTED: coiled-coil domain-containing protein 93 isoform X1 [Solanum lycopersicum]
Solanum_lycopersicum_newGene_3402	64	71	24.6	18	29	10.7	47	39	15	--	--	--	--	--	[D]	Cell cycle control, cell division, chromosome partitioning	--	--	L	Replication, recombination and repair	PREDICTED: uncharacterized protein LOC107062081 [Solanum tuberosum]
Solyc00g024150.3	92	43	24.6	76	34	25	73	25	17.1	[H]	Coenzyme transport and metabolism	Biological Process: pentose-phosphate shunt (GO:0006098);; Biological Process: rRNA processing (GO:0006364);; Biological Process: tetrahydrobiopterin biosynthetic process (GO:0006729);; Molecular Function: 4-alpha-hydroxytetrahydrobiopterin dehydratase activity (GO:0008124);; Biological Process: aromatic amino acid family biosynthetic process (GO:0009073);; Biological Process: chloroplast relocat…	--	--	--	--	Pterin 4 alpha carbinolamine dehydratase	--	S	Function unknown	PREDICTED: uncharacterized protein LOC101265812 [Solanum lycopersicum]
Solyc10g008970.1	68	67	24.6	18	24	9.6	29	32	10.6	--	--	--	--	--	--	--	Protein of unknown function (DUF679)	--	S	Function unknown	PREDICTED: uncharacterized protein LOC101254947 [Solanum lycopersicum]
Solyc10g008205.1	22	113	24.6	21	67	20	11	100	19.3	--	--	--	--	--	--	--	--	Non-specific lipid-transfer protein 13 (Precursor) GN=LTP13 OS=Arabidopsis thaliana (Mouse-ear cress) PE=2 SV=1	R	General function prediction only	PREDICTED: non-specific lipid-transfer protein 13-like isoform X1 [Nicotiana tomentosiformis]
Solyc05g047712.1	75	60	24.6	29	46	17.1	15	10	4.4	--	--	--	--	--	[K]	Transcription	SRF-type transcription factor (DNA-binding and dimerisation domain)	MADS-box transcription factor PHERES 2 GN=T8F5.8 OS=Arabidopsis thaliana (Mouse-ear cress) PE=1 SV=1	K	Transcription	PREDICTED: MADS-box transcription factor PHERES 1-like [Solanum lycopersicum]
Solyc01g109210.2	100	34	24.4	71	33	23.7	148	26	30.3	--	--	--	--	--	--	--	--	--	--	--	PREDICTED: RING-H2 finger protein ATL65 [Solanum lycopersicum]
Solyc01g066510.2	100	34	24.4	70	30	22.8	103	14	20.4	--	--	--	--	--	--	--	--	Protein GAMETE EXPRESSED 2 GN=GEX2 OS=Arabidopsis thaliana (Mouse-ear cress) PE=2 SV=1	R	General function prediction only	PREDICTED: protein GAMETE EXPRESSED 2 isoform X1 [Solanum lycopersicum]
Solyc09g090290.3	33	101	24.4	21	100	27.5	17	161	31	--	--	--	--	--	--	--	RNA recognition motif (a.k.a. RRM, RBD, or RNP domain);; RNA recognition motif. (a.k.a. RRM, RBD, or RNP domain)	--	R	General function prediction only	PREDICTED: uncharacterized protein LOC101262563 isoform X1 [Solanum lycopersicum]
Solyc04g009795.1	35	99	24.4	26	55	18.4	10	32	7.3	--	--	--	--	--	--	--	N-terminal C2 in EEIG1 and EHBP1 proteins	--	V	Defense mechanisms	PREDICTED: uncharacterized protein LOC101251972 [Solanum lycopersicum]
Solyc02g020890.3	134	0	24.4	34	0	7.7	50	0	8.7	--	--	Biological Process: defense response (GO:0006952);; Biological Process: signal transduction (GO:0007165);; Biological Process: response to abiotic stimulus (GO:0009628);; Biological Process: response to jasmonic acid (GO:0009753);; Biological Process: macromolecule localization (GO:0033036);; Biological Process: cellular response to organic substance (GO:0071310);; Biological Process: cellular re…	--	--	[S]	Function unknown	Eukaryotic protein of unknown function (DUF829);; Alpha/beta hydrolase family;; Leucine Rich Repeat	LRR receptor-like serine/threonine-protein kinase GSO2 (Precursor) GN=K23L20.3 OS=Arabidopsis thaliana (Mouse-ear cress) PE=2 SV=2	S	Function unknown	PREDICTED: transmembrane protein 53 [Solanum lycopersicum]
Solyc03g083620.1	35	99	24.4	41	65	24.1	100	76	30.6	--	--	Molecular Function: enzyme inhibitor activity (GO:0004857);; Molecular Function: pectinesterase activity (GO:0030599);; Biological Process: negative regulation of catalytic activity (GO:0043086);;	--	--	--	--	Plant invertase/pectin methylesterase inhibitor	21 kDa protein (Precursor) OS=Daucus carota (Wild carrot) PE=2 SV=1	R	General function prediction only	PREDICTED: 21 kDa protein-like [Solanum lycopersicum]
Solyc06g084770.2	74	59	24.2	41	17	13.2	43	19	10.8	--	--	--	--	--	--	--	--	--	Q	Secondary metabolites biosynthesis, transport and catabolism	PREDICTED: secologanin synthase-like [Solanum tuberosum]
Solyc05g009250.1	113	20	24.2	22	10	7.3	41	9	8.7	--	--	--	--	--	--	--	AP2 domain	Ethylene-responsive transcription factor 11 GN=F3M18.20 OS=Arabidopsis thaliana (Mouse-ear cress) PE=2 SV=1	S	Function unknown	PREDICTED: ethylene-responsive transcription factor CRF4-like [Solanum lycopersicum]
Solyc09g082750.1	126	7	24.2	112	9	27.5	194	3	34.3	--	--	--	--	--	--	--	--	Mediator of RNA polymerase II transcription subunit 32 GN=F25C20.9 OS=Arabidopsis thaliana (Mouse-ear cress) PE=1 SV=1	S	Function unknown	PREDICTED: mediator of RNA polymerase II transcription subunit 32-like [Nicotiana sylvestris]
Solyc01g100070.3	79	54	24.2	44	17	13.9	29	20	8.5	--	--	--	--	--	--	--	--	--	S	Function unknown	PREDICTED: uncharacterized protein LOC104227355 [Nicotiana sylvestris]
Solyc05g026590.2	2	131	24.2	0	27	6.1	1	48	8.5	--	--	Molecular Function: magnesium ion binding (GO:0000287);; Biological Process: metabolic process (GO:0008152);; Molecular Function: terpene synthase activity (GO:0010333);;	--	--	--	--	Terpene synthase, N-terminal domain;; Terpene synthase family, metal binding domain	(3S,6E)-nerolidol synthase 1, chloroplastic (Precursor) OS=Fragaria vesca (Woodland strawberry) PE=1 SV=1	R	General function prediction only	PREDICTED: (3S,6E)-nerolidol synthase 1, chloroplastic-like [Solanum lycopersicum]
Solyc12g042370.2	124	8	24	101	14	26.2	203	13	37.6	[IQR]	Lipid transport and metabolism;; Secondary metabolites biosynthesis, transport and catabolism;; General function prediction only	--	K00079|0|sly:101244166|K00079 carbonyl reductase 1 [EC:1.1.1.184 1.1.1.189 1.1.1.197] | (RefSeq) carbonyl reductase [NADPH] 1	Arachidonic acid metabolism (ko00590)	[Q]	Secondary metabolites biosynthesis, transport and catabolism	short chain dehydrogenase;; Enoyl-(Acyl carrier protein) reductase;; KR domain;; NAD dependent epimerase/dehydratase family	(+)-neomenthol dehydrogenase GN=SDR1 OS=Arabidopsis thaliana (Mouse-ear cress) PE=1 SV=1	Q	Secondary metabolites biosynthesis, transport and catabolism	PREDICTED: carbonyl reductase [NADPH] 1 [Solanum lycopersicum]
Solyc05g045850.2	53	79	24	28	48	17.3	47	47	16.4	[C]	Energy production and conversion	Cellular Component: membrane (GO:0016020);;	K02261|3.87868e-50|sly:101264997|K02261 cytochrome c oxidase subunit 2 | (RefSeq) cytochrome c oxidase subunit 2-like	Oxidative phosphorylation (ko00190)	[C]	Energy production and conversion	Cytochrome C oxidase subunit II, periplasmic domain;; Cytochrome C oxidase subunit II, transmembrane domain	Cytochrome c oxidase subunit 2 GN=COX2 OS=Glycine max (Soybean) PE=3 SV=2	C	Energy production and conversion	cytochrome oxidase subunit 2 [Capsicum annuum]
Solyc06g068580.1	2	130	24	3	69	16.4	2	100	17.8	--	--	--	--	--	--	--	No apical meristem (NAM) protein	NAC domain-containing protein 86 {ECO:0000312|EMBL:AED92405.1} OS=Arabidopsis thaliana (Mouse-ear cress) PE=2 SV=1	S	Function unknown	PREDICTED: NAC domain-containing protein 55-like [Solanum lycopersicum]
Solyc11g039750.2	108	24	24	79	21	22.8	75	10	14.8	--	--	--	K09422|3.68785e-15|cmo:103495663|K09422 myb proto-oncogene protein, plant | (RefSeq) transcriptional activator Myb-like	--	[K]	Transcription	Myb-like DNA-binding domain	Transcription factor MYB44 GN=K8K14.2 OS=Arabidopsis thaliana (Mouse-ear cress) PE=2 SV=1	K	Transcription	PREDICTED: transcriptional activator Myb-like [Cucumis melo]
Solyc08g008285.1	127	5	24	41	2	9.8	89	4	16.2	--	--	--	--	--	--	--	WRKY DNA -binding domain	Probable WRKY transcription factor 41 GN=WRKY41 OS=Arabidopsis thaliana (Mouse-ear cress) PE=2 SV=2	K	Transcription	PREDICTED: probable WRKY transcription factor 33 [Solanum lycopersicum]
Solyc09g072655.1	62	70	24	58	90	33.7	56	94	26.1	--	--	--	--	--	[T]	Signal transduction mechanisms	TPR repeat;; Tetratricopeptide repeat	--	T	Signal transduction mechanisms	PREDICTED: tetratricopeptide repeat protein 7A isoform X1 [Solanum lycopersicum]
Solyc12g010980.2	129	3	24	29	0	6.6	70	3	12.7	--	--	--	K13065|0|sly:101260610|K13065 shikimate O-hydroxycinnamoyltransferase [EC:2.3.1.133] | (RefSeq) acetyl-CoA-benzylalcohol acetyltransferase	Phenylpropanoid biosynthesis (ko00940);; Flavonoid biosynthesis (ko00941);; Stilbenoid, diarylheptanoid and gingerol biosynthesis (ko00945)	--	--	Transferase family	Acetyl-CoA-benzylalcohol acetyltransferase GN=BEAT OS=Clarkia breweri (Fairy fans) PE=1 SV=1	--	--	PREDICTED: acetyl-CoA-benzylalcohol acetyltransferase [Solanum lycopersicum]
Solyc02g011890.1	14	118	24	10	2	2.7	8	10	3.1	--	--	Cellular Component: plasma membrane (GO:0005886);; Biological Process: transport (GO:0006810);; Molecular Function: NADH dehydrogenase (ubiquinone) activity (GO:0008137);; Cellular Component: chloroplast thylakoid membrane (GO:0009535);; Cellular Component: integral component of membrane (GO:0016021);; Biological Process: photosynthesis, light reaction (GO:0019684);; Biological Process: ATP synth…	K05573|2.24985e-13|osa:3131396|K05573 NAD(P)H-quinone oxidoreductase subunit 2 [EC:1.6.5.3] | (RefSeq) ndhB, ndh2, OrsajCp104; NADH dehydrogenase subunit 2	Oxidative phosphorylation (ko00190)	--	--	--	NAD(P)H-quinone oxidoreductase subunit 2 B, chloroplastic {ECO:0000255|HAMAP-Rule:MF_00445} OS=Nymphaea alba (White water-lily) PE=3 SV=1	S	Function unknown	NADH-plastoquinone oxidoreductase subunit 2 (chloroplast) (chloroplast) [Silene paradoxa]
Solyc06g066750.3	58	74	24	75	30	23.9	95	14	19	--	--	--	--	--	--	--	--	Thionin-like protein 2 (Precursor) GN=At1g12663 OS=Arabidopsis thaliana (Mouse-ear cress) PE=3 SV=1	R	General function prediction only	PREDICTED: thionin-like protein 2 [Solanum lycopersicum]
Solyc09g008250.3	101	31	24	119	20	31.6	113	63	30.6	[KAD]	Transcription;; RNA processing and modification;; Cell cycle control, cell division, chromosome partitioning	--	K09422|0|sly:101261262|K09422 myb proto-oncogene protein, plant | (RefSeq) protein blind-like1	--	[K]	Transcription	Myb-like DNA-binding domain;; Myb-like DNA-binding domain	Transcription factor RAX3 GN=T16K5.40 OS=Arabidopsis thaliana (Mouse-ear cress) PE=2 SV=1	K	Transcription	PREDICTED: transcription factor RAX2 [Solanum lycopersicum]
Solyc01g008200.3	35	97	24	23	76	22.5	43	108	26.3	--	--	--	--	--	--	--	--	--	S	Function unknown	PREDICTED: uncharacterized protein LOC101245280 [Solanum lycopersicum]
Solyc10g083930.2	115	17	24	92	21	25.7	203	16	38.1	[O]	Posttranslational modification, protein turnover, chaperones	Molecular Function: isomerase activity (GO:0016853);; Biological Process: cellular protein metabolic process (GO:0044267);;	--	--	[O]	Posttranslational modification, protein turnover, chaperones	Cyclophilin type peptidyl-prolyl cis-trans isomerase/CLD	Peptidyl-prolyl cis-trans isomerase CYP21-4 GN=CYP21-4 OS=Arabidopsis thaliana (Mouse-ear cress) PE=2 SV=1	O	Posttranslational modification, protein turnover, chaperones	PREDICTED: peptidyl-prolyl cis-trans isomerase CYP21-4 [Solanum lycopersicum]
Solyc05g010765.1	99	33	24	66	30	21.9	79	20	17.2	--	--	--	--	--	--	--	F-box domain	Putative F-box protein At1g70970 GN=At1g70970 OS=Arabidopsis thaliana (Mouse-ear cress) PE=4 SV=1	--	--	PREDICTED: putative F-box protein At1g32420 [Solanum lycopersicum]
Solyc09g018030.3	131	0	23.8	97	1	22.3	244	1	42.7	--	--	Biological Process: MAPK cascade (GO:0000165);; Biological Process: respiratory burst involved in defense response (GO:0002679);; Biological Process: protein targeting to membrane (GO:0006612);; Biological Process: membrane fusion (GO:0006944);; Biological Process: systemic acquired resistance, salicylic acid mediated signaling pathway (GO:0009862);; Biological Process: jasmonic acid mediated sig…	--	--	--	--	MAC/Perforin domain	MACPF domain-containing protein CAD1 GN=CAD1 OS=Arabidopsis thaliana (Mouse-ear cress) PE=2 SV=1	S	Function unknown	PREDICTED: MACPF domain-containing protein CAD1-like isoform X2 [Solanum lycopersicum]
Solyc07g066060.3	112	19	23.8	99	24	28	123	27	26.1	[R]	General function prediction only	Molecular Function: nucleotide binding (GO:0000166);; Biological Process: production of ta-siRNAs involved in RNA interference (GO:0010267);; Cellular Component: Cul4-RING E3 ubiquitin ligase complex (GO:0080008);;	K12880|0|sly:101265940|K12880 THO complex subunit 3 | (RefSeq) THO complex subunit 3	RNA transport (ko03013);; Spliceosome (ko03040)	[S]	Function unknown	WD domain, G-beta repeat;; Eukaryotic translation initiation factor eIF2A;; Anaphase-promoting complex subunit 4 WD40 domain	THO complex subunit 3 GN=MDA7.19 OS=Arabidopsis thaliana (Mouse-ear cress) PE=1 SV=1	R	General function prediction only	PREDICTED: THO complex subunit 3 [Solanum lycopersicum]
Solyc04g011590.3	124	7	23.8	94	5	22.5	158	9	29.1	--	--	Cellular Component: integral component of membrane (GO:0016021);;	--	--	[E]	Amino acid transport and metabolism	Transmembrane amino acid transporter protein;; Tryptophan/tyrosine permease family	Lysine histidine transporter 2 GN=F21J9.6 OS=Arabidopsis thaliana (Mouse-ear cress) PE=1 SV=1	E	Amino acid transport and metabolism	PREDICTED: lysine histidine transporter 2-like [Solanum lycopersicum]
Solyc08g008160.3	118	13	23.8	25	12	8.4	25	12	6.4	--	--	Molecular Function: nucleotide binding (GO:0000166);; Cellular Component: Cul4-RING E3 ubiquitin ligase complex (GO:0080008);;	K14841|0|sly:101255904|K14841 ribosome biogenesis protein NSA1 | (RefSeq) WD repeat-containing protein 74	--	[S]	Function unknown	--	--	R	General function prediction only	PREDICTED: WD repeat-containing protein 74 [Solanum lycopersicum]
Solyc02g032230.1	74	57	23.8	69	66	30.7	77	106	31.9	--	--	--	--	--	--	--	Leucine Rich repeats (2 copies);; Leucine Rich Repeat	TMV resistance protein N GN=N OS=Nicotiana glutinosa (Tobacco) PE=1 SV=1	--	--	PREDICTED: TMV resistance protein N-like [Solanum tuberosum]
Solyc11g013687.1	2	129	23.8	0	127	28.9	0	148	25.8	--	--	Biological Process: phosphatidylinositol biosynthetic process (GO:0006661);;	--	--	[S]	Function unknown	Uncharacterised protein family (UPF0220)	--	S	Function unknown	PREDICTED: transmembrane protein 50 homolog [Solanum lycopersicum]
Solyc11g018740.2	28	103	23.8	24	67	20.7	23	115	24	--	--	--	--	--	[OU]	Posttranslational modification, protein turnover, chaperones;; Intracellular trafficking, secretion, and vesicular transport	--	ALBINO3-like protein 3, mitochondrial (Precursor) GN=T22K7_50/T22K7_40 OS=Arabidopsis thaliana (Mouse-ear cress) PE=2 SV=1	OU	Posttranslational modification, protein turnover, chaperones;; Intracellular trafficking, secretion, and vesicular transport	PREDICTED: ALBINO3-like protein 2, chloroplastic [Solanum lycopersicum]
Solyc01g088505.1	76	54	23.6	59	34	21.2	67	48	20	--	--	Molecular Function: GTPase activity (GO:0003924);; Molecular Function: GTP binding (GO:0005525);; Biological Process: obsolete GTP catabolic process (GO:0006184);;	--	--	[UR]	Intracellular trafficking, secretion, and vesicular transport;; General function prediction only	Dynamin central region;; Dynamin family;; Dynamin GTPase effector domain	Dynamin-related protein 1E GN=T2O9.170 OS=Arabidopsis thaliana (Mouse-ear cress) PE=1 SV=1	U	Intracellular trafficking, secretion, and vesicular transport	PREDICTED: dynamin-related protein 1E [Solanum lycopersicum]
Solyc01g104433.1	127	3	23.6	98	6	23.7	59	4	11	--	--	--	--	--	--	--	--	--	--	--	PREDICTED: uncharacterized protein LOC101263064 [Solanum lycopersicum]
Solyc02g062980.2	128	2	23.6	138	4	32.3	173	3	30.6	--	--	--	K12356|7.67604e-20|sot:102582381|K12356 coniferyl-alcohol glucosyltransferase [EC:2.4.1.111] | (RefSeq) anthocyanidin 3-O-glucosyltransferase 5-like	Phenylpropanoid biosynthesis (ko00940)	--	--	--	Anthocyanidin 3-O-glucosyltransferase 5 GN=GT5 OS=Manihot esculenta (Cassava) PE=2 SV=1	CG	Energy production and conversion;; Carbohydrate transport and metabolism	PREDICTED: anthocyanidin 3-O-glucosyltransferase 5-like [Solanum tuberosum]
Solyc04g009050.3	47	83	23.6	50	50	22.8	46	73	20.7	--	--	--	--	--	--	--	--	--	S	Function unknown	PREDICTED: uncharacterized protein LOC101266410 isoform X1 [Solanum lycopersicum]
Solyc01g079110.3	62	68	23.6	30	22	11.8	46	37	14.5	[B]	Chromatin structure and dynamics	Cellular Component: nucleosome (GO:0000786);; Molecular Function: DNA binding (GO:0003677);; Cellular Component: nucleus (GO:0005634);; Biological Process: nucleosome assembly (GO:0006334);; Biological Process: cell proliferation (GO:0008283);; Cellular Component: plastid (GO:0009536);; Molecular Function: protein heterodimerization activity (GO:0046982);;	K11253|3.12736e-78|sot:102584625|K11253 histone H3 | (RefSeq) histone H3.2-like	--	[B]	Chromatin structure and dynamics	Core histone H2A/H2B/H3/H4	Histone H3.2 OS=Triticum aestivum (Wheat) PE=1 SV=2	B	Chromatin structure and dynamics	PREDICTED: histone H3.2-like [Solanum lycopersicum]
Solyc04g015000.2	120	10	23.6	73	2	17.1	92	5	16.9	--	--	--	--	--	--	--	Protein tyrosine kinase;; Protein kinase domain	Probable LRR receptor-like serine/threonine-protein kinase At3g47570 (Precursor) GN=At3g47570 OS=Arabidopsis thaliana (Mouse-ear cress) PE=2 SV=1	S	Function unknown	PREDICTED: probable LRR receptor-like serine/threonine-protein kinase At3g47570-like [Solanum tuberosum]
Solyc01g011000.3	58	72	23.6	52	61	25.7	74	43	20.4	[J]	Translation, ribosomal structure and biogenesis	Molecular Function: translation initiation factor activity (GO:0003743);; Molecular Function: translation elongation factor activity (GO:0003746);; Biological Process: translational initiation (GO:0006413);; Biological Process: translational frameshifting (GO:0006452);; Biological Process: peptidyl-lysine modification to peptidyl-hypusine (GO:0008612);; Molecular Function: ribosome binding (GO:00…	K03263|4.78819e-114|sly:543669|K03263 translation initiation factor 5A | (RefSeq) eIF-5A3, eIF-5A-3; eukaryotic translation initiation factor 5A-3	--	[J]	Translation, ribosomal structure and biogenesis	Eukaryotic elongation factor 5A hypusine, DNA-binding OB fold;; KOW motif	Eukaryotic translation initiation factor 5A-3 OS=Solanum lycopersicum (Tomato) PE=2 SV=1	J	Translation, ribosomal structure and biogenesis	eukaryotic translation initiation factor 5A-3 [Solanum lycopersicum]
Solyc01g096990.3	19	111	23.6	23	99	27.8	12	104	20.2	--	--	--	K20131|0|sly:101253937|K20131 Rab5 GDP/GTP exchange factor | (RefSeq) vacuolar protein sorting-associated protein 9A	--	[U]	Intracellular trafficking, secretion, and vesicular transport	Vacuolar sorting protein 9 (VPS9) domain	Vacuolar protein sorting-associated protein 9A GN=MMB12.26 OS=Arabidopsis thaliana (Mouse-ear cress) PE=1 SV=1	U	Intracellular trafficking, secretion, and vesicular transport	PREDICTED: vacuolar protein sorting-associated protein 9A [Solanum lycopersicum]
Solyc04g079340.3	29	101	23.6	26	24	11.4	21	26	8.2	--	--	--	--	--	--	--	Protein of unknown function, DUF547;; Leucine-zipper of ternary complex factor MIP1	--	S	Function unknown	PREDICTED: uncharacterized protein LOC101262306 isoform X1 [Solanum lycopersicum]
Solyc01g095560.3	73	57	23.6	87	50	31.2	111	41	26.5	--	--	--	--	--	--	--	--	--	--	--	PREDICTED: uncharacterized protein LOC101268041 [Solanum lycopersicum]
Solyc05g041330.1	128	2	23.6	112	0	25.5	101	0	17.6	--	--	--	--	--	[R]	General function prediction only	Ankyrin repeats (3 copies);; Ankyrin repeats (many copies);; Ankyrin repeats (many copies);; Ankyrin repeat;; Ankyrin repeat	--	R	General function prediction only	PREDICTED: uncharacterized protein LOC101249269 isoform X3 [Solanum lycopersicum]
Solyc06g024240.1	33	96	23.5	6	42	10.9	10	6	2.8	--	--	Molecular Function: oxidoreductase activity (GO:0016491);;	--	--	--	--	--	--	S	Function unknown	PREDICTED: uncharacterized protein LOC104434852 [Eucalyptus grandis]
Solyc04g008110.3	9	120	23.5	7	43	11.4	2	49	8.9	[T]	Signal transduction mechanisms	Molecular Function: phosphorelay sensor kinase activity (GO:0000155);; Molecular Function: phosphorelay response regulator activity (GO:0000156);; Biological Process: phosphorelay signal transduction system (GO:0000160);; Molecular Function: phosphoprotein phosphatase activity (GO:0004721);; Molecular Function: osmosensor activity (GO:0005034);; Molecular Function: ATP binding (GO:0005524);; Biol…	K14489|0|sly:101262506|K14489 arabidopsis histidine kinase 2/3/4 (cytokinin receptor) [EC:2.7.13.3] | (RefSeq) histidine kinase 4	Plant hormone signal transduction (ko04075)	[T]	Signal transduction mechanisms	CHASE domain;; Histidine kinase-, DNA gyrase B-, and HSP90-like ATPase;; Response regulator receiver domain;; His Kinase A (phospho-acceptor) domain	Histidine kinase 4 GN=T23K3.2 OS=Arabidopsis thaliana (Mouse-ear cress) PE=1 SV=1	T	Signal transduction mechanisms	PREDICTED: histidine kinase 4 [Solanum lycopersicum]
Solyc10g081340.1	64	65	23.5	44	57	23	47	88	23.5	--	--	--	--	--	--	--	--	Protein PHYTOCHROME KINASE SUBSTRATE 4 GN=PKS4 OS=Arabidopsis thaliana (Mouse-ear cress) PE=1 SV=1	T	Signal transduction mechanisms	PREDICTED: protein PHYTOCHROME KINASE SUBSTRATE 4 [Solanum lycopersicum]
Solyc08g080560.2	59	70	23.5	62	59	27.5	87	90	30.8	--	--	Molecular Function: catalytic activity (GO:0003824);; Biological Process: metabolic process (GO:0008152);; Cellular Component: membrane (GO:0016020);;	--	--	--	--	Domain of unknown function (DUF588)	CASP-like protein 4A4 GN=At4g11655 OS=Arabidopsis thaliana (Mouse-ear cress) PE=2 SV=1	S	Function unknown	PREDICTED: CASP-like protein 4A4 [Solanum lycopersicum]
Solanum_lycopersicum_newGene_4308	18	111	23.5	13	66	18	26	184	36.6	--	--	--	--	--	--	--	Zinc knuckle	--	--	--	PREDICTED: uncharacterized protein LOC107019686 [Solanum pennellii]
Solyc12g006225.1	39	90	23.5	50	63	25.7	50	78	22.3	--	--	--	--	--	--	--	--	--	S	Function unknown	PREDICTED: uncharacterized protein LOC102604079 [Solanum tuberosum]
Solyc02g024040.1	110	18	23.3	100	16	26.4	158	7	28.7	--	--	--	--	--	--	--	--	--	R	General function prediction only	PREDICTED: zinc finger MYM-type protein 1-like [Brachypodium distachyon]
Solyc01g005130.2	95	33	23.3	73	34	24.4	147	38	32.2	--	--	Molecular Function: metal ion binding (GO:0046872);;	--	--	--	--	--	Zinc finger protein 4 GN=ZFP4 OS=Arabidopsis thaliana (Mouse-ear cress) PE=2 SV=2	R	General function prediction only	PREDICTED: zinc finger protein 4-like [Solanum lycopersicum]
Solyc08g082080.3	98	30	23.3	124	33	35.7	116	27	24.9	--	--	Biological Process: amino acid transmembrane transport (GO:0003333);; Cellular Component: plasma membrane (GO:0005886);; Molecular Function: amino acid transmembrane transporter activity (GO:0015171);; Biological Process: proline transport (GO:0015824);; Cellular Component: integral component of membrane (GO:0016021);;	--	--	[E]	Amino acid transport and metabolism	Transmembrane amino acid transporter protein	Probable GABA transporter 2 GN=At5g41800 OS=Arabidopsis thaliana (Mouse-ear cress) PE=1 SV=1	E	Amino acid transport and metabolism	PREDICTED: probable GABA transporter 2 [Solanum lycopersicum]
Solyc01g106150.1	3	125	23.3	2	9	2.5	5	19	4.2	--	--	Cellular Component: intracellular part (GO:0044424);;	--	--	[Z]	Cytoskeleton	Interferon-related developmental regulator (IFRD)	--	Z	Cytoskeleton	PREDICTED: interferon-related developmental regulator 1-like [Solanum lycopersicum]
Solyc08g065197.1	122	6	23.3	37	2	8.9	175	2	30.8	--	--	--	--	--	--	--	--	--	T	Signal transduction mechanisms	PREDICTED: uncharacterized protein LOC101246561 [Solanum lycopersicum]
Solyc10g005800.3	80	48	23.3	95	41	31	117	51	29.3	--	--	Biological Process: mRNA splicing, via spliceosome (GO:0000398);; Cellular Component: spliceosomal complex (GO:0005681);;	K12863|4.44564e-108|sly:101265967|K12863 protein CWC15 | (RefSeq) protein CWC15 homolog	Spliceosome (ko03040)	[S]	Function unknown	Cwf15/Cwc15 cell cycle control protein	--	S	Function unknown	PREDICTED: protein CWC15 homolog [Solanum lycopersicum]
Solyc02g087620.3	21	107	23.3	12	100	25.5	26	121	25.6	--	--	Molecular Function: acid phosphatase activity (GO:0003993);;	K13024|0|sly:101261282|K13024 inositol-hexakisphosphate/diphosphoinositol-pentakisphosphate 1-kinase [EC:2.7.4.24] | (RefSeq) inositol hexakisphosphate and diphosphoinositol-pentakisphosphate kinase 2	Phosphatidylinositol signaling system (ko04070)	[Z]	Cytoskeleton	Histidine phosphatase superfamily (branch 2)	--	Z	Cytoskeleton	PREDICTED: inositol hexakisphosphate and diphosphoinositol-pentakisphosphate kinase 2 isoform X4 [Solanum lycopersicum]
Solyc05g007210.2	26	102	23.3	14	38	11.8	18	17	6.1	--	--	Molecular Function: protein dimerization activity (GO:0046983);;	--	--	--	--	Helix-loop-helix DNA-binding domain	Transcription factor PRE6 GN=T2P11 OS=Arabidopsis thaliana (Mouse-ear cress) PE=1 SV=1	K	Transcription	PREDICTED: transcription factor PRE6-like [Solanum lycopersicum]
Solyc03g112755.1	17	111	23.3	16	60	17.3	25	86	19.3	--	--	Biological Process: multidimensional cell growth (GO:0009825);; Biological Process: auxin polar transport (GO:0009926);; Biological Process: meristem structural organization (GO:0009933);; Biological Process: radial pattern formation (GO:0009956);; Biological Process: leaf morphogenesis (GO:0009965);; Biological Process: leaf vascular tissue pattern formation (GO:0010305);;	--	--	[S]	Function unknown	--	Protein TORNADO 1 GN=MTE17.26 OS=Arabidopsis thaliana (Mouse-ear cress) PE=2 SV=1	S	Function unknown	protein TORNADO 1 [Solanum lycopersicum]
Solyc06g053890.1	57	70	23.1	42	52	21.4	41	62	17.9	--	--	Molecular Function: catalytic activity (GO:0003824);;	K15397|2.46963e-179|sot:102581202|K15397 3-ketoacyl-CoA synthase [EC:2.3.1.199] | (RefSeq) 3-ketoacyl-CoA synthase 20-like	Fatty acid elongation (ko00062)	--	--	FAE1/Type III polyketide synthase-like protein;; Chalcone and stilbene synthases, C-terminal domain	3-ketoacyl-CoA synthase 11 GN=KCS11 OS=Arabidopsis thaliana (Mouse-ear cress) PE=2 SV=1	Q	Secondary metabolites biosynthesis, transport and catabolism	PREDICTED: 3-ketoacyl-CoA synthase 19-like [Solanum tuberosum]
Solyc01g110830.3	64	63	23.1	53	60	25.7	26	38	11.1	--	--	--	K14488|5.33575e-68|sly:101249685|K14488 SAUR family protein | (RefSeq) auxin-responsive protein SAUR21-like	Plant hormone signal transduction (ko04075)	--	--	Auxin responsive protein	Auxin-induced protein 15A OS=Glycine max (Soybean) PE=2 SV=1	S	Function unknown	PREDICTED: auxin-induced protein 15A-like [Solanum lycopersicum]
Solyc08g066140.3	83	44	23.1	90	33	28	90	34	21.6	[J]	Translation, ribosomal structure and biogenesis	Molecular Function: RNA binding (GO:0003723);; Molecular Function: polyribonucleotide nucleotidyltransferase activity (GO:0004654);; Biological Process: mRNA catabolic process (GO:0006402);;	K00962|0|sly:101245783|K00962 polyribonucleotide nucleotidyltransferase [EC:2.7.7.8] | (RefSeq) probable polyribonucleotide nucleotidyltransferase 1, chloroplastic	Purine metabolism (ko00230);; Pyrimidine metabolism (ko00240);; RNA degradation (ko03018)	[R]	General function prediction only	S1 RNA binding domain;; KH domain	Probable polyribonucleotide nucleotidyltransferase 1, chloroplastic (Precursor) GN=OSJNBa0050F10.4 OS=Oryza sativa subsp. japonica (Rice) PE=2 SV=1	A	RNA processing and modification	PREDICTED: probable polyribonucleotide nucleotidyltransferase 1, chloroplastic [Solanum lycopersicum]
Solyc03g120820.3	69	57	22.9	48	52	22.8	50	101	26.3	--	--	--	--	--	[C]	Energy production and conversion	--	--	S	Function unknown	PREDICTED: uncharacterized protein LOC101259623 [Solanum lycopersicum]
Solyc07g043270.3	3	123	22.9	3	1	0.9	1	2	0.5	--	--	Biological Process: nuclear-transcribed mRNA catabolic process (GO:0000956);; Molecular Function: transcription factor activity, sequence-specific DNA binding (GO:0003700);; Molecular Function: hydrolase activity, hydrolyzing O-glycosyl compounds (GO:0004553);; Biological Process: protein N-linked glycosylation (GO:0006487);; Molecular Function: zinc ion binding (GO:0008270);; Biological Process:…	--	--	--	--	FAR1 DNA-binding domain;; MULE transposase domain;; Transposase, Mutator family;; SWIM zinc finger	Protein FAR-RED ELONGATED HYPOCOTYL 3 GN=FHY3 OS=Arabidopsis thaliana (Mouse-ear cress) PE=1 SV=1	K	Transcription	PREDICTED: protein FAR-RED ELONGATED HYPOCOTYL 3 isoform X2 [Solanum lycopersicum]
Solyc02g021400.2	40	86	22.9	22	57	18	22	96	20.5	[J]	Translation, ribosomal structure and biogenesis	Molecular Function: structural constituent of ribosome (GO:0003735);; Cellular Component: ribosome (GO:0005840);; Biological Process: translation (GO:0006412);;	K02979|3.47538e-29|sly:101258605|K02979 small subunit ribosomal protein S28e | (RefSeq) 40S ribosomal protein S28	Ribosome (ko03010)	[J]	Translation, ribosomal structure and biogenesis	Ribosomal protein S28e	40S ribosomal protein S28 GN=RPS28 OS=Zea mays (Maize) PE=3 SV=1	J	Translation, ribosomal structure and biogenesis	PREDICTED: 40S ribosomal protein S28 [Solanum lycopersicum]
Solyc09g091160.1	95	31	22.9	78	10	20	192	12	35.5	--	--	--	--	--	--	--	--	--	R	General function prediction only	PREDICTED: uncharacterized protein LOC101250340 isoform X1 [Solanum lycopersicum]
Solyc00g111370.2	41	85	22.9	37	65	23.2	52	77	22.5	[E]	Amino acid transport and metabolism	--	--	--	--	--	Amino acid permease	--	E	Amino acid transport and metabolism	--
Solyc07g053540.1	31	95	22.9	22	85	24.4	32	72	18.1	--	--	--	--	--	--	--	Fasciclin domain	Fasciclin-like arabinogalactan protein 9 (Precursor) GN=FLA9 OS=Arabidopsis thaliana (Mouse-ear cress) PE=1 SV=1	R	General function prediction only	PREDICTED: fasciclin-like arabinogalactan protein 9 [Solanum lycopersicum]
Solyc06g065440.1	118	8	22.9	110	5	26.2	177	4	31.5	--	--	Molecular Function: metal ion binding (GO:0046872);; Biological Process: response to stimulus (GO:0050896);;	--	--	[R]	General function prediction only	Zinc finger, C2H2 type	Protein SENSITIVE TO PROTON RHIZOTOXICITY 1 GN=STOP1 OS=Arabidopsis thaliana (Mouse-ear cress) PE=2 SV=1	K	Transcription	PREDICTED: LOW QUALITY PROTEIN: protein SENSITIVE TO PROTON RHIZOTOXICITY 1-like [Solanum lycopersicum]
Solyc04g040000.2	52	73	22.7	48	67	26.2	88	68	27.2	--	--	--	--	--	--	--	--	--	S	Function unknown	PREDICTED: uncharacterized protein LOC101257853 [Solanum lycopersicum]
Solyc04g008260.3	67	58	22.7	69	48	26.6	147	53	34.8	[R]	General function prediction only	Molecular Function: acid phosphatase activity (GO:0003993);;	K14379|0|sly:101260420|K14379 tartrate-resistant acid phosphatase type 5 [EC:3.1.3.2] | (RefSeq) purple acid phosphatase 4	--	[O]	Posttranslational modification, protein turnover, chaperones	Calcineurin-like phosphoesterase	Purple acid phosphatase 3 (Precursor) GN=PAP3 OS=Arabidopsis thaliana (Mouse-ear cress) PE=2 SV=1	O	Posttranslational modification, protein turnover, chaperones	PREDICTED: purple acid phosphatase 4 [Solanum lycopersicum]
Solyc01g111750.3	27	98	22.7	27	101	29.1	22	175	34.3	--	--	--	--	--	--	--	Protein of unknown function (DUF3353)	--	S	Function unknown	PREDICTED: uncharacterized protein LOC101245406 [Solanum lycopersicum]
Solyc06g066390.2	101	24	22.7	110	30	31.9	170	31	35	--	--	Biological Process: transcription, DNA-templated (GO:0006351);;	--	--	--	--	AP2 domain	Ethylene-responsive transcription factor WRI1 OS=Arabidopsis thaliana (Mouse-ear cress) PE=2 SV=1	K	Transcription	PREDICTED: AP2-like ethylene-responsive transcription factor At1g16060-like [Solanum tuberosum]
Solyc10g007900.3	78	47	22.7	53	35	20	90	50	24.4	--	--	Molecular Function: monooxygenase activity (GO:0004497);; Molecular Function: iron ion binding (GO:0005506);; Molecular Function: electron carrier activity (GO:0009055);; Molecular Function: oxidoreductase activity, acting on paired donors, with incorporation or reduction of molecular oxygen (GO:0016705);; Molecular Function: heme binding (GO:0020037);; Biological Process: oxidation-reduction pro…	--	--	[QI]	Secondary metabolites biosynthesis, transport and catabolism;; Lipid transport and metabolism	Cytochrome P450	Cytochrome P450 CYP72A219 OS=Panax ginseng (Korean ginseng) PE=2 SV=1	Q	Secondary metabolites biosynthesis, transport and catabolism	PREDICTED: cytochrome P450 CYP72A219-like [Solanum lycopersicum]
Solyc04g079510.2	9	116	22.7	3	152	35.3	11	74	14.8	--	--	Molecular Function: transporter activity (GO:0005215);; Biological Process: transport (GO:0006810);; Cellular Component: membrane (GO:0016020);;	K14638|0|sly:101263607|K14638 solute carrier family 15 (peptide/histidine transporter), member 3/4 | (RefSeq) protein NRT1/ PTR FAMILY 4.5-like	--	[E]	Amino acid transport and metabolism	POT family;; Major Facilitator Superfamily	Protein NRT1/ PTR FAMILY 4.4 GN=F10C21.11 OS=Arabidopsis thaliana (Mouse-ear cress) PE=2 SV=1	P	Inorganic ion transport and metabolism	PREDICTED: protein NRT1/ PTR FAMILY 4.5-like [Solanum lycopersicum]
Solyc03g078830.1	22	103	22.7	8	41	11.2	5	76	14.1	--	--	--	--	--	--	--	Plant protein of unknown function	UPF0481 protein At3g47200 GN=At3g47200 OS=Arabidopsis thaliana (Mouse-ear cress) PE=2 SV=1	--	--	PREDICTED: UPF0481 protein At3g47200-like [Solanum lycopersicum]
Solyc05g046200.3	120	5	22.7	137	2	31.6	181	1	31.7	--	--	Biological Process: defense response (GO:0006952);; Biological Process: response to biotic stimulus (GO:0009607);;	--	--	--	--	Pathogenesis-related protein Bet v I family	MLP-like protein 28 GN=MLP28 OS=Arabidopsis thaliana (Mouse-ear cress) PE=1 SV=1	S	Function unknown	PREDICTED: kirola-like [Solanum lycopersicum]
Solyc01g067700.3	104	21	22.7	71	13	19.1	161	15	30.6	--	--	--	--	--	--	--	--	--	S	Function unknown	PREDICTED: uncharacterized protein LOC101248610 isoform X1 [Solanum lycopersicum]
Solyc09g014870.1	94	31	22.7	69	19	20	105	18	21.4	--	--	Molecular Function: copper ion transmembrane transporter activity (GO:0005375);; Cellular Component: vacuole (GO:0005773);; Biological Process: copper ion transport (GO:0006825);;	K14686|1.08885e-75|sly:101244986|K14686 solute carrier family 31 (copper transporter), member 1 | (RefSeq) copper transporter 6-like	--	[P]	Inorganic ion transport and metabolism	Ctr copper transporter family	Copper transporter 6 GN=COPT6 OS=Arabidopsis thaliana (Mouse-ear cress) PE=2 SV=1	P	Inorganic ion transport and metabolism	PREDICTED: copper transporter 6-like [Solanum tuberosum]
Solyc04g012120.3	14	111	22.7	13	52	14.8	19	47	11.5	--	--	Molecular Function: protein domain specific binding (GO:0019904);;	K06630|0|sot:102577702|K06630 14-3-3 protein epsilon | (RefSeq) RA215; 14-3-3 protein-like protein	--	[O]	Posttranslational modification, protein turnover, chaperones	14-3-3 protein	14-3-3 protein 5 GN=TFT5 OS=Solanum lycopersicum (Tomato) PE=3 SV=1	O	Posttranslational modification, protein turnover, chaperones	14-3-3 protein [Solanum chacoense]
Solyc12g010025.1	61	64	22.7	31	66	22.1	10	62	12.5	[E]	Amino acid transport and metabolism	Molecular Function: aminopeptidase activity (GO:0004177);; Biological Process: proteolysis (GO:0006508);; Biological Process: response to stress (GO:0006950);; Molecular Function: metalloexopeptidase activity (GO:0008235);; Cellular Component: chloroplast (GO:0009507);; Molecular Function: manganese ion binding (GO:0030145);;	K01255|0|sly:101263597|K01255 leucyl aminopeptidase [EC:3.4.11.1] | (RefSeq) lap2; leucine aminopeptidase 1, chloroplastic-like	Glutathione metabolism (ko00480)	[R]	General function prediction only	Cytosol aminopeptidase family, catalytic domain;; Cytosol aminopeptidase family, N-terminal domain	Leucine aminopeptidase 1, chloroplastic (Precursor) GN=LAPA1 OS=Solanum lycopersicum (Tomato) PE=1 SV=1	E	Amino acid transport and metabolism	leucine aminopeptidase, partial [Solanum lycopersicum]
Solyc05g007790.3	78	47	22.7	74	45	27.1	76	58	23.3	--	--	Cellular Component: plasma membrane (GO:0005886);; Cellular Component: integral component of membrane (GO:0016021);;	--	--	--	--	Domain of unknown function (DUF588)	Casparian strip membrane protein 2 GN=SDM1_58t00016 OS=Solanum demissum (Wild potato) PE=3 SV=1	S	Function unknown	PREDICTED: casparian strip membrane protein 2 [Solanum lycopersicum]
Solyc04g011850.1	44	81	22.7	55	99	35.1	121	73	33.8	[O]	Posttranslational modification, protein turnover, chaperones	--	K03676|1.51613e-69|sly:101251465|K03676 glutaredoxin 3 | (RefSeq) monothiol glutaredoxin-S1-like	--	[O]	Posttranslational modification, protein turnover, chaperones	Glutaredoxin	Monothiol glutaredoxin-S1 OS=Arabidopsis thaliana (Mouse-ear cress) PE=3 SV=1	O	Posttranslational modification, protein turnover, chaperones	PREDICTED: monothiol glutaredoxin-S1-like [Solanum lycopersicum]
Solyc01g096420.3	68	57	22.7	47	71	26.9	43	55	17.1	[R]	General function prediction only	Molecular Function: NAD(P)H dehydrogenase (quinone) activity (GO:0003955);; Cellular Component: plasma membrane (GO:0005886);; Cellular Component: chloroplast stroma (GO:0009570);; Biological Process: response to salt stress (GO:0009651);; Biological Process: defense response to bacterium (GO:0042742);; Biological Process: oxidation-reduction process (GO:0055114);;	--	--	[R]	General function prediction only	NADPH-dependent FMN reductase;; Flavodoxin-like fold	NAD(P)H:quinone oxidoreductase OS=Solanum tuberosum (Potato) PE=2 SV=1	R	General function prediction only	PREDICTED: NAD(P)H:quinone oxidoreductase [Solanum lycopersicum]
Solyc05g054960.3	68	57	22.7	32	28	13.7	46	41	15.1	--	--	Cellular Component: integral component of peroxisomal membrane (GO:0005779);; Biological Process: fatty acid beta-oxidation (GO:0006635);; Molecular Function: protein C-terminus binding (GO:0008022);; Molecular Function: zinc ion binding (GO:0008270);; Biological Process: toxin catabolic process (GO:0009407);; Biological Process: protein import into peroxisome matrix (GO:0016558);; Biological Pro…	K13345|0|sly:101252586|K13345 peroxin-12 | (RefSeq) peroxisome biogenesis protein 12	Peroxisome (ko04146)	[O]	Posttranslational modification, protein turnover, chaperones	Pex2 / Pex12 amino terminal region	Peroxisome biogenesis protein 12 GN=T27C4.11 OS=Arabidopsis thaliana (Mouse-ear cress) PE=1 SV=2	O	Posttranslational modification, protein turnover, chaperones	PREDICTED: peroxisome biogenesis protein 12 [Solanum lycopersicum]
Solyc09g005560.3	21	104	22.7	13	53	15	18	152	29.6	--	--	Molecular Function: binding (GO:0005488);; Cellular Component: nucleus (GO:0005634);; Biological Process: transcription, DNA-templated (GO:0006351);;	--	--	[K]	Transcription	Myb/SANT-like DNA-binding domain	Trihelix transcription factor GT-3a GN=T10O8.90 OS=Arabidopsis thaliana (Mouse-ear cress) PE=1 SV=1	K	Transcription	PREDICTED: trihelix transcription factor GT-3b [Solanum lycopersicum]
Solyc06g071880.3	56	68	22.6	33	63	21.9	17	76	16.2	[J]	Translation, ribosomal structure and biogenesis	Molecular Function: structural constituent of ribosome (GO:0003735);; Biological Process: translation (GO:0006412);; Cellular Component: large ribosomal subunit (GO:0015934);;	--	--	[J]	Translation, ribosomal structure and biogenesis	Ribosomal protein L22p/L17e	60S ribosomal protein L17-1 GN=RPL17A OS=Arabidopsis thaliana (Mouse-ear cress) PE=2 SV=1	J	Translation, ribosomal structure and biogenesis	PREDICTED: 60S ribosomal protein L17-1-like [Solanum lycopersicum]
Solyc01g086830.3	60	64	22.6	51	47	22.3	54	53	18.6	--	--	--	--	--	--	--	Probable lipid transfer;; Protease inhibitor/seed storage/LTP family	--	R	General function prediction only	5B protein precursor [Solanum lycopersicum]
Solyc06g062610.2	6	118	22.6	2	98	22.8	1	75	13.2	--	--	--	--	--	[R]	General function prediction only	PPR repeat family;; PPR repeat;; PPR repeat;; Pentatricopeptide repeat domain	Putative pentatricopeptide repeat-containing protein At1g17630 GN=PCMP-E72 OS=Arabidopsis thaliana (Mouse-ear cress) PE=3 SV=1	R	General function prediction only	PREDICTED: putative pentatricopeptide repeat-containing protein At1g17630 [Solanum lycopersicum]
Solyc11g069300.2	91	33	22.6	65	32	22.1	83	46	22.5	--	--	Molecular Function: nucleotide binding (GO:0000166);; Molecular Function: protein kinase activity (GO:0004672);; Biological Process: phosphorylation (GO:0016310);;	K00908|8.55473e-126|sly:101255268|K00908 calcium/calmodulin-dependent protein kinase kinase 1 [EC:2.7.11.17] | (RefSeq) serine/threonine-protein kinase GRIK1	--	[T]	Signal transduction mechanisms	Protein kinase domain	Serine/threonine-protein kinase GRIK1 OS=Arabidopsis thaliana (Mouse-ear cress) PE=1 SV=1	T	Signal transduction mechanisms	PREDICTED: serine/threonine-protein kinase GRIK1 [Solanum lycopersicum]
Solyc01g005020.3	115	9	22.6	73	11	19.1	130	8	24	[P]	Inorganic ion transport and metabolism	Biological Process: sodium ion transport (GO:0006814);; Molecular Function: solute:proton antiporter activity (GO:0015299);; Cellular Component: integral component of membrane (GO:0016021);; Biological Process: sodium ion homeostasis (GO:0055078);; Biological Process: transmembrane transport (GO:0055085);;	--	--	[P]	Inorganic ion transport and metabolism	Sodium/hydrogen exchanger family;; Cyclic nucleotide-binding domain	Sodium/hydrogen exchanger 7 GN=F14H20.5 OS=Arabidopsis thaliana (Mouse-ear cress) PE=1 SV=1	P	Inorganic ion transport and metabolism	plasmalemma Na+/H+ antiporter [Solanum lycopersicum]
Solyc10g049840.1	50	74	22.6	44	49	21.2	43	42	14.8	--	--	--	--	--	--	--	Domain of unknown function (DUF3444)	--	O	Posttranslational modification, protein turnover, chaperones	PREDICTED: uncharacterized protein LOC104114650 [Nicotiana tomentosiformis]
Solyc12g008910.2	117	7	22.6	210	2	48.3	125	3	22.3	[J]	Translation, ribosomal structure and biogenesis	Molecular Function: translation initiation factor activity (GO:0003743);; Biological Process: translational initiation (GO:0006413);;	--	--	[R]	General function prediction only	Translation initiation factor SUI1	--	J	Translation, ribosomal structure and biogenesis	PREDICTED: translation machinery-associated protein 22-like [Solanum lycopersicum]
Solyc03g110960.3	80	44	22.6	59	58	26.6	72	50	21.2	[F]	Nucleotide transport and metabolism	Molecular Function: nucleoside diphosphate kinase activity (GO:0004550);; Molecular Function: ATP binding (GO:0005524);; Cellular Component: nucleus (GO:0005634);; Biological Process: nucleoside diphosphate phosphorylation (GO:0006165);; Biological Process: GTP biosynthetic process (GO:0006183);; Biological Process: UTP biosynthetic process (GO:0006228);; Biological Process: CTP biosynthetic proc…	K00940|1.13343e-139|sly:101244761|K00940 nucleoside-diphosphate kinase [EC:2.7.4.6] | (RefSeq) nucleoside diphosphate kinase 2, chloroplastic	Purine metabolism (ko00230);; Pyrimidine metabolism (ko00240)	[F]	Nucleotide transport and metabolism	Nucleoside diphosphate kinase	Nucleoside diphosphate kinase 2, chloroplastic (Precursor) OS=Nicotiana tabacum (Common tobacco) PE=1 SV=1	F	Nucleotide transport and metabolism	PREDICTED: nucleoside diphosphate kinase 2, chloroplastic [Solanum lycopersicum]
Solyc11g020470.1	67	57	22.6	52	69	27.5	57	54	19.3	--	--	--	--	--	--	--	Polysaccharide biosynthesis	Protein IRX15-LIKE GN=IRX15-L OS=Arabidopsis thaliana (Mouse-ear cress) PE=2 SV=1	S	Function unknown	PREDICTED: glucuronoxylan 4-O-methyltransferase 2 [Solanum lycopersicum]
Solyc11g043130.2	50	74	22.6	35	43	17.8	26	31	9.9	--	--	--	K00888|0|sly:101244832|K00888 phosphatidylinositol 4-kinase A [EC:2.7.1.67] | (RefSeq) phosphatidylinositol 4-kinase alpha 1	Inositol phosphate metabolism (ko00562);; Phosphatidylinositol signaling system (ko04070)	[T]	Signal transduction mechanisms	--	Phosphatidylinositol 4-kinase alpha 1 GN=At1g49340 OS=Arabidopsis thaliana (Mouse-ear cress) PE=1 SV=2	T	Signal transduction mechanisms	PREDICTED: phosphatidylinositol 4-kinase alpha 1 [Solanum lycopersicum]
Solyc03g058953.1	45	79	22.6	56	91	33.5	49	119	29.3	--	--	--	--	--	--	--	hAT family C-terminal dimerisation region	--	--	--	PREDICTED: uncharacterized protein LOC104644328 [Solanum lycopersicum]
Solyc02g085250.3	61	63	22.6	53	71	28.2	59	73	23	[Q]	Secondary metabolites biosynthesis, transport and catabolism	Molecular Function: copper ion binding (GO:0005507);; Cellular Component: mitochondrion (GO:0005739);; Molecular Function: oxidoreductase activity (GO:0016491);; Biological Process: isopentenyl diphosphate biosynthetic process, methylerythritol 4-phosphate pathway (GO:0019288);; Biological Process: hydrogen peroxide catabolic process (GO:0042744);; Biological Process: oxidation-reduction process …	--	--	[H]	Coenzyme transport and metabolism	NAD(P)-binding Rossmann-like domain;; FAD dependent oxidoreductase;; Flavin containing amine oxidoreductase;; Thi4 family;; FAD binding domain;; FAD binding domain	Prolycopene isomerase, chloroplastic (Precursor) GN=CRTISO OS=Solanum lycopersicum (Tomato) PE=1 SV=1	H	Coenzyme transport and metabolism	PREDICTED: pyridine nucleotide-disulfide oxidoreductase domain-containing protein 2 [Solanum lycopersicum]
Solyc01g014320.3	43	80	22.4	30	66	21.9	22	85	18.6	--	--	--	--	--	--	--	SAM dependent carboxyl methyltransferase	Probable S-adenosylmethionine-dependent methyltransferase At5g38100 GN=At5g38100 OS=Arabidopsis thaliana (Mouse-ear cress) PE=2 SV=1	S	Function unknown	PREDICTED: probable S-adenosylmethionine-dependent methyltransferase At5g38100-like [Solanum tuberosum]
Solyc02g089075.1	59	64	22.4	30	35	14.8	43	49	16	--	--	--	--	--	--	--	--	--	--	--	rapid alkalinization factor 5 [Solanum chacoense]
Solyc09g074410.3	66	57	22.4	51	52	23.4	66	71	23.9	[IQR]	Lipid transport and metabolism;; Secondary metabolites biosynthesis, transport and catabolism;; General function prediction only	Molecular Function: 3-oxoacyl-[acyl-carrier-protein] reductase (NADPH) activity (GO:0004316);; Biological Process: oxidation-reduction process (GO:0055114);;	--	--	[R]	General function prediction only	short chain dehydrogenase;; Enoyl-(Acyl carrier protein) reductase;; KR domain	Secoisolariciresinol dehydrogenase (Fragment) OS=Forsythia intermedia (Border forsythia) PE=1 SV=1	Q	Secondary metabolites biosynthesis, transport and catabolism	PREDICTED: zerumbone synthase [Solanum lycopersicum]
Solyc03g083147.1	29	94	22.4	28	73	23	40	103	24.9	--	--	--	--	--	--	--	--	Protein DEFECTIVE IN MERISTEM SILENCING 3 GN=F2K15.110 OS=Arabidopsis thaliana (Mouse-ear cress) PE=1 SV=1	S	Function unknown	PREDICTED: uncharacterized protein LOC102602167 [Solanum tuberosum]
Solyc10g048080.2	5	118	22.4	2	106	24.6	0	110	19.2	--	--	--	K13449|5.81496e-41|sot:102595771|K13449 pathogenesis-related protein 1 | (RefSeq) pathogenesis-related protein 1C-like	Plant hormone signal transduction (ko04075);; Plant-pathogen interaction (ko04626)	[S]	Function unknown	--	Pathogenesis-related protein 1B (Precursor) OS=Nicotiana tabacum (Common tobacco) PE=2 SV=1	S	Function unknown	PREDICTED: pathogenesis-related protein 1B [Nicotiana tomentosiformis]
Solyc12g044850.2	2	121	22.4	1	36	8.4	0	22	3.8	--	--	--	--	--	--	--	--	--	S	Function unknown	PREDICTED: uncharacterized protein LOC101252853 [Solanum lycopersicum]
Solyc04g005570.3	29	94	22.4	15	109	28.2	13	18	5.4	--	--	Biological Process: transport (GO:0006810);; Cellular Component: integral component of membrane (GO:0016021);;	K20352|6.42996e-161|sly:101249259|K20352 p24 family protein delta-1 | (RefSeq) transmembrane emp24 domain-containing protein p24delta9	--	[U]	Intracellular trafficking, secretion, and vesicular transport	emp24/gp25L/p24 family/GOLD	Transmembrane emp24 domain-containing protein p24delta9 (Precursor) GN=At1g26690 OS=Arabidopsis thaliana (Mouse-ear cress) PE=2 SV=1	U	Intracellular trafficking, secretion, and vesicular transport	PREDICTED: transmembrane emp24 domain-containing protein p24delta9 [Solanum lycopersicum]
Solyc11g008320.2	34	89	22.4	40	60	22.8	42	56	17.1	--	--	Molecular Function: DNA binding (GO:0003677);; Molecular Function: oxidoreductase activity (GO:0016491);; Biological Process: oxidation-reduction process (GO:0055114);;	K11450|0|sly:101267859|K11450 lysine-specific histone demethylase 1A [EC:1.-.-.-] | (RefSeq) protein FLOWERING LOCUS D	--	[Q]	Secondary metabolites biosynthesis, transport and catabolism	Flavin containing amine oxidoreductase;; NAD(P)-binding Rossmann-like domain;; FAD dependent oxidoreductase;; Pyridine nucleotide-disulphide oxidoreductase;; FAD binding domain	Protein FLOWERING LOCUS D OS=Arabidopsis thaliana (Mouse-ear cress) PE=1 SV=1	Q	Secondary metabolites biosynthesis, transport and catabolism	PREDICTED: protein FLOWERING LOCUS D [Solanum lycopersicum]
Solyc01g065840.3	120	3	22.4	66	2	15.5	52	2	9.4	--	--	--	--	--	--	--	F-box domain;; Leucine Rich Repeat	Putative F-box/LRR-repeat protein At3g18150 GN=At3g18150 OS=Arabidopsis thaliana (Mouse-ear cress) PE=3 SV=2	R	General function prediction only	PREDICTED: putative F-box/LRR-repeat protein At3g18150 [Solanum lycopersicum]
Solyc01g081050.4	22	100	22.2	33	79	25.5	30	104	23.3	[Q]	Secondary metabolites biosynthesis, transport and catabolism	--	K00142|0|sly:101250338|K00142 acyl-CoA synthetase [EC:6.2.1.-] | (RefSeq) putative acyl-activating enzyme 19	--	[Q]	Secondary metabolites biosynthesis, transport and catabolism	AMP-binding enzyme;; PQQ-like domain;; PQQ-like domain;; PQQ enzyme repeat;; AMP-binding enzyme C-terminal domain	Putative acyl-activating enzyme 19 GN=At5g35930 OS=Arabidopsis thaliana (Mouse-ear cress) PE=2 SV=1	I	Lipid transport and metabolism	PREDICTED: putative acyl-activating enzyme 19 isoform X2 [Solanum lycopersicum]
Solyc06g074250.3	119	3	22.2	166	1	38	296	1	51.7	[U]	Intracellular trafficking, secretion, and vesicular transport	Cellular Component: vacuole (GO:0005773);; Cellular Component: Golgi apparatus (GO:0005794);; Biological Process: response to salt stress (GO:0009651);; Cellular Component: integral component of membrane (GO:0016021);; Biological Process: vesicle-mediated transport (GO:0016192);;	K08515|4.31988e-162|sly:101253496|K08515 vesicle-associated membrane protein 7 | (RefSeq) vesicle-associated membrane protein 714-like	SNARE interactions in vesicular transport (ko04130)	[U]	Intracellular trafficking, secretion, and vesicular transport	Synaptobrevin;; Regulated-SNARE-like domain	Vesicle-associated membrane protein 714 GN=VAMP714 OS=Arabidopsis thaliana (Mouse-ear cress) PE=1 SV=1	U	Intracellular trafficking, secretion, and vesicular transport	PREDICTED: vesicle-associated membrane protein 714 [Solanum lycopersicum]
Solyc11g010800.2	35	87	22.2	27	74	23	23	84	18.6	--	--	Biological Process: metabolic process (GO:0008152);; Molecular Function: transferase activity, transferring hexosyl groups (GO:0016758);;	--	--	[GC]	Carbohydrate transport and metabolism;; Energy production and conversion	--	UDP-glycosyltransferase 91A1 GN=UGT91A1 OS=Arabidopsis thaliana (Mouse-ear cress) PE=2 SV=1	CG	Energy production and conversion;; Carbohydrate transport and metabolism	PREDICTED: UDP-glycosyltransferase 91A1-like [Solanum lycopersicum]
Solyc08g066550.3	62	60	22.2	67	57	28.2	64	79	24.9	--	--	Molecular Function: metal ion binding (GO:0046872);;	--	--	--	--	Ring finger domain;; SWIM zinc finger	--	O	Posttranslational modification, protein turnover, chaperones	PREDICTED: mitogen-activated protein kinase kinase kinase 1-like [Solanum lycopersicum]
Solyc01g107360.3	101	21	22.2	114	13	28.9	241	24	46.1	[R]	General function prediction only	--	--	--	--	--	WD domain, G-beta repeat;; Leucine Rich repeats (2 copies)	--	T	Signal transduction mechanisms	PREDICTED: uncharacterized protein LOC101246386 isoform X1 [Solanum lycopersicum]
Solyc09g016930.1	75	47	22.2	77	48	28.5	118	64	31.7	--	--	Cellular Component: photosystem II (GO:0009523);; Cellular Component: chloroplast thylakoid membrane (GO:0009535);; Biological Process: photosynthetic electron transport in photosystem II (GO:0009772);; Cellular Component: integral component of membrane (GO:0016021);; Molecular Function: chlorophyll binding (GO:0016168);; Biological Process: protein-chromophore linkage (GO:0018298);; Cellular Com…	--	--	--	--	Photosystem II protein	Photosystem II CP43 reaction center protein {ECO:0000255|HAMAP-Rule:MF_01496} (Precursor) OS=Aethionema grandiflorum (Persian stone-cress) PE=3 SV=1	R	General function prediction only	photosystem II CP43 chlorophyll apoprotein, partial [Navia saxicola]
Solyc07g014580.3	23	99	22.2	13	184	44.8	23	127	26.1	--	--	Molecular Function: transferase activity, transferring acyl groups other than amino-acyl groups (GO:0016747);;	--	--	--	--	Transferase family	Shikimate O-hydroxycinnamoyltransferase GN=K19E20.4 OS=Arabidopsis thaliana (Mouse-ear cress) PE=2 SV=1	S	Function unknown	PREDICTED: omega-hydroxypalmitate O-feruloyl transferase-like [Solanum lycopersicum]
Solyc11g006220.2	49	73	22.2	54	43	22.1	26	55	14.1	--	--	Molecular Function: motor activity (GO:0003774);; Molecular Function: actin binding (GO:0003779);; Molecular Function: signal transducer activity (GO:0004871);; Molecular Function: ATP binding (GO:0005524);; Biological Process: signal transduction (GO:0007165);; Cellular Component: integral component of membrane (GO:0016021);; Cellular Component: myosin complex (GO:0016459);;	K10357|0|sly:101253246|K10357 myosin V | (RefSeq) myosin-11	--	[Z]	Cytoskeleton	Myosin head (motor domain);; DIL domain;; IQ calmodulin-binding motif;; Myosin N-terminal SH3-like domain	Myosin-11 GN=T22H22.1 OS=Arabidopsis thaliana (Mouse-ear cress) PE=3 SV=1	Z	Cytoskeleton	PREDICTED: myosin-11 [Solanum lycopersicum]
Solyc11g065557.1	68	54	22.2	60	23	18.9	124	24	25.8	--	--	--	K12448|0|sly:101245366|K12448 UDP-arabinose 4-epimerase [EC:5.1.3.5] | (RefSeq) uncharacterized LOC101245366	Amino sugar and nucleotide sugar metabolism (ko00520)	--	--	Plant mobile domain	Serine/threonine-protein phosphatase 7 long form homolog GN=At1g48120 OS=Arabidopsis thaliana (Mouse-ear cress) PE=2 SV=1	--	--	PREDICTED: serine/threonine-protein phosphatase 7 long form homolog [Solanum lycopersicum]
Solyc01g080170.3	65	56	22	46	44	20.5	247	65	54.3	[E]	Amino acid transport and metabolism	Molecular Function: hydroxymethylglutaryl-CoA lyase activity (GO:0004419);; Biological Process: leucine metabolic process (GO:0006551);;	K01640|0|sly:101259975|K01640 hydroxymethylglutaryl-CoA lyase [EC:4.1.3.4] | (RefSeq) hydroxymethylglutaryl-CoA lyase, mitochondrial-like	Synthesis and degradation of ketone bodies (ko00072);; Valine, leucine and isoleucine degradation (ko00280);; Butanoate metabolism (ko00650);; Peroxisome (ko04146)	[CE]	Energy production and conversion;; Amino acid transport and metabolism	HMGL-like	Hydroxymethylglutaryl-CoA lyase, mitochondrial GN=HMGCL OS=Arabidopsis thaliana (Mouse-ear cress) PE=1 SV=2	CE	Energy production and conversion;; Amino acid transport and metabolism	PREDICTED: hydroxymethylglutaryl-CoA lyase, mitochondrial-like [Solanum lycopersicum]
Solyc03g123500.4	77	44	22	73	47	27.3	134	60	33.8	--	--	Molecular Function: DNA binding (GO:0003677);; Molecular Function: transcription factor activity, sequence-specific DNA binding (GO:0003700);; Cellular Component: nucleus (GO:0005634);; Biological Process: regulation of transcription, DNA-templated (GO:0006355);;	K09286|0|sot:102591860|K09286 EREBP-like factor | (RefSeq) ethylene-responsive transcription factor RAP2-12-like	--	--	--	AP2 domain	Ethylene-responsive transcription factor RAP2-12 GN=T18A20.14 OS=Arabidopsis thaliana (Mouse-ear cress) PE=1 SV=1	K	Transcription	PREDICTED: JERF3 isoform X3 [Solanum lycopersicum]
Solyc01g094580.3	114	7	22	109	4	25.7	128	3	22.8	--	--	Biological Process: polysaccharide catabolic process (GO:0000272);; Molecular Function: transcription factor activity, sequence-specific DNA binding (GO:0003700);; Cellular Component: nucleus (GO:0005634);; Biological Process: regulation of transcription, DNA-templated (GO:0006355);; Biological Process: vernalization response (GO:0010048);; Molecular Function: beta-amylase activity (GO:0016161);;…	K01177|0|sly:101248715|K01177 beta-amylase [EC:3.2.1.2] | (RefSeq) beta-amylase 7	Starch and sucrose metabolism (ko00500)	--	--	Glycosyl hydrolase family 14;; Plant protein of unknown function (DUF822)	Beta-amylase 7 GN=F4I18.14 OS=Arabidopsis thaliana (Mouse-ear cress) PE=2 SV=2	G	Carbohydrate transport and metabolism	PREDICTED: beta-amylase 7 isoform X3 [Solanum lycopersicum]
Solyc12g036673.1	72	48	21.8	69	42	25.3	114	50	28.6	--	--	Molecular Function: transferase activity (GO:0016740);;	--	--	--	--	SAM dependent carboxyl methyltransferase	Salicylate carboxymethyltransferase GN=SAMT OS=Clarkia breweri (Fairy fans) PE=1 SV=1	R	General function prediction only	PREDICTED: salicylate carboxymethyltransferase-like [Solanum lycopersicum]
Solyc07g007190.3	120	0	21.8	2	0	0.5	5	0	0.9	--	--	--	--	--	--	--	--	--	S	Function unknown	PREDICTED: uncharacterized protein LOC101251596 [Solanum lycopersicum]
Solyc01g066525.1	63	57	21.8	44	41	19.4	64	90	26.8	[V]	Defense mechanisms	Biological Process: drug transmembrane transport (GO:0006855);; Molecular Function: drug transmembrane transporter activity (GO:0015238);; Molecular Function: antiporter activity (GO:0015297);; Cellular Component: membrane (GO:0016020);;	K03327|1.01278e-53|sly:101258407|K03327 multidrug resistance protein, MATE family | (RefSeq) protein DETOXIFICATION 55	--	[R]	General function prediction only	MatE	MATE efflux family protein 9 GN=F3L12.7 OS=Arabidopsis thaliana (Mouse-ear cress) PE=2 SV=1	R	General function prediction only	PREDICTED: MATE efflux family protein 5 [Solanum lycopersicum]
Solyc07g005720.3	112	8	21.8	5	6	2.5	8	3	1.9	[S]	Function unknown	Cellular Component: integral component of membrane (GO:0016021);;	--	--	[R]	General function prediction only	Proteolipid membrane potential modulator	UPF0057 membrane protein At4g30660 GN=At4g30660 OS=Arabidopsis thaliana (Mouse-ear cress) PE=2 SV=1	R	General function prediction only	PREDICTED: UPF0057 membrane protein At4g30660-like [Nicotiana tomentosiformis]
Solyc12g056790.2	50	70	21.8	26	56	18.7	98	94	33.4	--	--	Molecular Function: DNA binding (GO:0003677);; Biological Process: regulation of transcription, DNA-templated (GO:0006355);;	--	--	--	--	No apical meristem (NAM) protein	NAC domain-containing protein 78 GN=T32M21.10 OS=Arabidopsis thaliana (Mouse-ear cress) PE=2 SV=2	S	Function unknown	PREDICTED: uncharacterized protein LOC101255476 [Solanum lycopersicum]
Solyc10g084020.1	79	41	21.8	47	33	18.2	70	53	21.4	--	--	--	K14488|1.1876e-92|sly:101248065|K14488 SAUR family protein | (RefSeq) auxin-responsive protein SAUR71-like	Plant hormone signal transduction (ko04075)	--	--	Auxin responsive protein	Auxin-induced protein 6B OS=Glycine max (Soybean) PE=2 SV=1	S	Function unknown	PREDICTED: auxin-induced protein X15-like [Solanum lycopersicum]
Solyc06g071560.3	29	91	21.8	20	40	13.7	44	26	12.2	[T]	Signal transduction mechanisms	--	K04354|0|sly:101256096|K04354 serine/threonine-protein phosphatase 2A regulatory subunit B | (RefSeq) serine/threonine protein phosphatase 2A 55 kDa regulatory subunit B beta isoform	mRNA surveillance pathway (ko03015)	[T]	Signal transduction mechanisms	WD domain, G-beta repeat	Serine/threonine protein phosphatase 2A 55 kDa regulatory subunit B beta isoform GN=PP2AB2 OS=Arabidopsis thaliana (Mouse-ear cress) PE=1 SV=1	T	Signal transduction mechanisms	PREDICTED: serine/threonine protein phosphatase 2A 55 kDa regulatory subunit B beta isoform isoform X1 [Solanum lycopersicum]
Solyc01g009730.2	9	111	21.8	14	107	27.5	10	135	25.2	--	--	--	--	--	--	--	tify domain	--	--	--	PREDICTED: uncharacterized protein LOC102604915 [Solanum tuberosum]
Solyc06g060760.3	84	36	21.8	69	16	19.4	87	38	21.8	[G]	Carbohydrate transport and metabolism	Molecular Function: transporter activity (GO:0005215);; Cellular Component: vacuolar membrane (GO:0005774);; Biological Process: transport (GO:0006810);; Cellular Component: integral component of membrane (GO:0016021);;	K09873|1.36623e-171|sly:543951|K09873 aquaporin TIP | (RefSeq) TIP, LeTIP, RB7; TIP protein	--	[G]	Carbohydrate transport and metabolism	Major intrinsic protein	Probable aquaporin TIP-type RB7-5A OS=Nicotiana tabacum (Common tobacco) PE=1 SV=1	G	Carbohydrate transport and metabolism	TIP protein [Solanum lycopersicum]
Solyc12g007320.1	2	118	21.8	3	7	2.3	0	5	0.9	--	--	--	K10664|0|sly:101255561|K10664 E3 ubiquitin-protein ligase ATL6/9/15/31/42/55 [EC:2.3.2.27] | (RefSeq) E3 ubiquitin-protein ligase ATL42	--	[O]	Posttranslational modification, protein turnover, chaperones	Ring finger domain;; RING-H2 zinc finger;; Zinc finger, C3HC4 type (RING finger);; Zinc finger, C3HC4 type (RING finger);; Zinc finger, C3HC4 type (RING finger);; Anaphase-promoting complex subunit 11 RING-H2 finger	E3 ubiquitin-protein ligase ATL42 (Precursor) GN=ATL42 OS=Arabidopsis thaliana (Mouse-ear cress) PE=1 SV=2	O	Posttranslational modification, protein turnover, chaperones	PREDICTED: E3 ubiquitin-protein ligase ATL42 [Solanum lycopersicum]
Solyc11g039820.2	118	2	21.8	124	1	28.5	248	0	43.2	--	--	Molecular Function: nucleotide binding (GO:0000166);; Molecular Function: protein kinase activity (GO:0004672);; Biological Process: response to stress (GO:0006950);; Biological Process: response to abiotic stimulus (GO:0009628);; Biological Process: phosphorylation (GO:0016310);; Biological Process: single-organism process (GO:0044699);; Biological Process: biological regulation (GO:0065007);;	--	--	[T]	Signal transduction mechanisms	NAF domain	CBL-interacting serine/threonine-protein kinase 6 GN=At4g30960 OS=Arabidopsis thaliana (Mouse-ear cress) PE=1 SV=1	T	Signal transduction mechanisms	PREDICTED: CBL-interacting serine/threonine-protein kinase 6-like [Solanum tuberosum]
Solyc01g009560.1	77	43	21.8	59	30	20.3	40	32	12.5	[R]	General function prediction only	Cellular Component: cytoplasm (GO:0005737);;	--	--	[R]	General function prediction only	Phosphatidylethanolamine-binding protein	CEN-like protein 1 GN=CET1 OS=Nicotiana tabacum (Common tobacco) PE=2 SV=1	R	General function prediction only	PREDICTED: CEN-like protein 1 [Solanum lycopersicum]
Solyc11g065750.2	65	54	21.6	56	78	30.5	94	86	31.3	--	--	--	--	--	[R]	General function prediction only	Armadillo/beta-catenin-like repeat;; HEAT repeats;; HEAT-like repeat;; HEAT repeat	--	S	Function unknown	PREDICTED: armadillo repeat-containing protein 8 [Solanum lycopersicum]
Solyc02g069810.2	16	103	21.6	19	22	9.3	4	16	3.5	--	--	--	--	--	--	--	BAH domain	--	R	General function prediction only	PREDICTED: uncharacterized protein LOC101265200 isoform X1 [Solanum lycopersicum]
Solyc07g065510.3	47	72	21.6	38	45	18.9	65	109	30.3	[R]	General function prediction only	--	K14398|0|sly:101251491|K14398 cleavage and polyadenylation specificity factor subunit 6/7 | (RefSeq) cleavage and polyadenylation specificity factor subunit 6	mRNA surveillance pathway (ko03015)	[R]	General function prediction only	RNA recognition motif. (a.k.a. RRM, RBD, or RNP domain);; RNA recognition motif (a.k.a. RRM, RBD, or RNP domain);; RNA recognition motif. (a.k.a. RRM, RBD, or RNP domain)	Glycine-rich RNA-binding protein 2, mitochondrial (Precursor) GN=At4g13850 OS=Arabidopsis thaliana (Mouse-ear cress) PE=1 SV=1	A	RNA processing and modification	PREDICTED: cleavage and polyadenylation specificity factor subunit 6 [Solanum lycopersicum]
Solyc04g056610.3	86	33	21.6	62	50	25.5	105	46	26.3	--	--	Cellular Component: mitochondrion (GO:0005739);; Biological Process: glycolytic process (GO:0006096);; Biological Process: oligopeptide transport (GO:0006857);; Biological Process: aerobic respiration (GO:0009060);; Cellular Component: plastid (GO:0009536);; Cellular Component: membrane (GO:0016020);; Biological Process: response to cadmium ion (GO:0046686);;	--	--	--	--	--	--	S	Function unknown	PREDICTED: uncharacterized protein LOC101252170 [Solanum lycopersicum]
Solyc07g041240.2	118	1	21.6	73	0	16.6	110	0	19.2	--	--	--	--	--	--	--	--	--	--	--	PREDICTED: probable methyltransferase PMT10 [Solanum lycopersicum]
Solyc12g077595.1	22	97	21.6	14	75	20.3	18	64	14.3	[J]	Translation, ribosomal structure and biogenesis	Biological Process: RNA methylation (GO:0001510);; Molecular Function: structural constituent of ribosome (GO:0003735);; Cellular Component: cell wall (GO:0005618);; Cellular Component: nucleolus (GO:0005730);; Cellular Component: Golgi apparatus (GO:0005794);; Biological Process: translation (GO:0006412);; Cellular Component: chloroplast (GO:0009507);; Biological Process: anatomical structure mo…	K02953|6.77374e-23|aly:ARALYDRAFT_490559|K02953 small subunit ribosomal protein S13e | (RefSeq) ATRPS13A	Ribosome (ko03010)	[J]	Translation, ribosomal structure and biogenesis	Ribosomal protein S15	40S ribosomal protein S13-1 GN=RPS13A OS=Arabidopsis thaliana (Mouse-ear cress) PE=2 SV=1	J	Translation, ribosomal structure and biogenesis	BnaC08g30900D [Brassica napus]
Solyc10g085290.2	27	92	21.6	15	42	13	21	37	10.1	--	--	--	--	--	[T]	Signal transduction mechanisms	BAG domain;; Ubiquitin family	BAG family molecular chaperone regulator 4 GN=BAG4 OS=Arabidopsis thaliana (Mouse-ear cress) PE=1 SV=1	O	Posttranslational modification, protein turnover, chaperones	PREDICTED: BAG family molecular chaperone regulator 4-like [Solanum lycopersicum]
Solyc03g006310.3	52	66	21.5	49	49	22.3	68	61	22.5	--	--	--	--	--	--	--	--	--	S	Function unknown	PREDICTED: uncharacterized protein LOC101255560 isoform X4 [Solanum lycopersicum]
Solyc06g062430.3	41	77	21.5	47	41	20	55	45	17.4	--	--	Molecular Function: iron ion binding (GO:0005506);; Cellular Component: cytoplasm (GO:0005737);; Biological Process: syncytium formation (GO:0006949);; Biological Process: inositol catabolic process (GO:0019310);; Molecular Function: inositol oxygenase activity (GO:0050113);; Biological Process: oxidation-reduction process (GO:0055114);;	K00469|0|sly:101263222|K00469 inositol oxygenase [EC:1.13.99.1] | (RefSeq) inositol oxygenase 1	Ascorbate and aldarate metabolism (ko00053);; Inositol phosphate metabolism (ko00562)	[R]	General function prediction only	Family of unknown function (DUF706)	Inositol oxygenase 1 OS=Arabidopsis thaliana (Mouse-ear cress) PE=2 SV=1	S	Function unknown	PREDICTED: inositol oxygenase 1 [Solanum lycopersicum]
Solyc11g072690.2	45	73	21.5	35	54	20.3	63	65	22.3	[M]	Cell wall/membrane/envelope biogenesis	Cellular Component: cytosol (GO:0005829);; Molecular Function: 3-deoxy-8-phosphooctulonate synthase activity (GO:0008676);; Biological Process: pollen tube growth (GO:0009860);; Biological Process: rhamnogalacturonan II biosynthetic process (GO:0010306);; Molecular Function: lyase activity (GO:0016829);; Biological Process: keto-3-deoxy-D-manno-octulosonic acid biosynthetic process (GO:0019294);;	K01627|0|sly:543766|K01627 2-dehydro-3-deoxyphosphooctonate aldolase (KDO 8-P synthase) [EC:2.5.1.55] | (RefSeq) kdsA; 3-desoxy-D-manno octulosonic acid-8-phosphate synthase	--	--	--	DAHP synthetase I family	2-dehydro-3-deoxyphosphooctonate aldolase 1 GN=KDSA1 OS=Arabidopsis thaliana (Mouse-ear cress) PE=1 SV=2	H	Coenzyme transport and metabolism	3-desoxy-D-manno octulosonic acid-8-phosphate synthase [Solanum lycopersicum]
Solyc02g071590.2	70	48	21.5	30	33	14.3	31	64	16.5	[G]	Carbohydrate transport and metabolism	Molecular Function: transferase activity (GO:0016740);;	K16055|0|sly:101255062|K16055 trehalose 6-phosphate synthase/phosphatase [EC:2.4.1.15 3.1.3.12] | (RefSeq) alpha,alpha-trehalose-phosphate synthase [UDP-forming] 1-like	Starch and sucrose metabolism (ko00500)	[G]	Carbohydrate transport and metabolism	Trehalose-phosphatase	Alpha,alpha-trehalose-phosphate synthase [UDP-forming] 1 GN=TPS1 OS=Arabidopsis thaliana (Mouse-ear cress) PE=1 SV=1	G	Carbohydrate transport and metabolism	PREDICTED: alpha,alpha-trehalose-phosphate synthase [UDP-forming] 1-like isoform X2 [Solanum lycopersicum]
Solyc12g088740.2	48	70	21.5	39	80	27.1	53	93	25.4	--	--	--	--	--	[O]	Posttranslational modification, protein turnover, chaperones	Ring finger domain;; RING-H2 zinc finger;; Zinc finger, C3HC4 type (RING finger);; Zinc finger, C3HC4 type (RING finger)	E3 ubiquitin-protein ligase MBR2 GN=MBR2 OS=Arabidopsis thaliana (Mouse-ear cress) PE=1 SV=1	O	Posttranslational modification, protein turnover, chaperones	PREDICTED: E3 ubiquitin-protein ligase MBR2-like [Solanum lycopersicum]
Solyc04g057900.1	89	29	21.5	31	19	11.4	36	21	9.9	--	--	--	--	--	--	--	--	--	--	--	PREDICTED: uncharacterized protein LOC102598872 [Solanum tuberosum]
Solyc05g049870.3	112	6	21.5	35	2	8.4	12	2	2.4	--	--	Molecular Function: zinc ion binding (GO:0008270);;	K09377|7.69786e-137|sly:101258156|K09377 cysteine and glycine-rich protein | (RefSeq) LIM domain-containing protein WLIM2b-like	--	[TZ]	Signal transduction mechanisms;; Cytoskeleton	LIM domain	LIM domain-containing protein PLIM2a {ECO:0000305} OS=Arabidopsis thaliana (Mouse-ear cress) PE=1 SV=1	TZ	Signal transduction mechanisms;; Cytoskeleton	PREDICTED: LIM domain-containing protein WLIM2b-like [Solanum lycopersicum]
Solyc01g058080.1	69	49	21.5	65	70	30.7	66	131	34.3	--	--	--	K20092|1.67099e-06|sot:102587912|K20092 chromodomain-helicase-DNA-binding protein 1-like [EC:3.6.4.12] | (RefSeq) chromodomain-helicase-DNA-binding protein 1-like	--	--	--	--	--	K	Transcription	PREDICTED: chromodomain-helicase-DNA-binding protein 1-like isoform X2 [Solanum tuberosum]
Solyc01g100790.1	17	100	21.3	12	78	20.5	10	96	18.5	--	--	--	--	--	[R]	General function prediction only	PPR repeat;; PPR repeat family;; PPR repeat;; Pentatricopeptide repeat domain;; DYW family of nucleic acid deaminases;; Tetratricopeptide repeat	Pentatricopeptide repeat-containing protein At1g08070 GN=PCMP-H12 OS=Arabidopsis thaliana (Mouse-ear cress) PE=2 SV=1	R	General function prediction only	PREDICTED: pentatricopeptide repeat-containing protein At3g62890-like [Solanum lycopersicum]
Solyc10g039380.2	47	70	21.3	43	63	24.1	34	82	20.2	--	--	Biological Process: fatty acid beta-oxidation (GO:0006635);; Biological Process: photoperiodism, flowering (GO:0048573);;	--	--	--	--	DNA repair REX1-B	--	S	Function unknown	PREDICTED: uncharacterized protein LOC101254136 isoform X1 [Solanum lycopersicum]
Solyc02g071940.1	4	113	21.3	8	96	23.7	3	219	38.7	--	--	--	--	--	--	--	--	--	R	General function prediction only	hypothetical protein CISIN_1g041913mg [Citrus sinensis]
Solyc11g044660.1	113	4	21.3	100	1	23	123	0	21.4	--	--	Cellular Component: mitochondrion (GO:0005739);; Cellular Component: chloroplast (GO:0009507);;	--	--	--	--	--	--	R	General function prediction only	PREDICTED: uncharacterized protein LOC101507551 [Cicer arietinum]
Solyc08g061840.1	24	93	21.3	17	74	20.7	18	62	13.9	--	--	--	K11366|1.22389e-10|sly:101268016|K11366 ubiquitin carboxyl-terminal hydrolase 22/27/51 [EC:3.4.19.12] | (RefSeq) ubiquitin carboxyl-terminal hydrolase 22	--	[O]	Posttranslational modification, protein turnover, chaperones	--	Ubiquitin carboxyl-terminal hydrolase 22 GN=UBP22 OS=Arabidopsis thaliana (Mouse-ear cress) PE=2 SV=1	O	Posttranslational modification, protein turnover, chaperones	PREDICTED: ubiquitin carboxyl-terminal hydrolase 22 [Solanum lycopersicum]
Solyc08g007260.1	43	74	21.3	33	58	20.7	44	90	23.3	--	--	Cellular Component: membrane (GO:0016020);; Molecular Function: glucuronosyl-N-acetylglucosaminyl-proteoglycan 4-alpha-N-acetylglucosaminyltransferase activity (GO:0050508);;	--	--	[GMW]	Carbohydrate transport and metabolism;; Cell wall/membrane/envelope biogenesis;; Extracellular structures	Exostosin family	Probable glycosyltransferase At5g25310 GN=At5g25310 OS=Arabidopsis thaliana (Mouse-ear cress) PE=3 SV=2	GMW	Carbohydrate transport and metabolism;; Cell wall/membrane/envelope biogenesis;; Extracellular structures	PREDICTED: probable glycosyltransferase At5g25310 [Solanum lycopersicum]
Solyc10g075100.2	61	56	21.3	73	41	26	77	44	21.1	--	--	Biological Process: lipid transport (GO:0006869);; Biological Process: response to stress (GO:0006950);; Molecular Function: lipid binding (GO:0008289);;	--	--	--	--	Protease inhibitor/seed storage/LTP family;; Probable lipid transfer	Non-specific lipid-transfer protein 2 (Precursor) GN=LTP2 OS=Solanum pennellii (Tomato) PE=3 SV=1	T	Signal transduction mechanisms	non-specific lipid transfer protein precursor [Solanum lycopersicum]
Solyc03g031430.1	93	24	21.3	66	8	16.8	99	9	18.8	[O]	Posttranslational modification, protein turnover, chaperones	Biological Process: phosphatidylinositol biosynthetic process (GO:0006661);; Biological Process: nitrogen compound metabolic process (GO:0006807);; Molecular Function: nickel cation binding (GO:0016151);; Biological Process: positive regulation of catalytic activity (GO:0048554);;	K03188|4.20789e-166|sly:543776|K03188 urease accessory protein | (RefSeq) ureF; ureF protein	--	--	--	UreF	Urease accessory protein F GN=UREF OS=Arabidopsis thaliana (Mouse-ear cress) PE=2 SV=1	S	Function unknown	ureF protein [Solanum lycopersicum]
Solyc06g068510.1	4	113	21.3	3	142	33	7	187	33.8	[RTKL]	General function prediction only;; Signal transduction mechanisms;; Transcription;; Replication, recombination and repair	--	--	--	[T]	Signal transduction mechanisms	Protein kinase domain;; Protein tyrosine kinase	Mitogen-activated protein kinase kinase kinase NPK1 GN=NPK1 OS=Nicotiana tabacum (Common tobacco) PE=1 SV=1	T	Signal transduction mechanisms	PREDICTED: mitogen-activated protein kinase kinase kinase NPK1-like [Solanum lycopersicum]
Solyc11g007500.2	98	18	21.1	37	10	10.7	35	13	8.4	--	--	--	--	--	[GC]	Carbohydrate transport and metabolism;; Energy production and conversion	--	Beta-D-glucosyl crocetin beta-1,6-glucosyltransferase GN=UGT94E5 OS=Gardenia jasminoides (Cape jasmine) PE=1 SV=1	CG	Energy production and conversion;; Carbohydrate transport and metabolism	PREDICTED: crocetin glucoside glucosyltransferase-like [Solanum lycopersicum]
Solyc02g082820.3	24	92	21.1	8	59	15.3	9	131	24.4	[D]	Cell cycle control, cell division, chromosome partitioning	Biological Process: regulation of cyclin-dependent protein serine/threonine kinase activity (GO:0000079);; Cellular Component: nucleus (GO:0005634);; Molecular Function: protein kinase binding (GO:0019901);; Biological Process: cell division (GO:0051301);;	K05868|0|sly:543747|K05868 cyclin B | (RefSeq) CycB2; cyclin B2	--	[D]	Cell cycle control, cell division, chromosome partitioning	Cyclin, N-terminal domain;; Cyclin, C-terminal domain	G2/mitotic-specific cyclin-1 OS=Medicago sativa subsp. varia (Alfalfa) PE=2 SV=1	D	Cell cycle control, cell division, chromosome partitioning	cyclin B2 [Solanum lycopersicum]
Solyc04g005350.3	40	76	21.1	37	108	33	40	152	33.4	[R]	General function prediction only	Molecular Function: nucleotide binding (GO:0000166);; Molecular Function: nucleic acid binding (GO:0003676);;	--	--	[O]	Posttranslational modification, protein turnover, chaperones	RNA recognition motif. (a.k.a. RRM, RBD, or RNP domain);; RNA recognition motif (a.k.a. RRM, RBD, or RNP domain);; RNA recognition motif. (a.k.a. RRM, RBD, or RNP domain)	Glycine-rich RNA-binding protein 3, mitochondrial (Precursor) GN=MAF19_30 OS=Arabidopsis thaliana (Mouse-ear cress) PE=2 SV=1	A	RNA processing and modification	PREDICTED: peptidyl-prolyl cis-trans isomerase E [Solanum lycopersicum]
Solyc01g014830.1	24	92	21.1	10	123	30.3	11	131	24.7	--	--	--	--	--	--	--	--	--	R	General function prediction only	PREDICTED: extensin-2-like [Solanum tuberosum]
Solyc12g014470.2	49	67	21.1	52	44	21.9	60	88	25.8	[O]	Posttranslational modification, protein turnover, chaperones	Molecular Function: protein binding (GO:0005515);; Cellular Component: mitochondrion (GO:0005739);;	K03687|0|sly:101266394|K03687 molecular chaperone GrpE | (RefSeq) protein GrpE	--	[O]	Posttranslational modification, protein turnover, chaperones	GrpE	--	O	Posttranslational modification, protein turnover, chaperones	PREDICTED: grpE protein homolog, mitochondrial [Solanum lycopersicum]
Solyc09g015480.1	52	64	21.1	57	42	22.5	54	55	19	--	--	Molecular Function: ATP binding (GO:0005524);; Cellular Component: chloroplast stroma (GO:0009570);; Cellular Component: chromoplast stroma (GO:0009575);; Molecular Function: nucleoside-triphosphatase activity (GO:0017111);;	--	--	--	--	Plant protein of unknown function (DUF825)	Protein Ycf2 A GN=ycf2-A OS=Atropa belladonna (Belladonna) PE=3 SV=1	O	Posttranslational modification, protein turnover, chaperones	PREDICTED: protein ycf2-like [Solanum tuberosum]
Solyc03g007410.3	61	55	21.1	57	70	28.9	83	68	26.3	--	--	Biological Process: single-organism process (GO:0044699);; Molecular Function: protein dimerization activity (GO:0046983);;	K20558|5.63654e-174|sly:101256653|K20558 transcription factor SPEECHLESS | (RefSeq) transcription factor SPEECHLESS	--	--	--	Helix-loop-helix DNA-binding domain	Transcription factor SPEECHLESS GN=MFH8.15 OS=Arabidopsis thaliana (Mouse-ear cress) PE=1 SV=1	K	Transcription	PREDICTED: transcription factor SPEECHLESS [Solanum lycopersicum]
Solyc03g121380.3	35	80	20.9	26	58	19.1	22	89	19.3	--	--	--	--	--	--	--	Occludin homology domain	--	S	Function unknown	PREDICTED: uncharacterized protein LOC101256471 [Solanum lycopersicum]
Solyc11g072790.2	18	97	20.9	21	36	13	29	55	14.6	--	--	Molecular Function: transcription factor activity, sequence-specific DNA binding (GO:0003700);; Cellular Component: nucleus (GO:0005634);; Biological Process: regulation of transcription, DNA-templated (GO:0006355);; Biological Process: multicellular organism development (GO:0007275);; Molecular Function: sequence-specific DNA binding (GO:0043565);;	--	--	--	--	Homeobox domain	WUSCHEL-related homeobox 3 GN=T8O18.10 OS=Arabidopsis thaliana (Mouse-ear cress) PE=2 SV=1	K	Transcription	PREDICTED: WUSCHEL-related homeobox 3-like [Solanum lycopersicum]
Solyc03g025250.3	55	60	20.9	42	61	23.4	58	75	23.2	[V]	Defense mechanisms	Biological Process: drug transmembrane transport (GO:0006855);; Molecular Function: drug transmembrane transporter activity (GO:0015238);; Molecular Function: antiporter activity (GO:0015297);; Cellular Component: membrane (GO:0016020);;	K03327|0|sly:101261785|K03327 multidrug resistance protein, MATE family | (RefSeq) protein DETOXIFICATION 35-like	--	[R]	General function prediction only	MatE	Protein TRANSPARENT TESTA 12 GN=F17J16_80 OS=Arabidopsis thaliana (Mouse-ear cress) PE=2 SV=1	V	Defense mechanisms	PREDICTED: protein TRANSPARENT TESTA 12-like [Solanum lycopersicum]
Solyc05g047400.1	55	60	20.9	44	56	22.8	71	59	22.6	--	--	--	--	--	--	--	MULE transposase domain;; Transposase, Mutator family	Protein FAR1-RELATED SEQUENCE 5 GN=FRS5 OS=Arabidopsis thaliana (Mouse-ear cress) PE=2 SV=1	S	Function unknown	PREDICTED: protein FAR1-RELATED SEQUENCE 5-like [Nicotiana tomentosiformis]
Solyc01g007970.2	30	85	20.9	33	76	24.8	28	116	25.1	[RTKL]	General function prediction only;; Signal transduction mechanisms;; Transcription;; Replication, recombination and repair	Molecular Function: nucleotide binding (GO:0000166);; Molecular Function: protein kinase activity (GO:0004672);;	--	--	--	--	Protein kinase domain;; Protein tyrosine kinase;; Salt stress response/antifungal	Cysteine-rich receptor-like protein kinase 2 (Precursor) GN=CRK2 OS=Arabidopsis thaliana (Mouse-ear cress) PE=2 SV=1	T	Signal transduction mechanisms	PREDICTED: cysteine-rich receptor-like protein kinase 2 [Solanum lycopersicum]
Solyc09g074960.1	56	59	20.9	34	32	15	75	45	20.9	[S]	Function unknown	--	--	--	--	--	OPT oligopeptide transporter protein	Probable metal-nicotianamine transporter YSL7 GN=YSL7 OS=Arabidopsis thaliana (Mouse-ear cress) PE=2 SV=1	S	Function unknown	PREDICTED: probable metal-nicotianamine transporter YSL7-like [Solanum tuberosum]
Solyc10g047970.1	94	21	20.9	84	19	23.4	80	16	16.7	--	--	--	--	--	[B]	Chromatin structure and dynamics	Paired amphipathic helix repeat	Paired amphipathic helix protein Sin3-like 1 GN=SNL1 OS=Arabidopsis thaliana (Mouse-ear cress) PE=1 SV=2	B	Chromatin structure and dynamics	PREDICTED: paired amphipathic helix protein Sin3-like 2-like [Solanum tuberosum]
Solyc05g014230.3	33	82	20.9	22	38	13.7	38	59	16.9	--	--	Molecular Function: zinc ion binding (GO:0008270);; Molecular Function: ligase activity (GO:0016874);;	--	--	[O]	Posttranslational modification, protein turnover, chaperones	Zinc finger, C3HC4 type (RING finger)	--	O	Posttranslational modification, protein turnover, chaperones	PREDICTED: uncharacterized protein LOC101255095 [Solanum lycopersicum]
Solyc10g018980.2	14	101	20.9	6	97	23.4	8	111	20.7	--	--	Molecular Function: nucleotide binding (GO:0000166);; Cellular Component: chloroplast (GO:0009507);;	--	--	--	--	Plant protein of unknown function (DUF825)	Protein Ycf2 {ECO:0000255|HAMAP-Rule:MF_01330} OS=Solanum bulbocastanum (Wild potato) PE=3 SV=1	R	General function prediction only	Ycf2 (chloroplast) [Solanum carolinense]
Solyc08g075100.3	47	68	20.9	30	43	16.6	37	59	16.7	--	--	--	--	--	--	--	Protein of unknown function (DUF1350)	--	S	Function unknown	PREDICTED: uncharacterized protein LOC101256996 [Solanum lycopersicum]
Solyc07g040840.2	54	61	20.9	59	52	25.3	55	59	19.9	--	--	--	--	--	--	--	--	--	--	--	PREDICTED: uncharacterized protein LOC104648452 [Solanum lycopersicum]
Solyc03g031540.2	111	4	20.9	119	1	27.3	147	4	26.3	--	--	Molecular Function: protein kinase activity (GO:0004672);;	--	--	--	--	Protein tyrosine kinase;; Protein kinase domain	Cysteine-rich receptor-like protein kinase 10 (Precursor) GN=F21P8.70 OS=Arabidopsis thaliana (Mouse-ear cress) PE=1 SV=3	T	Signal transduction mechanisms	PREDICTED: cysteine-rich receptor-like protein kinase 10-like [Solanum tuberosum]
Solyc02g068430.3	100	15	20.9	113	13	28.7	145	10	27	[MI]	Cell wall/membrane/envelope biogenesis;; Lipid transport and metabolism	Molecular Function: choline-phosphate cytidylyltransferase activity (GO:0004105);; Biological Process: CDP-choline pathway (GO:0006657);;	K00968|3.21476e-160|sly:101264888|K00968 choline-phosphate cytidylyltransferase [EC:2.7.7.15] | (RefSeq) choline-phosphate cytidylyltransferase 1	Glycerophospholipid metabolism (ko00564)	[I]	Lipid transport and metabolism	Cytidylyltransferase	Choline-phosphate cytidylyltransferase 2 GN=CCT2 OS=Arabidopsis thaliana (Mouse-ear cress) PE=1 SV=1	I	Lipid transport and metabolism	PREDICTED: choline-phosphate cytidylyltransferase 1 [Solanum lycopersicum]
Solyc02g085390.3	62	53	20.9	73	34	24.4	82	40	21.2	[KL]	Transcription;; Replication, recombination and repair	Cellular Component: nucleosome (GO:0000786);; Molecular Function: DNA binding (GO:0003677);; Molecular Function: ATP-dependent DNA helicase activity (GO:0004003);; Molecular Function: ATP binding (GO:0005524);; Biological Process: obsolete ATP catabolic process (GO:0006200);; Biological Process: maintenance of chromatin silencing (GO:0006344);; Biological Process: methylation-dependent chromatin …	K19001|0|sly:101255451|K19001 ATP-dependent DNA helicase | (RefSeq) ATP-dependent DNA helicase DDM1-like	--	[K]	Transcription	SNF2 family N-terminal domain;; Helicase conserved C-terminal domain;; DEAD/DEAH box helicase	ATP-dependent DNA helicase DDM1 GN=At5g66750 OS=Arabidopsis thaliana (Mouse-ear cress) PE=1 SV=1	K	Transcription	PREDICTED: ATP-dependent DNA helicase DDM1-like [Solanum lycopersicum]
Solyc06g035943.1	78	37	20.9	34	13	10.7	48	40	15.3	--	--	Molecular Function: binding (GO:0005488);; Molecular Function: oxidoreductase activity (GO:0016491);;	--	--	[Q]	Secondary metabolites biosynthesis, transport and catabolism	Cytochrome P450	Cytochrome P450 71D7 GN=CYP71D7 OS=Solanum chacoense (Chaco potato) PE=3 SV=1	Q	Secondary metabolites biosynthesis, transport and catabolism	PREDICTED: premnaspirodiene oxygenase-like [Solanum tuberosum]
Solyc06g051350.3	18	97	20.9	11	61	16.4	15	67	14.3	--	--	--	--	--	--	--	GDSL/SGNH-like Acyl-Esterase family found in Pmr5 and Cas1p;; PMR5 N terminal Domain	Protein ESKIMO 1 GN=F27K19.170 OS=Arabidopsis thaliana (Mouse-ear cress) PE=1 SV=1	S	Function unknown	PREDICTED: protein ESKIMO 1-like [Solanum lycopersicum]
Solyc01g058070.1	101	14	20.9	84	18	23.2	129	24	26.6	--	--	--	K11279|5.04756e-06|sot:102587956|K11279 nucleosome assembly protein 1-like 1 | (RefSeq) nucleosome assembly protein 1;4-like	--	--	--	--	--	--	--	--
Solyc03g113300.3	47	67	20.7	43	39	18.7	70	33	17.9	[IQR]	Lipid transport and metabolism;; Secondary metabolites biosynthesis, transport and catabolism;; General function prediction only	Biological Process: metabolic process (GO:0008152);;	--	--	[R]	General function prediction only	Enoyl-(Acyl carrier protein) reductase;; short chain dehydrogenase;; KR domain;; Saccharopine dehydrogenase;; NAD dependent epimerase/dehydratase family;; 3-hydroxyacyl-CoA dehydrogenase, NAD binding domain	(-)-isopiperitenol/(-)-carveol dehydrogenase, mitochondrial (Precursor) OS=Mentha piperita (Peppermint) PE=1 SV=1	Q	Secondary metabolites biosynthesis, transport and catabolism	PREDICTED: short-chain dehydrogenase reductase 3b-like [Solanum lycopersicum]
Solyc04g011810.1	20	94	20.7	14	93	24.4	12	130	24.7	[O]	Posttranslational modification, protein turnover, chaperones	--	K03676|2.45017e-69|sly:101252381|K03676 glutaredoxin 3 | (RefSeq) monothiol glutaredoxin-S1-like	--	[O]	Posttranslational modification, protein turnover, chaperones	Glutaredoxin	Monothiol glutaredoxin-S1 OS=Arabidopsis thaliana (Mouse-ear cress) PE=3 SV=1	O	Posttranslational modification, protein turnover, chaperones	PREDICTED: monothiol glutaredoxin-S1-like [Solanum lycopersicum]
Solyc06g066190.3	111	3	20.7	152	1	34.8	238	4	42.1	--	--	Cellular Component: mitochondrion (GO:0005739);;	--	--	--	--	Ribosomal protein L35	--	S	Function unknown	PREDICTED: uncharacterized protein LOC101258665 [Solanum lycopersicum]
Solyc04g081350.3	83	31	20.7	43	20	14.3	46	30	13.2	--	--	--	K06620|0|sly:101248386|K06620 transcription factor E2F3 | (RefSeq) transcription factor E2FC	--	[K]	Transcription	E2F/DP family winged-helix DNA-binding domain	Transcription factor E2FC GN=T2E6.2 OS=Arabidopsis thaliana (Mouse-ear cress) PE=1 SV=1	K	Transcription	PREDICTED: transcription factor E2FC [Solanum lycopersicum]
Solyc05g051500.3	96	18	20.7	36	3	8.9	34	5	6.8	--	--	--	--	--	--	--	Weak chloroplast movement under blue light	--	S	Function unknown	PREDICTED: WEB family protein At5g16730, chloroplastic-like [Solanum lycopersicum]
Solyc03g083880.3	13	101	20.7	6	62	15.5	3	56	10.3	--	--	--	--	--	--	--	No apical meristem (NAM) protein	NAC domain-containing protein 7 GN=T28K15.1 OS=Arabidopsis thaliana (Mouse-ear cress) PE=2 SV=2	S	Function unknown	PREDICTED: NAC domain-containing protein 7 [Solanum lycopersicum]
Solyc01g073930.3	19	95	20.7	32	74	24.1	72	100	29.9	--	--	Biological Process: signal transduction (GO:0007165);;	K14662|0|sly:101251321|K14662 protein N-terminal asparagine amidohydrolase [EC:3.5.1.121] | (RefSeq) protein N-terminal asparagine amidohydrolase	--	--	--	Protein N-terminal asparagine amidohydrolase	--	S	Function unknown	PREDICTED: protein N-terminal asparagine amidohydrolase [Solanum lycopersicum]
Solyc12g006095.1	9	105	20.7	3	79	18.7	7	124	22.8	[T]	Signal transduction mechanisms	--	--	--	--	--	Plant mobile domain;; Calcineurin-like phosphoesterase	Serine/threonine-protein phosphatase 7 long form homolog GN=At1g48120 OS=Arabidopsis thaliana (Mouse-ear cress) PE=2 SV=1	T	Signal transduction mechanisms	PREDICTED: serine/threonine-protein phosphatase 7 long form homolog [Solanum lycopersicum]
Solyc04g017710.3	72	42	20.7	64	32	21.9	76	43	20.7	--	--	Molecular Function: nucleotide binding (GO:0000166);; Molecular Function: RNA binding (GO:0003723);; Molecular Function: metal ion binding (GO:0046872);;	K12872|0|sot:102577515|K12872 pre-mRNA-splicing factor RBM22/SLT11 | (RefSeq) RRM-containing RNA-binding protein-like protein	Spliceosome (ko03040)	[R]	General function prediction only	RNA recognition motif. (a.k.a. RRM, RBD, or RNP domain);; RNA recognition motif (a.k.a. RRM, RBD, or RNP domain);; RNA recognition motif. (a.k.a. RRM, RBD, or RNP domain)	Zinc finger CCCH domain-containing protein 49 OS=Oryza sativa subsp. japonica (Rice) PE=2 SV=1	A	RNA processing and modification	PREDICTED: LOW QUALITY PROTEIN: zinc finger CCCH domain-containing protein 49-like [Solanum lycopersicum]
Solyc05g025923.1	53	60	20.6	36	66	23.2	52	51	17.9	[L]	Replication, recombination and repair	Molecular Function: RNA binding (GO:0003723);; Molecular Function: RNA-directed DNA polymerase activity (GO:0003964);; Molecular Function: RNA-directed 5'-3' RNA polymerase activity (GO:0003968);; Molecular Function: aspartic-type endopeptidase activity (GO:0004190);; Cellular Component: nucleus (GO:0005634);; Cellular Component: mitochondrion (GO:0005739);; Biological Process: RNA-dependent DNA …	--	--	[R]	General function prediction only	Reverse transcriptase (RNA-dependent DNA polymerase)	RNA-directed DNA polymerase homolog OS=Oenothera berteroana (Bertero&apos;s evening primrose) PE=4 SV=1	R	General function prediction only	polyprotein [Solanum lycopersicum]
Solyc08g081740.3	83	30	20.6	84	23	24.4	97	51	25.8	[O]	Posttranslational modification, protein turnover, chaperones	Molecular Function: ATP binding (GO:0005524);; Biological Process: obsolete ATP catabolic process (GO:0006200);; Molecular Function: ATPase activity (GO:0016887);;	--	--	[O]	Posttranslational modification, protein turnover, chaperones	ATPase family associated with various cellular activities (AAA);; AAA domain;; Holliday junction DNA helicase ruvB N-terminus;; AAA domain (dynein-related subfamily);; Bacterial dnaA protein	Katanin p60 ATPase-containing subunit A1 {ECO:0000255|HAMAP-Rule:MF_03023} GN=At1g80350 OS=Arabidopsis thaliana (Mouse-ear cress) PE=1 SV=1	O	Posttranslational modification, protein turnover, chaperones	PREDICTED: nuclear valosin-containing protein-like [Solanum lycopersicum]
Solyc01g096390.3	93	20	20.6	74	14	20	110	19	22.5	[K]	Transcription	--	K16251|0|sly:778258|K16251 DNA-directed RNA polymerase V subunit 1 [EC:2.7.7.6] | (RefSeq) RPE1; DNA-directed RNA polymerase V subunit 1	--	[K]	Transcription	RNA polymerase Rpb1, domain 2;; RNA polymerase Rpb1, domain 1;; RNA polymerase Rpb1, domain 3	DNA-directed RNA polymerase V subunit 1 GN=At2g40030 OS=Arabidopsis thaliana (Mouse-ear cress) PE=1 SV=1	K	Transcription	PREDICTED: LOW QUALITY PROTEIN: DNA-directed RNA polymerase V subunit 1 [Solanum lycopersicum]
Solyc01g107710.2	109	4	20.6	84	5	20.3	41	11	9.1	--	--	--	--	--	--	--	Root cap	--	R	General function prediction only	PREDICTED: uncharacterized protein LOC101254643 [Solanum lycopersicum]
Solyc05g051920.3	62	51	20.6	47	53	22.8	85	52	23.9	[GEPR]	Carbohydrate transport and metabolism;; Amino acid transport and metabolism;; Inorganic ion transport and metabolism;; General function prediction only	--	--	--	[G]	Carbohydrate transport and metabolism	Major Facilitator Superfamily;; Sugar (and other) transporter	--	G	Carbohydrate transport and metabolism	PREDICTED: thiamine pathway transporter THI73-like [Solanum lycopersicum]
Solyc05g016320.2	67	45	20.4	50	36	19.6	71	25	16.7	--	--	Molecular Function: glucuronosyl-N-acetylglucosaminyl-proteoglycan 4-alpha-N-acetylglucosaminyltransferase activity (GO:0050508);;	--	--	[GMW]	Carbohydrate transport and metabolism;; Cell wall/membrane/envelope biogenesis;; Extracellular structures	Exostosin family	Probable glycosyltransferase At5g03795 GN=At5g03795 OS=Arabidopsis thaliana (Mouse-ear cress) PE=3 SV=2	GMW	Carbohydrate transport and metabolism;; Cell wall/membrane/envelope biogenesis;; Extracellular structures	PREDICTED: probable glycosyltransferase At5g03795 [Solanum lycopersicum]
Solyc08g075450.3	45	67	20.4	31	66	22.1	32	71	17.9	--	--	Cellular Component: membrane (GO:0016020);;	--	--	--	--	EamA-like transporter family	WAT1-related protein At4g19185 GN=At4g19185 OS=Arabidopsis thaliana (Mouse-ear cress) PE=2 SV=1	S	Function unknown	PREDICTED: WAT1-related protein At4g19185-like [Solanum lycopersicum]
Solyc01g017170.1	55	57	20.4	63	62	28.5	70	70	24.4	[C]	Energy production and conversion	Biological Process: transport (GO:0006810);; Molecular Function: NADH dehydrogenase (ubiquinone) activity (GO:0008137);; Cellular Component: chloroplast thylakoid membrane (GO:0009535);; Cellular Component: integral component of membrane (GO:0016021);; Biological Process: photosynthesis, light reaction (GO:0019684);; Cellular Component: intracellular ribonucleoprotein complex (GO:0030529);; Biolo…	--	--	[C]	Energy production and conversion	NADH-Ubiquinone/plastoquinone (complex I), various chains	NAD(P)H-quinone oxidoreductase subunit 2 A, chloroplastic {ECO:0000255|HAMAP-Rule:MF_00445} OS=Coffea arabica (Arabian coffee) PE=3 SV=1	C	Energy production and conversion	NADH-plastoquinone oxidoreductase subunit 2 (chloroplast) [Berberis bealei]
Solyc06g074790.1	18	94	20.4	18	71	20.3	21	136	27.3	--	--	Cellular Component: nucleosome (GO:0000786);; Molecular Function: DNA binding (GO:0003677);; Cellular Component: nucleus (GO:0005634);; Biological Process: nucleosome assembly (GO:0006334);; Molecular Function: protein heterodimerization activity (GO:0046982);;	K11252|6.14683e-58|sly:778282|K11252 histone H2B | (RefSeq) H2B-1, LeH2B-1; histone H2B	--	[B]	Chromatin structure and dynamics	Core histone H2A/H2B/H3/H4	Histone H2B.1 GN=H2B-1 OS=Solanum lycopersicum (Tomato) PE=2 SV=4	B	Chromatin structure and dynamics	histone H2B.1 [Solanum lycopersicum]
Solyc10g062020.1	62	50	20.4	39	81	27.3	43	30	12.7	[CP]	Energy production and conversion;; Inorganic ion transport and metabolism	Cellular Component: mitochondrial inner membrane (GO:0005743);; Molecular Function: NADH dehydrogenase (ubiquinone) activity (GO:0008137);; Cellular Component: integral component of membrane (GO:0016021);; Biological Process: ATP synthesis coupled electron transport (GO:0042773);;	--	--	[C]	Energy production and conversion	NADH-Ubiquinone oxidoreductase (complex I), chain 5 N-terminus;; NADH-Ubiquinone/plastoquinone (complex I), various chains	NADH-ubiquinone oxidoreductase chain 5 GN=ND5 OS=Oenothera berteroana (Bertero&apos;s evening primrose) PE=2 SV=2	C	Energy production and conversion	NADH dehydrogenase subunit 5 (mitochondrion) [Capsicum annuum]
Solyc09g064440.3	54	58	20.4	32	22	12.3	13	12	4.4	[V]	Defense mechanisms	--	--	--	[Q]	Secondary metabolites biosynthesis, transport and catabolism	ABC transporter transmembrane region;; ABC transporter;; AAA domain;; P-loop containing region of AAA domain;; Miro-like protein;; 50S ribosome-binding GTPase;; Dynamin family;; Molybdopterin guanine dinucleotide synthesis protein B	ABC transporter C family member 5 GN=F20D22.11 OS=Arabidopsis thaliana (Mouse-ear cress) PE=2 SV=2	Q	Secondary metabolites biosynthesis, transport and catabolism	PREDICTED: ABC transporter C family member 5 [Solanum lycopersicum]
Solyc02g062917.1	51	61	20.4	39	43	18.7	60	70	22.6	--	--	--	--	--	[R]	General function prediction only	PPR repeat	Pentatricopeptide repeat-containing protein At5g59600 GN=PCMP-E1 OS=Arabidopsis thaliana (Mouse-ear cress) PE=2 SV=1	R	General function prediction only	PREDICTED: pentatricopeptide repeat-containing protein At4g02750-like [Nicotiana sylvestris]
Solyc07g022820.3	48	64	20.4	37	56	21.2	42	38	13.9	--	--	--	--	--	--	--	--	--	R	General function prediction only	PREDICTED: uncharacterized protein LOC102583759 [Solanum tuberosum]
Solyc10g079070.2	92	20	20.4	59	11	15.9	92	12	18.1	--	--	--	--	--	--	--	Helix-loop-helix DNA-binding domain	Transcription factor bHLH48 GN=MHK10.2 OS=Arabidopsis thaliana (Mouse-ear cress) PE=2 SV=1	K	Transcription	PREDICTED: transcription factor bHLH48-like [Solanum lycopersicum]
Solyc06g009280.1	87	25	20.4	47	29	17.3	41	38	13.8	[V]	Defense mechanisms	Molecular Function: ATP binding (GO:0005524);; Biological Process: obsolete ATP catabolic process (GO:0006200);; Cellular Component: integral component of membrane (GO:0016021);; Molecular Function: ATPase activity, coupled to transmembrane movement of substances (GO:0042626);; Biological Process: transmembrane transport (GO:0055085);;	K05658|0|sot:102590129|K05658 ATP-binding cassette, subfamily B (MDR/TAP), member 1 [EC:3.6.3.44] | (RefSeq) ABC transporter B family member 21-like	ABC transporters (ko02010)	[Q]	Secondary metabolites biosynthesis, transport and catabolism	ABC transporter transmembrane region;; ABC transporter;; AAA domain;; RecF/RecN/SMC N terminal domain;; Predicted ATPase of the ABC class;; AAA ATPase domain;; AAA domain;; Protein of unknown function, DUF258;; P-loop containing region of AAA domain;; AAA domain;; Zeta toxin;; Protein of unknown function (DUF1602)	ABC transporter B family member 21 GN=T17J13.110 OS=Arabidopsis thaliana (Mouse-ear cress) PE=1 SV=2	Q	Secondary metabolites biosynthesis, transport and catabolism	PREDICTED: ABC transporter B family member 21-like [Solanum lycopersicum]
Solyc03g118425.1	5	107	20.4	2	9	2.5	7	7	2.4	--	--	Molecular Function: nucleotide binding (GO:0000166);; Molecular Function: transcription factor activity, sequence-specific DNA binding (GO:0003700);; Cellular Component: nucleus (GO:0005634);; Biological Process: regulation of transcription, DNA-templated (GO:0006355);; Molecular Function: zinc ion binding (GO:0008270);; Biological Process: response to light intensity (GO:0009642);; Biological Pr…	K12236|0|sly:101265525|K12236 transcriptional repressor NF-X1 | (RefSeq) NF-X1-type zinc finger protein NFXL1	--	[K]	Transcription	NF-X1 type zinc finger	NF-X1-type zinc finger protein NFXL1 GN=NFXL1 OS=Arabidopsis thaliana (Mouse-ear cress) PE=2 SV=1	K	Transcription	PREDICTED: NF-X1-type zinc finger protein NFXL1 [Solanum lycopersicum]
Solyc04g076900.2	53	59	20.4	76	40	26.4	59	53	19.5	--	--	--	--	--	[A]	RNA processing and modification	Domain of unknown function (DUF3453)	--	A	RNA processing and modification	PREDICTED: uncharacterized protein LOC101249356 [Solanum lycopersicum]
Solyc10g080393.1	92	19	20.2	75	15	20.5	183	20	35.3	--	--	Cellular Component: membrane (GO:0016020);;	--	--	[QR]	Secondary metabolites biosynthesis, transport and catabolism;; General function prediction only	--	2-oxoglutarate-dependent dioxygenase DAO GN=OSJNBa0022H21.12 OS=Oryza sativa subsp. japonica (Rice) PE=2 SV=2	Q	Secondary metabolites biosynthesis, transport and catabolism	PREDICTED: naringenin,2-oxoglutarate 3-dioxygenase-like isoform X2 [Solanum tuberosum]
Solyc12g040510.2	95	16	20.2	27	6	7.5	8	3	1.9	[R]	General function prediction only	--	K14753|0|sly:101245737|K14753 guanine nucleotide-binding protein subunit beta-2-like 1 protein | (RefSeq) guanine nucleotide-binding protein subunit beta-like protein	--	[T]	Signal transduction mechanisms	WD domain, G-beta repeat;; Eukaryotic translation initiation factor eIF2A;; Nucleoporin Nup120/160	Guanine nucleotide-binding protein subunit beta-like protein OS=Nicotiana plumbaginifolia (Leadwort-leaved tobacco) PE=2 SV=1	T	Signal transduction mechanisms	PREDICTED: guanine nucleotide-binding protein subunit beta-like protein isoform X1 [Solanum lycopersicum]
Solyc01g066350.1	101	10	20.2	26	0	5.9	7	3	1.7	--	--	--	--	--	--	--	--	--	--	--	PREDICTED: uncharacterized protein LOC104645921 [Solanum lycopersicum]
Solyc10g028540.2	70	41	20.2	55	28	18.9	46	25	12.4	--	--	Molecular Function: oxidoreductase activity (GO:0016491);;	--	--	[QR]	Secondary metabolites biosynthesis, transport and catabolism;; General function prediction only	2OG-Fe(II) oxygenase superfamily	Feruloyl CoA ortho-hydroxylase 2 GN=F6&apos;H2 OS=Arabidopsis thaliana (Mouse-ear cress) PE=1 SV=1	R	General function prediction only	PREDICTED: feruloyl CoA ortho-hydroxylase 1-like [Solanum lycopersicum]
Solyc02g084480.2	111	0	20.2	27	0	6.1	14	1	2.6	--	--	--	--	--	[U]	Intracellular trafficking, secretion, and vesicular transport	HEAT repeat	Golgin candidate 6 GN=At3g27530 OS=Arabidopsis thaliana (Mouse-ear cress) PE=1 SV=2	U	Intracellular trafficking, secretion, and vesicular transport	PREDICTED: golgin candidate 6-like isoform X2 [Solanum lycopersicum]
Solyc06g053980.3	48	63	20.2	34	41	17.1	36	99	23.5	--	--	Biological Process: chlorophyll catabolic process (GO:0015996);; Cellular Component: intracellular membrane-bounded organelle (GO:0043231);; Molecular Function: chlorophyllase activity (GO:0047746);;	K08099|0|sly:101258376|K08099 chlorophyllase [EC:3.1.1.14] | (RefSeq) chlorophyllase-2, chloroplastic-like	Porphyrin and chlorophyll metabolism (ko00860)	--	--	Chlorophyllase;; Chlorophyllase enzyme;; Alpha/beta hydrolase family;; Alpha/beta hydrolase family;; Platelet-activating factor acetylhydrolase, isoform II;; Dienelactone hydrolase family	Chlorophyllase-2, chloroplastic (Precursor) GN=CLH2 OS=Arabidopsis thaliana (Mouse-ear cress) PE=1 SV=1	H	Coenzyme transport and metabolism	PREDICTED: chlorophyllase-2, chloroplastic-like [Solanum lycopersicum]
Solyc02g036280.3	63	48	20.2	37	39	17.3	51	71	21.2	--	--	--	K13459|5.17339e-170|sly:101259993|K13459 disease resistance protein RPS2 | (RefSeq) probable disease resistance protein At4g27220	Plant-pathogen interaction (ko04626)	--	--	--	--	T	Signal transduction mechanisms	PREDICTED: probable disease resistance protein At4g27220 isoform X2 [Solanum lycopersicum]
Solyc03g123590.3	0	111	20.2	1	9	2.3	1	26	4.7	--	--	--	--	--	--	--	Remorin, C-terminal region	--	S	Function unknown	PREDICTED: uncharacterized protein LOC101246610 [Solanum lycopersicum]
Solyc01g009040.3	65	46	20.2	67	57	28.2	99	52	26.3	[D]	Cell cycle control, cell division, chromosome partitioning	Biological Process: regulation of cyclin-dependent protein serine/threonine kinase activity (GO:0000079);; Cellular Component: nucleus (GO:0005634);; Molecular Function: protein kinase binding (GO:0019901);; Biological Process: cell division (GO:0051301);;	K05868|0|sly:101253308|K05868 cyclin B | (RefSeq) G2/mitotic-specific cyclin S13-7-like	--	[D]	Cell cycle control, cell division, chromosome partitioning	Cyclin, N-terminal domain;; Cyclin, C-terminal domain	G2/mitotic-specific cyclin-1 OS=Antirrhinum majus (Garden snapdragon) PE=2 SV=1	D	Cell cycle control, cell division, chromosome partitioning	PREDICTED: G2/mitotic-specific cyclin S13-7-like [Solanum lycopersicum]
Solyc04g049770.3	43	68	20.2	35	86	27.5	27	83	19.2	--	--	--	K14327|0|sly:101253276|K14327 regulator of nonsense transcripts 2 | (RefSeq) UPF2; regulator of nonsense transcripts UPF2	RNA transport (ko03013);; mRNA surveillance pathway (ko03015)	[A]	RNA processing and modification	MIF4G domain;; Up-frameshift suppressor 2	Regulator of nonsense transcripts UPF2 GN=UPF2 OS=Arabidopsis thaliana (Mouse-ear cress) PE=2 SV=1	A	RNA processing and modification	PREDICTED: regulator of nonsense transcripts UPF2 isoform X1 [Solanum lycopersicum]
Solyc04g076060.3	79	32	20.2	64	25	20.3	65	22	15.1	--	--	Molecular Function: protein domain specific binding (GO:0019904);;	K06630|0|sly:544116|K06630 14-3-3 protein epsilon | (RefSeq) tft10; 14-3-3 protein	--	[O]	Posttranslational modification, protein turnover, chaperones	14-3-3 protein	14-3-3 protein 10 GN=TFT10 OS=Solanum lycopersicum (Tomato) PE=2 SV=2	O	Posttranslational modification, protein turnover, chaperones	14-3-3 protein 10 [Solanum lycopersicum]
Solyc05g012060.3	18	92	20	18	78	21.9	25	118	24.9	--	--	--	--	--	--	--	F/Y rich C-terminus	--	R	General function prediction only	PREDICTED: uncharacterized protein LOC101261411 isoform X1 [Solanum lycopersicum]
Solyc06g009850.2	93	17	20	73	22	21.6	164	17	31.5	[P]	Inorganic ion transport and metabolism	Molecular Function: transferase activity (GO:0016740);;	K01011|7.11689e-22|sly:100301940|K01011 thiosulfate/3-mercaptopyruvate sulfurtransferase [EC:2.8.1.1 2.8.1.2] | (RefSeq) MST2, tst; thiosulfate sulfurtransferase	Cysteine and methionine metabolism (ko00270);; Sulfur metabolism (ko00920);; Sulfur relay system (ko04122)	[V]	Defense mechanisms	--	Thiosulfate/3-mercaptopyruvate sulfurtransferase 1, mitochondrial (Precursor) GN=YUP8H12R.17 OS=Arabidopsis thaliana (Mouse-ear cress) PE=1 SV=1	V	Defense mechanisms	thiosulfate:cyanide sulfurtransferase-like protein [Solanum lycopersicum]
Solyc05g013985.1	6	104	20	4	1	1.1	2	8	1.7	--	--	--	--	--	--	--	--	--	S	Function unknown	PREDICTED: uncharacterized protein LOC104247740 [Nicotiana sylvestris]
Solyc10g005430.3	78	32	20	63	27	20.5	94	48	24.7	[R]	General function prediction only	Cellular Component: extracellular region (GO:0005576);; Cellular Component: vacuolar membrane (GO:0005774);; Cellular Component: cytosol (GO:0005829);; Cellular Component: plasma membrane (GO:0005886);; Biological Process: response to osmotic stress (GO:0006970);; Cellular Component: plasmodesma (GO:0009506);; Biological Process: response to auxin (GO:0009733);; Molecular Function: FMN binding (G…	K03809|1.02969e-126|sly:101254134|K03809 NAD(P)H dehydrogenase (quinone) [EC:1.6.5.2] | (RefSeq) NAD(P)H dehydrogenase (quinone) FQR1-like	Ubiquinone and other terpenoid-quinone biosynthesis (ko00130)	[R]	General function prediction only	NADPH-dependent FMN reductase;; Flavodoxin-like fold;; Flavodoxin	NAD(P)H dehydrogenase (quinone) FQR1 {ECO:0000305} OS=Arabidopsis thaliana (Mouse-ear cress) PE=1 SV=1	R	General function prediction only	PREDICTED: minor allergen Alt a 7-like [Solanum lycopersicum]
Solyc09g092180.3	73	37	20	52	32	19.1	64	58	21.2	--	--	--	--	--	--	--	--	--	S	Function unknown	PREDICTED: uncharacterized protein LOC101244321 [Solanum lycopersicum]
Solyc03g033700.1	108	2	20	12	0	2.7	20	3	4	--	--	Molecular Function: peroxidase activity (GO:0004601);; Biological Process: response to oxidative stress (GO:0006979);; Molecular Function: heme binding (GO:0020037);; Molecular Function: metal ion binding (GO:0046872);; Biological Process: oxidation-reduction process (GO:0055114);;	K00430|1.47381e-67|sly:101246509|K00430 peroxidase [EC:1.11.1.7] | (RefSeq) peroxidase 72-like	Phenylpropanoid biosynthesis (ko00940)	--	--	Peroxidase	Peroxidase 72 (Precursor) OS=Arabidopsis thaliana (Mouse-ear cress) PE=1 SV=1	G	Carbohydrate transport and metabolism	PREDICTED: peroxidase 72-like [Solanum lycopersicum]
Solyc05g013030.1	80	30	20	72	27	22.5	8	2	1.7	[O]	Posttranslational modification, protein turnover, chaperones	--	K03036|0|sly:101258750|K03036 26S proteasome regulatory subunit N6 | (RefSeq) 26S proteasome non-ATPase regulatory subunit 11 homolog	Proteasome (ko03050)	[O]	Posttranslational modification, protein turnover, chaperones	PCI domain	26S proteasome non-ATPase regulatory subunit 11 homolog GN=F28N24.15 OS=Arabidopsis thaliana (Mouse-ear cress) PE=1 SV=1	O	Posttranslational modification, protein turnover, chaperones	PREDICTED: 26S proteasome non-ATPase regulatory subunit 11 homolog [Solanum lycopersicum]
Solyc03g095900.3	45	65	20	35	52	19.8	38	44	14.3	[R]	General function prediction only	Biological Process: ethylene biosynthetic process (GO:0009693);; Molecular Function: 1-aminocyclopropane-1-carboxylate oxidase activity (GO:0009815);; Biological Process: fruit ripening (GO:0009835);; Molecular Function: oxidoreductase activity, acting on paired donors, with incorporation or reduction of molecular oxygen, 2-oxoglutarate as one donor, and incorporation of one atom each of oxygen i…	--	--	[QR]	Secondary metabolites biosynthesis, transport and catabolism;; General function prediction only	2OG-Fe(II) oxygenase superfamily;; non-haem dioxygenase in morphine synthesis N-terminal	1-aminocyclopropane-1-carboxylate oxidase homolog GN=ACO3 OS=Solanum lycopersicum (Tomato) PE=1 SV=1	R	General function prediction only	E8 protein homolog [Solanum lycopersicum]
Solyc03g123420.1	11	98	19.8	6	58	14.6	8	181	32.9	--	--	--	--	--	[O]	Posttranslational modification, protein turnover, chaperones	--	--	S	Function unknown	PREDICTED: formin-A [Solanum lycopersicum]
Solyc00g047700.3	48	61	19.8	28	45	16.6	35	45	13.9	--	--	--	K13199|2.43513e-130|sly:101260416|K13199 plasminogen activator inhibitor 1 RNA-binding protein | (RefSeq) plasminogen activator inhibitor 1 RNA-binding protein-like	--	[R]	General function prediction only	Hyaluronan / mRNA binding family	--	R	General function prediction only	PREDICTED: plasminogen activator inhibitor 1 RNA-binding protein-like, partial [Solanum lycopersicum]
Solyc01g099520.3	80	29	19.8	56	30	19.6	90	45	23.5	--	--	Molecular Function: signal transducer activity (GO:0004871);; Molecular Function: hormone activity (GO:0005179);; Cellular Component: extracellular region (GO:0005576);; Biological Process: calcium-mediated signaling (GO:0019722);;	--	--	--	--	Rapid ALkalinization Factor (RALF)	Rapid alkalinization factor (Precursor) GN=RALF OS=Nicotiana tabacum (Common tobacco) PE=1 SV=1	R	General function prediction only	PREDICTED: rapid alkalinization factor [Solanum lycopersicum]
Solyc01g020510.1	51	58	19.8	13	60	16.6	16	70	15	--	--	Molecular Function: ATP binding (GO:0005524);; Cellular Component: chloroplast stroma (GO:0009570);; Molecular Function: nucleoside-triphosphatase activity (GO:0017111);;	--	--	--	--	Plant protein of unknown function (DUF825)	Protein Ycf2 {ECO:0000255|HAMAP-Rule:MF_01330} OS=Solanum tuberosum (Potato) PE=3 SV=1	R	General function prediction only	ycf2 protein [Hieracium leyianum]
Solyc12g010220.2	34	75	19.8	31	51	18.7	39	59	17.1	[O]	Posttranslational modification, protein turnover, chaperones	Molecular Function: ATP binding (GO:0005524);; Cellular Component: plasma membrane (GO:0005886);; Biological Process: obsolete ATP catabolic process (GO:0006200);; Biological Process: transport (GO:0006810);; Molecular Function: heme-transporting ATPase activity (GO:0015439);; Biological Process: cytochrome complex assembly (GO:0017004);; Cellular Component: outer membrane-bounded periplasmic spa…	--	--	[IR]	Lipid transport and metabolism;; General function prediction only	ABC transporter;; AAA domain;; AAA-like domain	ABC transporter I family member 1 GN=F9N12.11 OS=Arabidopsis thaliana (Mouse-ear cress) PE=2 SV=1	Q	Secondary metabolites biosynthesis, transport and catabolism	PREDICTED: ABC transporter I family member 1 [Solanum lycopersicum]
[truncated: 32,322 more rows]

## Sheet: Function_anno.stat
#Anno_Database	Annotated_Number	300<=length<1000	length>=1000
COG_Annotation	10414	2031	8097
GO_Annotation	16086	4130	10902
KEGG_Annotation	11815	2914	8165
KOG_Annotation	17284	4299	12109
Pfam_Annotation	25168	6506	17771
Swiss-Prot_Annotation	22791	6268	15173
eggNOG_Annotation	30909	9118	19744
NR_Annotation	32906	10276	20263
All_Annotated	33136	10402	20300

## Sheet: GO.list
Solanum_lycopersicum_newGene_1072	GO:0000030	GO:0005789	GO:0006506	GO:0016021	GO:0097502
Solanum_lycopersicum_newGene_1093	GO:0003676	GO:0008270	GO:0015074
Solanum_lycopersicum_newGene_1099	GO:0005488
Solanum_lycopersicum_newGene_1102	GO:0003676	GO:0015074
[truncated: 16,082 more rows]
[truncated: 15 more columns]

## Sheet: GO_tree.stat
#GO_Function	Unigene_number	Unigene_ID
[truncated: 4,330 more rows]

## Sheet: Kegg.pathway
#pathway	pathway_id	Gene_number	Gene_id	KOs
[truncated: 128 more rows]

[truncated: 1 more sheets: Kegg.ko]
